# Supplementary material for: “Dark taxonomy”: A new protocol for overcoming the taxonomic impediments for dark taxa and broadening the taxon base for biodiversity assessment
Source: Cladistics. 2025 Feb 16;41(2):223–38. doi: 10.1111/cla.12609 (PMC11891956; doi:10.1111/cla.12609)
Supplement: Supplementary file 1 — Data S1. COI barcode sequences for batch 1 specimens. [file CLA-41-223-s001.fasta]

>Allactoneura_limbosengi_ZRCBDP0047786
attagctgctaatattgctcatactggagcgtcagttgatttagctattttttcattacatttagctggtatttcatctattttaggagcagtaaattttattactacaattattaatatacgagctcctggaattagatttgataaaatacctttatttgtatgatcagttcttattacagctattttattattactctctttaccagtattagcaggagctattacaatattattaacagatcgtaatttaaatacttcattttttgatccagctggaggaggagatccaattttataccaacatttattt
>Allactoneura_limbosengi_ZRCBDP0047846
attagctgctaatattgctcatactggagcgtcagttgatttagctattttttcattacatttagctggtatttcatctattttaggagcagtaaattttattactacaattattaatatacgagctcctggaattagatttgataaaatacctttatttgtatgatcagttcttattacagctattttattattactttctttaccagtattagcaggagctattacaatattattaacagatcgtaatttaaatacttcattttttgatccagctggaggaggagatccaattttataccaacatttattt
>Allactoneura_limbosengi_ZRCBDP0047874
attagctgctaatattgctcatactggagcgtcagttgatttagctattttttcattacatttagctggtatttcatctattttaggagcagtaaattttattactacaattattaatatacgagctcctggaattagatttgataaaatacctttatttgtatgatcagttcttattacagctattttattattactttctttaccagtattagcaggagctattacaatattattaacagatcgtaatttaaatacttcattttttgatccagctggaggaggagatccaattttataccaacatttattt
>Allactoneura_limbosengi_ZRCBDP0047880
attagctgctaatattgctcatactggagcgtcagttgatttagctattttttcattacatttagctggtatttcatctattttaggagcagtaaattttattactacaattattaatatacgagctcctggaattagatttgataaaatacctttatttgtatgatcagttcttattacagctattttattattactttctttaccagtattagcaggagctattacaatattattaacagatcgtaatttaaatacttcattttttgatccagctggaggaggagatccaattttataccaacatttattt
>Allactoneura_limbosengi_ZRCBDP0048563
attagctgctaatattgctcatactggagcgtcagttgatttagctattttttcattacatttagctggtatttcatctattttaggagcagtaaattttattactacaattattaatatacgagctcctggaattagatttgataaaatacctttatttgtatgatcagttcttattacagctattttattattactctctttaccagtattagcaggagctattacaatattattaacagatcgtaatttaaatacttcattttttgatccagctggaggaggagatccaattttataccaacatttattt
>Allactoneura_limbosengi_ZRCBDP0048564
attagctgctaatattgctcatactggagcgtcagttgatttagctattttttcattacatttagctggtatttcatctattttaggagcagtaaattttattactacaattattaatatacgagctcctggaattagatttgataaaatacctttatttgtatgatcagttcttattacagctattttattattactttctttaccagtattagcaggagctattacaatattattaacagatcgtaatttaaatacttcattttttgatccagctggaggaggagatccaattttataccaacatttattt
>Allactoneura_limbosengi_ZRCBDP0048707
attagctgctaatattgctcatactggagcgtcagttgatttagctattttttcattacatttagctggtatttcatctattttaggagcagtaaattttattactacaattattaatatacgagctcctggaattagatttgataaaatacctttatttgtatgatcagttcttattacagctattttattattactttctttaccagtattagcaggagctattacaatattattaacagatcgtaatttaaatacttcattttttgatccagctggaggaggagatccaattttatatcaacatttattt
>Allactoneura_limbosengi_ZRCBDP0048981
attagctgctaatattgctcatactggagcgtcagttgatttagctattttttcattacatttagctggtatttcatctattttaggagcagtaaattttattactacaattattaatatacgagctcctggaattagatttgataaaatacctttatttgtatgatcagttcttattacagctattttattattactttctttaccagtattagcaggagctattacaatattattaacagatcgtaatttaaatacttcattttttgatccagctggaggaggagatccaattttataccaacatttattt
>Allactoneura_limbosengi_ZRCBDP0134000
-ttagctgctaatattgctcatactggagcgtcagttgatttagctattttttcattacatttagctggtatttcatctattttaggagcagtaaattttattactacaattattaatatacgagctcctggaattagatttgataaaatacctttatttgtatgatcagttcttattacagctattttattattactttctttaccagtattagcaggagctattacaatattattaacagatcgtaatttaaatacttcattttttgatccagctggaggaggagatccaattttataccaacatttattt
>Allactoneura_limbosengi_ZRCBDP0134057
-ttagctgctaatattgctcatactggagcgtcagttgatttagctattttttcattacatttagctggtatttcatctattttaggagcagtaaattttattactacaattattaatatacgagctcctggaattagatttgataaaatacctttatttgtatgatcagttcttattacagctattttattattactttctttaccagtattagcaggagctattacaatattattaacagatcgtaatttaaatacttcattttttgatccagctggaggaggagatccaattttataccaacatttattt
>Allactoneura_limbosengi_ZRCBDP0154977
attagctgctaatattgctcatactggagcgtcagttgatttagctattttttcattacatttagctggtatttcatctattttaggagcagtaaattttattactacaattattaatatacgagctcctggaattagatttgataaaatacctttatttgtatgatcagttcttattacagctattttattattactttctttaccagtattagcaggagctattacaatattattaacagatcgtaacttaaatacttcattttttgatccagctggaggaggagatccaattttataccaacatttattt
>Allactoneura_limbosengi_ZRCBDP0278169
-ttagctgctaatattgctcatactggagcatcagttgatttagctattttttcattacatttagctggtatttcatctattttaggagcagtaaattttattactacaattattaatatacgagctcctggaattagatttgataaaatacctttatttgtatgatcagttcttattacagctattttattattactttctttaccagtactagcaggagctatcacaatattattaacagatcgtaatttaaatacctcattttttgatccagctggaggaggagatccaattttataccaacatttattt
>Allactoneura_limbosengi_ZRCBDP0278173
-ttagctgctaatattgctcatactggagcgtcagttgatttagctattttttcattacatttagctggtatttcatctattttaggagcagtaaattttattactacaattattaatatacgagctcctggaattagatttgataaaatacctttatttgtatgatcagttcttattacagctattttattattactttctttaccagtattagcaggagctattacaatattattaacagatcgtaatttaaatacttcattttttgatccagctggaggaggagatccaattttataccaacatttattt
>Allactoneura_limbosengi_ZRCBDP0278176
-ttagctgctaatattgctcatactggagcatcagttgatttagctattttttcattacatttagctggtatttcatctattttaggagcagtaaattttattactacaattattaatatacgagctcctggaattagatttgataaaatacctttatttgtatgatcagttcttattacagctattttattattactttctttaccagtactagcaggagctatcacaatattattaacagatcgtaatttaaatacctcattttttgatccagctggaggaggagatccaattttataccaacatttattt
>Allactoneura_limbosengi_ZRCBDP0278202
-ttagctgctaatattgctcatactggagcgtcagttgatttagctattttttcattacatttagctggtatttcatctattttaggagcagtaaattttattactacaattattaatatacgagctcctggaattagatttgataaaatacctttatttgtatgatcagttcttattacagctattttattattactttctttaccagtattagcaggagctattacaatattattaacagatcgtaatttaaatacttcattttttgatccagctggaggaggagatccaattttataccaacat------
>Allactoneura_limbosengi_ZRCBDP0278210
-ttagctgctaatattgctcatactggagcgtcagttgatttagctattttttcattacatttagctggtatttcatctattttaggagcagtaaattttattactacaattattaatatacgagctcctggaattagatttgataaaatacctttatttgtatgatcagttcttattacagctattttattattactttctttaccagtattagcaggagctattacaatattattaacagatcgtaatttaaatacttcattttttgatccagctggaggaggagatccgattttataccaacatttattt
>Allactoneura_limbosengi_ZRCBDP0278213
-ttagctgctaatattgctcatactggagcgtcagttgatttagctattttttcattacatttagctggtatttcatctattttaggagcagtaaattttattactacaattattaatatacgagctcctggaattagatttgataaaatacctttatttgtatgatcagttcttattacagctattttattattactttctttaccagtattagcaggagctattacaatattattaacagatcgtaatttaaatacttcattttttgatccagctggaggaggagatccgattttataccaacatttattt
>Allactoneura_limbosengi_ZRCBDP0278221
-ttagctgctaatattgctcatactggagcgtcagttgatttagctattttttcattacatttagctggtatttcatctattttaggagcagtaaattttattactacaattattaatatacgagctcctggaattagatttgataaaatacctttatttgtatgatcagttcttattacagctattttattattactttctttaccagtattagcaggagctattacaatattattaacagatcgtaatttaaatacttcattttttgatccagctggaggaggagatccaattttataccaacatttattt
>Allactoneura_limbosengi_ZRCBDP0278244
-ttagctgctaatattgctcatactggagcgtcagttgatttagctattttttcattacatttagctggtatttcatctattttaggagcagtaaattttattactacaattattaatatacgagctcctggaattagatttgataaaatacctttatttgtatgatcagttcttattacagctattttattattactttctttaccagtattagcaggagctattacaatattattaacagatcgtaatttaaatacttcattttttgatccagctggaggaggagatccgattttataccaacatttattt
>Allactoneura_limbosengi_ZRCBDP0278264
-ttagctgctaatattgctcatactggagcatcagttgatttagctattttttcattacatttagctggtatttcatctattttaggagcagtaaattttattactacaattattaatatacgagctcctggaattagatttgataaaatacctttatttgtatgatcagttcttattacagctattttattattactttctttaccagtactagcaggagctatcacaatattattaacagatcgtaatttaaatacctcattttttgatccagctggaggaggagatnnaattttataccaacatttattt
>Allactoneura_limbosengi_ZRCBDP0278278
-ttagctgctaatattgctcatactggagcgtcagttgatttagctattttttcattacatttagctggtatttcatctattttaggagcagtaaattttattactacaattattaatatacgagctcctggaattagatttgataaaatacctttatttgtatgatcagttcttattacagctattttattattactttctttaccagtattagcaggagctattacaatattattaacagatcgtaatttaaatacttcattttttgatccagctggaggaggagatccaattttataccaacatttattt
>Allactoneura_limbosengi_ZRCBDP0278298
-ttagctgctaatattgctcatactggagcgtcagttgatttagctattttttcattacatttagctggtatttcatctattttaggagcagtaaattttattactacaattattaatatacgagctcctggaattagatttgataaaatacctttatttgtatgatcagttcttattacagctattttattattactttctttaccagtattagcaggagctattacaatattattaacagatcgtaacttaaatacttcattttttgatccagctggaggaggagatccaattttataccaacatttattt
>Allactoneura_limbosengi_ZRCBDP0278317
-ttagctgctaatattgctcatactggagcgtcagttgatttagctattttttcattacatttagctggtatttcatctattttaggagcagtaaattttattactacaattattaatatacgagctcctggaattagatttgataaaatacctttatttgtatgatcagttcttattacagctattttattattactttctttaccagtattagcaggagctattacaatattattaacagatcgtaatttaaatacttcattttttgatccagctggaggaggagatccaattttataccaacatttattt
>Allactoneura_limbosengi_ZRCBDP0278323
-ttagctgctaatattgctcatactggagcgtcagttgatttagctattttttcattacatttagctggtatttcatctattttaggagcagtaaattttattactacaattattaatatacgagctcctggaattagatttgataaaatacctttatttgtatgatcagttcttattacagctattttattattactttctttaccagtattagcaggagctattacaatattattaacagatcgtaatttaaatacttcattttttgatccagctggaggaggagatccga--------------------
>Allactoneura_limbosengi_ZRCBDP0284167
-ttagctgctaatattgctcatactggagcgtcagttgatttagctattttttcattacatttagctggtatttcatctattttaggagcagtaaattttattactacaattattaatatacgagctcctggaattagatttgataaaatacctttatttgtatgatcagttcttattacagctattttattattactttctttaccagtattagcaggagctattacaatattattaacagatcgtaatttaaatacttcattttttgatccagctggaggaggagatccaattttataccaacatttattt
>Allactoneura_limbosengi_ZRCBDP0284168
-ttagctgctaatattgctcatactggagcatcagttgatttagctattttttcattacatttagctggtatttcatctattttaggagcagtaaattttattactacaattattaatatacgagctcctggaattaaatttgataaaatacctttatttgtatgatcagttcttattacagctattttattattactttctttaccagtattagcaggagctattacaatattattaacagatcgtaatttaaatacttcattttttgatccagctggaggaggagatccaa--------------------
>Allactoneura_limbosengi_ZRCBDP0284170
-ttagctgctaatattgctcatactggagcatcagttgatttagctattttttcattacatttagctggtatttcatctattttaggagcagtaaattttattactacaattattaatatacgagctcctggaattagatttgataaaatacctttatttgtatgatcagttcttattacagctattttattattactttctttaccagtactagcaggagctattacaatattattaacagatcgtaatttaaatacctcattttttgatccagctggaggaggagatccaattttatatcaacatttattt
>Allactoneura_limbosengi_ZRCBDP0284171
-ttagctgctaatattgctcatactggagcgtcagttgatttagctattttttcattacatttagctggtatttcatctattttaggagcagtaaattttattactacaattattaatatacgagctcctggaattagatttgataaaatacctttatttgtatgatcagttcttattacagctattttattattactttctttaccagtattagcaggagctattacaatattattaacagatcgtaatttaaatacttcattttttgatccagctggaggaggagatccaattttataccaacatttattt
>Allactoneura_limbosengi_ZRCBDP0284172
-ttagctgctaatattgctcatactggagcgtcagttgatttagctattttttcattacatttagctggtatttcatctattttaggagcagtaaattttattactacaattattaatatacgagctcctggaattagatttgataaaatacctttatttgtatgatcagttcttattacagctattttattattactttctttaccagtattagcaggagctattacaatattattaacagatcgtaatttaaatacttcattttttgatccagctggaggaggagatccgattttataccaacatttattt
>Allactoneura_limbosengi_ZRCBDP0284174
-ttagctgctaatattgctcatactggagcatcagttgatttagctattttttcattacatttagctggtatttcatctattttaggagcagtaaattttattactacaattattaatatacgagctcctggaattagatttgataaaatacctttatttgtatgatcagttcttattacagctattttattattactttctttaccagtactagcaggagctatcacaatattattaacagatcgtaatttaaatacctcattttttgatccagctggaggaggagatccaattttataccaacatttattt
>Allactoneura_limbosengi_ZRCBDP0284175
-ttagctgctaatattgctcatactggagcgtcagttgatttagctattttttcattacatttagctggtatttcatctattttaggagcagtaaattttattactacaattattaatatacgagctcctggaattagatttgataaaatacctttatttgtatgatcagttcttattacagctattttattattactttctttaccagtattagcaggagctattacaatattattaacagatcgtaatttaaatacttcattttttgatccagctggaggaggagatccga--------------------
>Allactoneura_limbosengi_ZRCBDP0284176
-ttagctgctaatattgctcatactggagcgtcagttgatttagctattttttcattacatttagctggtatttcatctattttaggagcagtaaattttattactacaattattaatatacgagctcctggaattagatttgataaaatacctttatttgtatgatcagttcttattacagctattttattattactttctttaccagtattagcaggagctattacaatattattaacagatcgtaatttaaatacttcattttttgatccagctggaggaggagatccaattttataccaacatttattt
>Allactoneura_limbosengi_ZRCBDP0284179
-ttagctgctaatattgctcatactggagcgtcagttgatttagctattttttcattacatttagctggtatttcatctattttaggagcagtaaattttattactacaattattaatatacgagctcctggaattagatttgataaaatacctttatttgtatgatcagttcttattacagctattttattattactttctttaccagtattagcaggagctattacaatattattaacagatcgtaatttaaatacttcattttttgatccagctggaggaggagatccaattttataccaacatttattt
>Allactoneura_limbosengi_ZRCBDP0284243
-ttagctgctaatattgctcatactggagcgtcagttgatttagctattttttcattacatttagctggtatttcatctattttaggagcagtaaattttattactacaattattaatatacgagctcctggaattagatttgataaaatacctttatttgtatgatcagttcttattacagctattttattattactttctttaccagtattagcaggagctattacaatattattaacagatcgtaatttaaatacttcattttttgatccagctggaggaggagatccaattttataccaacatttattt
>Allactoneura_tumasik_ZRCBDP0048240
tttagctgctaatattgctcatactggagcatcagttgatttagctattttttctttacatttagccggtatttcttctattttaggtgcagtaaattttattacaacaattattaatatacgagctcctggaattagatttgataaaatacctttatttgtttgatcagttcttattacagcaattttattattattatctttaccagtattagcaggagctattactatattattaacagatcgtaatttaaatacttcattctttgatccagctggaggaggagatcctattttataccaacatttattt
>Allactoneura_tumasik_ZRCBDP0048284
tttagctgctaatattgctcatactggagcatcagttgatttagctattttttctttacatttagccggtatttcttctattttaggtgcagtaaattttattacaacaattattaatatacgagctcctggaattagatttgataaaatacctttatttgtttgatcagttcttattacagcaattttattattattatctttaccagtattagcaggagctattactatattattaacagatcgtaatttaaatacttcattctttgatccagctggaggaggagatcctattttataccaacatttattt
>Allactoneura_tumasik_ZRCBDP0048772
tttagctgctaatattgctcatactggagcatcagttgatttagctattttttctttacatttagccggtatttcttctattttaggtgcagtaaattttattacaacaattattaatatacgagctcctggaattagatttgataaaatacctttatttgtttgatcagttcttattacagcaattttattattattatctttaccagtattagcaggagctattactatattattaacagatcgtaatttaaatacttcattctttgatccagctggaggaggagatcctattttataccaacatttattt
>Allactoneura_tumasik_ZRCBDP0278211
-ttagctgctaatattgctcatactggagcatcagttgatttagctattttttctttacatttagccggtatttcttctattttaggtgcagtaaattttattacaacaattattaatatacgagctcctggaattagatttgataaaatacctttatttgtttgatcagttcttattacagcaattttattattattatctttaccagtattagcaggagctattactatattattaacagatcgtaatttaaatacttcattctttgatccagctggaggaggagatcctattttataccaacatttattt
>Allactoneura_tumasik_ZRCBDP0278288
-ttagctgctaatattgctcatactggagcatcagttgatttagctattttttctttacatttagccggtatttcttctattttaggtgcagtaaattttattacaacaattattaatatacgagctcctggaattagatttgataaaatacctttatttgtttgatcagttcttattacagcaattttattattattatctttaccagtattagcaggagctattactatattattaacagatcgtaatttaaatacttcattctttgatccagctggaggaggagatcctattttataccaacatttattt
>Allactoneura_tumasik_ZRCBDP0278334
-ttagctgctaatattgctcatactggagcatcagttgatttagctattttttctttacatttagccggtatttcttctattttaggtgcagtaaattttattacaacaattattaatatacgagctcctggaattagatttgataaaatacctttatttgtttgatcagttcttattacagcaattttattattattatctttaccagtattagcaggagctattactatattattaacagatcgtaatttaaatacttcattctttgatccagctggaggaggagatcctattttataccaacatttattt
>Allactoneura_tumasik_ZRCBDP0284273
-ttagctgctaatattgctcatactggagcatcagttgatttagctattttttctttacatttagccggtatttcttctattttaggtgcagtaaattttattacaacaattattaatatacgagctcctggaattagatttgataaaatacctttatttgtttgatcagttcttattacagcaattttattattattatctttaccagtattagcaggagctattactatattattaacagatcgtaatttaaatacttcattctttgatccagctggaggaggagatcctattttataccaacatttattt
>Brachycampta_glorialimae_ZRCBDP0049087
tctttcatctacaattgctcatgctggagcatcagttgatttagcaattttttcacttcatttagctgggatttcttcaattcttggagctgtaaattttattacaacaattattaatatacgagcttcaggaatttcatttgatcgaatacccttatttgtttgatcagttttaattactgctgttcttcttcttctttctttaccagttttagctggagcaattactatattattaactgatcgaaatttaaatacatcattttttgatcctgcaggaggaggtgatccaattttatatcaacatttattt
>Brachycampta_glorialimae_ZRCBDP0049093
tctttcatctacaattgctcatgctggagcatcagttgatttagcaattttttcacttcatttagctgggatttcttcaattcttggagctgtaaattttattacaacaattattaatatacgagcttcaggaatttcatttgatcgaatacccttatttgtttgatcagttttaattactgctgttcttcttcttctttctttaccagttttagctggagcaattactatattattaactgatcgaaatttaaatacatcattttttgatcctgcaggaggaggtgatccaattttatatcaacatttattt
>Aspidionia_cheesweeleeae_ZRCBDP0049018
cttatcttcatccatagctcacgcaggagcatcagtagatttagcaattttctctttacatttagccggtatttcatcaattttaggagcaattaattttattactacaattattaatatacgatctcctgggatatattttgatcgtttacctctatttgtatgatctgttttaattacagcaattctcttattactatctttacctgttcttgctggagcaattactatacttttaactgaccgaaatttaaatacttcattttttgatcctgctggtggtggagacccaattttataccaacatttattt
>Aspidionia_fatimahae_ZRCBDP0047810
actttcttcttctattgctcatgcaggtgcatcagttgatctagcaattttttcccttcacttagcaggtatttcttcaattttaggagcaattaactttattactacaattatcaatatacgctcccccggcatatattttgatcgattatctttatttgtatgatctgttttaatcacagcagttcttttattattatcattaccagtattagctggagctattacaatattattaactgatcgaaatttaaatacatctttttttgacccagcaggcgggggagacccaattttatatcaacatttattt
>Aspidionia_fatimahae_ZRCBDP0133550
actttcttcttctattgctcatgcaggcgcatcagttgatctagcaattttttcccttcacttagcaggtatttcttcaattttaggagcaattaactttattactacaattatcaatatacgctcccccggcatatattttgatcgattatctttatttgtatgatctgttttaatcacagcagttcttttattattatcattaccagtattagctggagctattacaatattattaactgatcgaaatttaaatacatctttttttgacccagcaggcggaggagacccaattttatatcaacatttattt
>Aspidionia_janetjesudasonae_ZRCBDP0048147
tctttcttcaacaattgctcacgcaggagcatcagtagatttagcaattttttcattacatcttgcaggtatttcatcaattttaggagcaattaattttattactacaattattaatatacgaagaccaggaatatattttgatcgaataccattatttgtttgatctgttttaattactgctattctattattattatctttaccagtattagcaggagctattactatattacttacagatcgaaatttaaatacttcattttttgatccagctggaggaggggatcctatcttatatcaacatttattt
>Aspidionia_janetjesudasonae_ZRCBDP0314085_FreshwaterSwamp
----tcttcaacaattgctcacgcaggagcatcagtagatttagcaattttttcattacatcttgcaggtatttcatcaattttaggagcaattaattttattactacaattattaatatacgaagaccaggaatatattttgatcgaataccattatttgtttgatctgttttaattactgctattctattattattatctttaccagtattagcaggagctattactatattacttacagatcgaaatttaaatacttcattnttngatccagctggaggaggggatcctatcttatatcaacatttattt
>Azana_demeijeri_ZRCBDP0047941
tttatcatctactatcgctcatgcaggagcatcagtagatttaactattttttcattacatttagcaggaatttcttcaattttaggagctgtaaattttattacaactatcattaatatacgatcccctggaatttcattcgatcgcatacctttatttgtttgatcagtaataattacagcaattttactccttttatccctcccagttttagcaggagctattaccatattactaactgatcgaaatttaaatacttcattttttgatcctgcaggaggaggagatccaatcctatatcaacatttattt
>Azana_demeijeri_ZRCBDP0048548
tttatcatctactatcgctcatgcaggagcatcagtagatttaactattttttcattacatttagcaggaatttcttcaattttaggagctgtaaattttattacaactattattaatatacgatcccccggaatttcattcgatcgcatacctttatttgtttgatcagtaataattacagcaattttactccttttatccctcccagttttagcaggagctattaccatattactaactgatcgaaatttaaatacttcattttttgaccctgcaggaggaggagatccaattctatatcaacatttattt
>Azana_demeijeri_ZRCBDP0048549
tttatcatctactatcgctcatgcaggagcatcagtagatttaactattttttcattacatttagcaggaatttcttcaattttaggagctgtaaattttattacaactattattaatatacgatcccccggaatttcattcgatcgcatacctttatttgtttgatcagtaataattacagcaattttactccttttatccctcccagttttagcaggagctattaccatattactaactgatcgaaatttaaatacttcattttttgaccctgcaggaggaggagatccaattctatatcaacatttattt
>Azana_demeijeri_ZRCBDP0048550
tttatcatctactatcgctcatgcaggagcatcagtagatttaactattttttcattacatttagcaggaatttcttcaattttaggagctgtaaattttattacaactattattaatatacgatcccccggaatttcattcgatcgcatacctttatttgtttgatcagtaataattacagcaattttactccttttatccctcccagttttagcaggagctattaccatattactaactgatcgaaatttaaatacttcattttttgaccctgcaggaggaggagatccaattctatatcaacatttattt
>Azana_demeijeri_ZRCBDP0048551
tttatcatctactatcgctcatgcaggagcatcagtagatttaactattttttcattacatttagcaggaatttcttcaattttaggagctgtaaattttattacaactattattaatatacgatcccccggaatttcattcgatcgcatacctttatttgtttgatcagtaataattacagcaattttactccttttatccctcccagttttagcaggagctattaccatattactaactgatcgaaatttaaatacttcattttttgaccctgcaggaggaggagatccaattctatatcaacatttattt
>Azana_demeijeri_ZRCBDP0048553
tttatcatctactatcgctcatgcaggagcatcagtagatttaactattttttcattacatttagcaggaatttcttcaattttaggagctgtaaattttattacaactatcattaatatgcgatcccccggaatttcattcgatcgcatacctttatttgtttgatcagtaataattacagcaattttacttcttttatccctcccagttttagcaggagctattaccatattactaactgatcgaaatttaaatacttcatttttcgatcctgcaggaggaggagatccaatcctatatcaacatttattt
>Azana_demeijeri_ZRCBDP0048554
tttatcatctactatcgctcatgcaggagcatcagtagatttaactattttttcattacatttagcaggaatttcttcaattttaggagctgtaaattttattacaactattattaatatacgatcccccggaatttcattcgatcgcatacctttatttgtttgatcagtaataattacagcaattttactccttttatccctcccagttttagcaggagctattaccatattactaactgatcgaaatttaaatacttcattttttgaccctgcaggaggaggagatccaattctatatcaacatttattt
>Azana_demeijeri_ZRCBDP0048555
tttatcatctactatcgctcatgcaggagcatcagtagatttaactattttttcattacatttagcaggaatttcttcaattttaggagctgtaaattttattacaactatcattaatatgcgatcccccggaatttcattcgatcgcatacctttatttgtttgatcagtaataattacagcaattttacttcttttatccctcccagttttagcaggagctattaccatattactaactgatcgaaatttaaatacttcatttttcgatcctgcaggaggaggagatccaatcctatatcaacatttattt
>Azana_demeijeri_ZRCBDP0048691
tttatcatctactatcgctcatgcaggagcatcagtagatttaactattttttcattacatttagcaggaatttcttcaattttaggagctgtaaattttattacaactattattaatatacgatcccccggaatttcattcgatcgcatacctttatttgtttgatcagtaataattacagcaattttactccttttatccctcccagttttagcaggagctattaccatattactaactgatcgaaatttaaatacttcattttttgaccctgcaggaggaggagatccaattctatatcaacatttattt
>Azana_demeijeri_ZRCBDP0078992
-ttatcatctactatcgctcatgcaggagcatcagtagatttaactattttttcattacatttagcaggaatttcttcaattttaggagctgtaaattttattacaactattattaatatacgatnnnnnggaatttcattcgatcgcatacctttatttgtttgatcagtaataattacagcaattttactccttttatccctcccagttttagcaggagctattaccatattactaactgatcgaaatttaaatacttcattttttgaccctgcaggaggaggagatccaattctatatcaacatttattt
>Azana_leekongchiani_ZRCBDP0048079
actatcttcaacaattgctcatgcaggagcatcagttgatttaacaattttttctttacatttagcaggaatttcatcaattttaggagctgtaaattttattacaactattattaatatacgttctcctggaatttatttagatcgaatacctttatttgtatgatcagtaataattacagctattttattattattatcacttcctgtattagcaggagctattactatattattaacagatcgaaatttaaatacttctttttttgatcctgcaggaggaggagatcctattttatatcaacatttattt
>Azana_leekongchiani_ZRCBDP0048146
actatcttcaacaattgctcatgcaggagcatcagttgatttaacaattttttctttacatttagcaggaatttcatcaattttaggagctgtaaattttattacaactattattaatatacgttctcctggaatttatttagatcgaatacctttatttgtatgatcagtaataattacagctattttattattattatcacttcctgtattagcaggagctattactatattattaacagatcgaaatttaaatacttctttttttgatcctgcaggaggaggagatcctattttatatcaacatttattt
>Azana_leekongchiani_ZRCBDP0048258
actatcttcaacaattgctcatgcaggagcatcagttgatttaacaattttttctttacatttagcaggaatttcatcaattttaggagctgtaaattttattacaactattattaatatacgttctcctggaatttatttagatcgaatacctttatttgtatgatcagtaataattacagctattttattattattatcacttcctgtattagcaggagctattactatattattaacagatcgaaatttaaatacttctttttttgatcctgcaggaggaggagatcctattttatatcaacatttattt
>Azana_leekongchiani_ZRCBDP0048268
actatcttcaacaattgctcatgcaggagcatcagttgatttaacaattttttctttacatttagcaggaatttcatcaattttaggagctgtaaattttattacaactattattaatatacgttctcctggaatttatttagatcgaatacctttatttgtatgatcagtaataattacagctattttattattattatcacttcctgtattagcaggagctattactatattattaacagatcgaaatttaaatacttctttttttgatcctgcaggaggaggagatcctattttatatcaacatttattt
>Azana_leekongchiani_ZRCBDP0048312
actatcttcaacaattgctcatgcaggagcatcagttgatttaacaattttttctttacatttagcaggaatttcatcaattttaggagctgtaaattttattacaactattattaatatacgttctcctggaatttatttagatcgaatacctttatttgtatgatcagtaataattacagctattttattattattatcacttcctgtattagcaggagctattactatattattaacagatcgaaatttaaatacttctttttttgatcctgcaggaggaggagatcctattttatatcaacatttattt
>Azana_leekongchiani_ZRCBDP0049121
cctatcttcaacaattgctcatgcaggagcatcagttgatttaacaattttttctttacatttagcaggaatttcatcaattttaggagctgtaaattttattacaactattattaatatacgttctcctggaatttctttagatcgaatacctttatttgtatgatcagtaataattacagctattttattattattatcacttcctgtattagcaggagctattactatactattaacagatcgaaatttaaatacttctttttttgatcctgcaggaggaggagatcctattttatatcaacatttattt
>Azana_leekongchiani_ZRCBDP0049277
actatcttcaacaattgctcatgcaggagcatcagttgatttaacaattttttctttacatttagcaggaatttcatcaattttaggagctgtaaattttattacaactattattaatatacgttctcctggaatttatttagatcgaatacctttatttgtatgatcagtaataattacagctattttattattattatcacttcctgtattagcaggagctattactatattattaacagatcgaaatttaaatacttctttttttgatcctgcaggaggaggagatcctattttatatcaacatttattt
>Azana_leekongchiani_ZRCBDP0049296
actatcttcaacaattgctcatgcaggagcatcagttgatttaacaattttttctttacatttagcaggaatttcatcaattttaggagctgtaaattttattacaactattattaatatacgttctcctggaatttatttagatcgaatacctttatttgtatgatcagtaataattacagctattttattattattatcacttcctgtattagcaggagctattactatattattaacagatcgaaatttaaatacttctttttttgatcctgcaggaggaggagatcctattttatatcaacatttattt
>Azana_leekongchiani_ZRCBDP0049320
actatcttcaacaattgctcatgcaggagcatcagttgatttaacaattttttctttacatttagcaggaatttcatcaattttaggagctgtaaattttattacaactattattaatatacgttctcctggaatttatttagatcgaatacctttatttgtatgatcagtaataattacagctattttattattattatcacttcctgtattagcaggagctattactatattattaacagatcgaaatttaaatacttctttttttgatcctgcaggaggaggagatcctattttatatcaacatttattt
>Azana_leekongchiani_ZRCBDP0278186
-ctatcttcaacaattgctcatgcaggagcatcagttgatttaacaattttttctttacatttagcaggaatttcatcaattttaggagctgtaaattttattacaactattattaatatacgttctcctggaatttatttagatcgaatacctttatttgtatgatcagtaataattacagctattttattattattatcacttcctgtattagcaggagctattactatattattaacagatcgaaatttaaatacttnnttntttgatcctgcaggaggaggagatcctattttatatcaacatttattt
>Azana_leekongchiani_ZRCBDP0279131
-ctatcttcaacaattgctcatgcaggagcatcagttgatttaacaattttttctttacatttagcaggaatttcatcaattttaggagctgtaaattttattacaactattattaatatacgttctcctggaatttatttagatcgaatacctttatttgtatgatcagtaataattacagctattttattattattatcacttcctgtattagcaggagctattactatattattaacagatcgaaatttaaatacttnnttntttgatcctgcaggaggaggagatcctattttatatcaacatttattt
>Azana_leekongchiani_ZRCBDP0284192
-ctatcttcaacaattgctcatgcaggagcatcagttgatttaacaattttttctttacatttagcaggaatttcatcaattttaggagctgtaaattttattacaactattattaatatacgttctcctggaatttatttagatcgaatacctttatttgtatgatcagtaataattacagctattttattattattatcacttcctgtattagcaggagctattactatattattaacagatcgaaatttaaatacttnnttntttgatcctgcaggaggaggagatcctattttatatcaacatttattt
>Brachycampta_limtzepengi_ZRCBDP0047881
tctttcttcaacaatcgctcacgcaggagcatcagttgatttagcaattttttctctacatttagcaggaatttcatctattttaggtgctgtaaattttattacaactattattaatatacgagcccccggaattaatttcgatcgaatacctttatttgtttgatcagttttaattactgctgttttacttcttctctctctcccagttttagctggtgctattactatattattaactgatcgaaatttaaatacttcattttttgacccagccggtggaggtgaccctattctttaccaacatttattt
>Brachycampta_limtzepengi_ZRCBDP0047943
tctttcttcaacaatcgctcacgcaggagcatcagttgatttagcaattttttctctacatttagcaggaatttcatctattttaggtgctgtaaattttattacaactattattaatatacgagcccccggaattaatttcgatcgaatacctttatttgtttgatcagttttaattactgctgttttacttcttctctctctcccagttttagctggtgctattactatattattaactgatcgaaatttaaatacttcattttttgacccagccggtggaggtgaccctattctttaccaacatttattt
>Brachycampta_limtzepengi_ZRCBDP0048511
tctttcttcaacaatcgctcacgcaggagcatcagttgatttagcaattttttctctacatttagcaggaatttcatctattttaggtgctgtaaattttattacaactattattaatatacgagcccccggaattaatttcgatcgaatacctttatttgtttgatcagttttaattactgctgttttacttcttctctctctcccagttttagctggtgctattactatattattaactgatcgaaatttaaatacttcattttttgacccagccggtggaggtgaccctattctttaccaacatttattt
>Brachycampta_limtzepengi_ZRCBDP0048512
tctttcttcaacaatcgctcacgcaggagcatcagttgatttagcaattttttctctacatttagcaggaatttcatctattttaggtgctgtaaattttattacaactattattaatatacgagcccccggaattaatttcgatcgaatacctttatttgtttgatcagttttaattactgctgttttacttcttctctctctcccagttttagctggtgctattactatattattaactgatcgaaatttaaatacttcattttttgacccagccggtggaggtgaccctattctttaccaacatttattt
>Brachycampta_limtzepengi_ZRCBDP0048709
tctttcttcaacaatcgctcacgcaggagcatcagttgatttagcaattttttctctacatttagcaggaatttcatctattttaggtgctgtaaattttattacaactattattaatatacgagcccccggaattaatttcgatcgaatacctttatttgtttgatcagttttaattactgctgttttacttcttctctctctcccagttttagctggtgctattactatattattaactgatcgaaatttaaatacttcattttttgacccagccggtggaggtgaccctattctttaccaacatttattt
>Brachycampta_limtzepengi_ZRCBDP0049080
tctttcttcaacaatcgctcacgcaggagcatcagttgatttagcaattttttctctacatttagcaggaatttcatctattttaggtgctgtaaattttattacaactattattaatatacgagcccccggaattaatttcgatcgaatacctttatttgtttgatcagttttaattactgctgttttacttcttctctctctcccagttttagctggtgctattactatattattaactgatcgaaatttaaatacttcattttttgacccagccggtggaggtgaccctattctttaccaacatttattt
>Brachycampta_limtzepengi_ZRCBDP0049094
tctttcttcaacaatcgctcacgcaggagcatcagttgatttagcaattttttctctacatttagcaggaatttcatctattttaggtgctgtaaattttattacaactattattaatatacgagcccccggaattaatttcgatcgaatacctttatttgtttgatcagttttaattactgctgttttacttcttctctctctcccagttttagctggtgctattactatattattaactgatcgaaatttaaatacttcattttttgacccagccggtggaggtgaccctattctttaccaacatttattt
>Brachycampta_limtzepengi_ZRCBDP0049097
tctttcttcaacaatcgctcacgcaggagcatcagttgatttagcaattttttctctacatttagcaggaatttcatctattttaggtgctgtaaattttattacaactattattaatatacgagcccccggaattaatttcgatcgaatacctttatttgtttgatcagttttaattactgctgttttacttcttctctctctcccagttttagctggtgctattactatattattaactgatcgaaatttaaatacttcattttttgacccagccggtggaggtgaccctattctttaccaacatttattt
>Brachycampta_murphyi_ZRCBDP0048669
cctatcatcaacaattgctcacgccggtgcatcagttgatttagctattttttctcttcatttagctggaatttcatcaattttaggagctgtaaattttattacaacaattattaatatacgagctcctggaattacttttgatcgaataccattatttgtttgatcagtattaattacagctgttttattacttctttcattaccagttttagctggtgctattactatattattaactgatcgaaatttaaatacttcattttttgatcctgctggaggaggagatccaattttataccaacatttattt
>Brachycampta_murphyi_ZRCBDP0048670
--tatcatcaacaattgctcacgccggtgcatcagttgatttagctattttttctcttcatttagctggaatttcatcaattttaggagctgtaaattttattacaacaattattaatatacgagctcctggaattacttttgatcgaataccattatttgtttgatcagtattaattacagctgttttattacttctttcattaccagttttagctggtgctattactatactattaactgatcgaaatttaaatacttcattttttgatcctgctggaggaggagatccaattttatatcaacatttattt
>Brachycampta_murphyi_ZRCBDP0048976
cctatcatcaacaattgctcacgccggtgcatcagttgatttagctattttttctcttcatttagctggaatttcatcaattttaggagctgtaaattttattacaacaattattaatatacgagctcctggaattacttttgatcgaataccattatttgtttgatcagtattaattacagctgttttattacttctttcattaccagttttagctggtgctattactatactattaactgatcgaaatttaaatacttcattttttgatcctgctggaggaggagatccaattttatatcaacatttattt
>Pseudobrachypeza_teopohlengi_ZRCBDP0049238
cctttcttcatcaattgctcatgctggggcatcagttgatttagctattttttctcttcatttagcaggaatctcttcaattttaggtgctgtaaattttattaccacaattattaatatacgagctcctggaatttcattcgatcgaatacctttatttgtttgatctgttctaattactgcagtcttattacttttatctttaccagtcctagctggagcaattacaatattattaacagatcgaaatttaaatacatctttcttcgatcctgcaggaggaggcgacccaatcctttatcaacacttattt
>Pseudobrachypeza_teopohlengi_ZRCBDP0133914
----tcttcatcaattgctcatgctggagcatcagttgatttagctattttttctcttcatttagcaggaatctcttcaattttaggtgctgtaaattttattaccacaattattaatatacgagctcctggaatttcattcgatcgaatacctttatttgtttgatctgttctaattactgcagtcttattacttttatctttaccagtcctagctggagcaattacaatattattaacagatcgaaatttaaatacatctttcttcgatcctgcaggaggaggcgacccaatcctttatcaacacttattt
>Pseudobrachypeza_teopohlengi_ZRCBDP0133932
----tcttcatcaattgctcatgctggagcatcagttgatttagctattttttctcttcatttagcaggaatctcttcaattttaggtgctgtaaattttattaccacaattattaatatacgagctcctggaatttcattcgatcgaatacctttatttgtttgatctgttctaattactgcagtcttattacttttatctttaccagtcctagctggagcaattacaatattattaacagatcgaaatttaaatacatctttcttcgatcctgcaggaggaggcgacccaatcctttatcaacacttattt
>Chalastonepsia_sp_ZRCBDP0047804
actttcatcaggaatattccatacaagatcatctgtagatctatcaattttttctcttcatctagctggaatttcatctattcttggtgcaattaatttcattactacaattataaatataaaaccaataattataacatttgatcaaattccactatttgtttgatcaactttaattacagctattttactacttttatctttacctgtattagcaggagctattactatattattaacagatcgaaatttaaatacttccttttttgatcctgcaggaggaggggatcccattttatatcaacatttattc
>Chalastonepsia_sp_ZRCBDP0048536
actttcatcaggaatattccatacaagatcatctgtagatctatcaattttttctcttcatctagctggaatttcatctattcttggtgcaattaatttcattactacaattataaatataaaaccaataattataacatttgatcaaattccactatttgtttgatcaactttaattacagctattttactacttttatctttacctgtattagcaggagctattactatattattaacagatcgaaatttaaatacttccttttttgatcctgcaggaggaggggatcccattttatatcaacatttattc
>Chalastonepsia_sp_ZRCBDP0143086
actttcatcaggaatattccatacaagatcatctgtagatctatcaattttttctcttcatctagctggaatttcatctattcttggtgcaattaatttcattactacaattataaatataaaaccaataattataacatttgatcaaattccactatttgtttgatcaactttaattacagctattttactacttttatctttacctgtattagcaggagctattactatattattaacagatcgaaatttaaatacttccttttttgatcctgcaggaggaggggatcccattttatatcaacatttattc
>Clastobasis_bugis_ZRCBDP0048242
tttagcatccactattgctcatgcgggggcttcagttgatttagctattttttcattacatttagcaggtatttcttcaattttaggagctgttaattttatcactaccgtaattaatatacgcgccccaggaatttcttttgatcgaatacctttatttgtttgatcagtattaattactgccgttttacttttactatcacttcctgtattagcaggagctattactatattattaacagatcgaaatttaaatacatcattttttgacccagcaggaggtggagatccaatcttatatcaacatttattt
>Clastobasis_bugis_ZRCBDP0048245
tttagcatctactattgctcatgcgggggcttcagttgatttagctattttttcattacatttagcaggtatttcttcaattttaggagctgttaattttatcactaccgtaattaatatacgcgccccaggaatttcttttgatcgaatacctttatttgtttgatcagtattaattactgccgttttacttttactatcacttcctgtattagcaggagctattactatattattaacagatcgaaatttaaatacatcattttttgacccagcaggaggtggagatccaatcttatatcaacatttattt
>Clastobasis_bugis_ZRCBDP0048253
tttagcatctactattgctcatgcgggggcttcagttgatttagctattttttcattacatttagcaggtatttcttcaattttaggagctgttaattttatcactaccgtaattaatatacgcgccccaggaatttcttttgatcgaatacctttatttgtttgatcagtattaattactgccgttttacttttactatcacttcctgtattagcaggagctattactatattattaacagatcgaaatttaaatacatcattttttgacccagcaggaggtggagatccaatcttatatcaacatttattt
>Clastobasis_bugis_ZRCBDP0048306
tttagcatctactattgctcatgcgggggcttcagttgatttagctattttttcattacatttagcaggtatttcttcaattttaggagctgttaattttatcactaccgtaattaatatacgcgccccaggaatttcttttgatcgaatacctttatttgtttgatcagtattaattactgccgttttacttttactatcacttcctgtattagcaggagctattactatattattaacagatcgaaatttaaatacatcattttttgacccagcaggaggtggagatccaatcttatatcaacatttattt
>Clastobasis_bugis_ZRCBDP0278014
tttagcatccactattgctcatgcgggggcttcagttgatttagctattttttcattacatttagcaggtatttcttcaattttaggagctgttaattttatcactaccgtaattaatatacgcgccccaggaatttcttttgatcgaatacctttatttgtttgatcagtattaattactgccgttttacttttactatcacttcctgtattagcaggagctattactatattattaacagatcgaaatttaaatacatcattttttgacccagcaggaggtggagatccaatcttatatcaacatttattt
>Clastobasis_bugis_ZRCBDP0278015
tttagcatccactattgctcatgcgggggcttcagttgatttagctattttttcattacatttagcaggtatttcttcaattttaggagctgttaattttatcactaccgtaattaatatacgcgccccaggaatttcttttgatcgaatacctttatttgtttgatcagtattaattactgccgttttacttttactatcacttcctgtattagcaggagctattactatattattaacagatcgaaatttaaatacatcattnttngacccagcaggaggtggagatccaatcttatatcaacatttattt
>Clastobasis_bugis_ZRCBDP0278020
tttagcatctactattgctcatgctggggcttcagttgatttagctattttttcattacatttagcaggtatttcttcaattttaggagctgttaattttatcactaccgtaattaatatacgcgccccaggaatttcttttgatcgaatacctttatttgtttgatcagtattaattactgccgttttacttttactatcacttcctgtattagcaggagctattactatattattaacagatcgaaatttaaatacatcattnttngacccagcaggaggtggagatccaatcttatatcaacatttattt
>Clastobasis_bugis_ZRCBDP0278021
tttagcatctactattgctcatgcgggggcttcagttgatttagctattttttcattacatttagcaggtatttcttcaattttaggagctgttaattttatcactaccgtaattaatatacgcgccccaggaatttcttttgatcgaatacctttatttgtttgatcagtattaattactgccgttttacttttactatcacttcctgtattagcaggagctattactatattattaacagatcgaaatttaaatacatcattttttgacccagcaggaggtggagatccaatcttatatcaacatttattt
>Clastobasis_bugis_ZRCBDP0278024
tttagcatctactattgctcatgcgggggcttcagttgatttagctattttttcattacatttagcaggtatttcttcaattttaggagctgttaattttatcactaccgtaattaatatacgcgccccaggaatttcttttgatcgaatacctttatttgtttgatcagtattaattactgccgttttacttttactatcacttcctgtattagcaggagctattactatattattaacagatcgaaatttaaatacatcattttttgacccagcaggaggtggagatccaatcttatatcaacatttattt
>Clastobasis_bugis_ZRCBDP0278026
tttagcatctactattgctcatgcgggggcttcagttgatttagctattttttcattacatttagcaggtatttcttcaattttaggagctgttaattttatcactaccgtaattaatatacgcgccccaggaatttcttttgatcgaatacctttatttgtttgatcagtattaattactgccgttttacttttactatcacttcctgtattagcaggagctattactatattattaacagatcgaaatttaaatacatcattttttgacccagcaggaggtggagatccaatcttatatcaacatttattt
>Clastobasis_bugis_ZRCBDP0278030
tttagcatctactattgctcatgcgggggcttcagttgatttagctattttttcattacatttagcaggtatttcttcaattttaggagctgttaattttatcactaccgtaattaatatacgcgccccaggaatttcttttgatcgaatacctttatttgtttgatcagtattaattactgccgttttacttttactatcacttcctgtattagcaggagctattactatattattaacagatcgaaatttaaatacatcattttttgacccagcaggaggtggagatccaatcttatatcaacatttattt
>Clastobasis_oranglaut_ZRCBDP0047065
tttagcatctacaattgctcatgcaggagcttcagttgatttagcaattttttctttacatttagcaggaatttcttcaattttaggagctgtaaattttattactactgtaattaatatacgagccccaggaattacatttgatcgaatacctttatttgtttgatcagttttaattactgctgttttacttttattatcattaccagtattagctggtgctattactatattattaacagatcgaaatttaaatacttctttttttgacccagcaggaggaggagatccaattttataccaacatttattt
>Clastobasis_oranglaut_ZRCBDP0047070
tttagcatctacaattgctcatgcaggagcttcagttgatttagcaattttttctttacatttagcaggaatttcttcaattttaggagctgtaaattttattactactgtaattaatatacgagccccaggaattacatttgatcgaatacctttatttgtttgatcagttttaattactgctgttttacttttattatcattaccagtattagctggtgctattactatattattaacagatcgaaatttaaatacttctttttttgatccagcaggaggaggagatccaattttataccaacatttattt
>Clastobasis_oranglaut_ZRCBDP0047071
tttagcatctacaattgctcatgcaggagcttcagttgatttagcaattttttctttacatttagcaggaatttcttcaattttaggagctgtaaattttattactactgtaattaatatacgagccccaggaattacatttgatcgaatacctttatttgtttgatcagttttaattactgctgttttacttttattatcattaccagtattagctggtgctattactatattattaacagatcgaaatttaaatacttctttttttgatccagcaggaggaggagatccaattttataccaacatttattt
>Clastobasis_oranglaut_ZRCBDP0048250
tttagcatctacaattgctcatgcaggagcttcagttgatttagcaattttttctttacatttagcaggaatttcttcaattttaggagctgtaaattttattactactgtaattaatatacgagccccaggaattacatttgatcgaatacctttatttgtttgatcagttttaattactgctgttttacttttattatcattaccagtattagctggtgctattactatattattaacagatcgaaatttaaatacttctttttttgatccagcaggaggaggagatccaattttataccaacatttattt
>Clastobasis_oranglaut_ZRCBDP0048255
tttagcatctacaattgctcatgcaggagcttcagttgatttagcaattttttctttacatttagcaggaatttcttcaattttaggagctgtaaattttattactactgtaattaatatacgagccccaggaattacatttgatcgaatacctttatttgtttgatcagttttaattactgctgttttacttttattatcattaccagtattagctggtgctattactatattattaacagatcgaaatttaaatacttctttttttgatccagcaggaggaggagatccaattttataccaacatttattt
>Clastobasis_oranglaut_ZRCBDP0048256
tttagcatctacaattgctcatgcaggagcttcagttgatttagcaattttttctttacatttagcaggaatttcttcaattttaggagctgtaaattttattactactgtaattaatatacgagccccaggaattacatttgatcgaatacctttatttgtttgatcagttttaattactgctgttttacttttattatcattaccagtattagctggtgctattactatattattaacagatcgaaatttaaatacttctttttttgatccagcaggaggaggagatccaattttataccaacatttattt
>Clastobasis_oranglaut_ZRCBDP0048769
tttagcatctacaattgctcatgcaggagcttcagttgatttagcaattttttctttacatttagcaggaatttcttcaattttaggagctgtaaattttattactactgtaattaatatacgagccccaggaattacatttgatcgaatacctttatttgtttgatcagttttaattactgctgttttacttttattatcattaccagtattagctggtgctattactatattattaacagatcgaaatttaaatacttctttttttgacccagcaggaggaggagatccaattttataccaacatttattt
>Clastobasis_oranglaut_ZRCBDP0048790
tttagcatctacaattgctcatgcaggagcttcagttgatttagcaattttttctttacatttagcaggaatttcttcaattttaggagctgtaaattttattactactgtaattaatatacgagccccaggaattacatttgatcgaatacctttatttgtttgatcagttttaattactgctgttttacttttattatcattaccagtattagctggtgctattactatattattaacagatcgaaatttaaatacttctttttttgatccagcaggaggaggagatccaattttataccaacatttattt
>Clastobasis_oranglaut_ZRCBDP0049074
tttagcatctacaattgctcatgcaggagcttcagttgatttagcaattttttctttacatttagcaggaatttcttcaattttaggagctgtaaattttattactactgtaattaatatacgagccccaggaattacatttgatcgaatacctttatttgtttgatcagttttaattactgctgttttacttttattatcattaccagtattagctggtgctattactatattattaacagatcgaaatttaaatacttctttttttgatccagcaggaggaggagatccaattttataccaacatttattt
>Clastobasis_oranglaut_ZRCBDP0049138
tttagcatctacaattgctcatgcaggagcttcagttgatttagcaattttttctttacatttagcaggaatttcttcaattttaggagctgtaaattttattactactgtaattaatatacgagccccaggaattacatttgatagaatacctttatttgtttgatcagttttaattactgctgttttacttttattatcattaccagtattagctggtgctattactatattattaacagatcgaaatttaaatacttctttttttgatccagcaggaggaggagatccaattttataccaacatttattt
>Clastobasis_oranglaut_ZRCBDP0049139
tttagcatctacaattgctcatgcaggagcttcagttgatttagcaattttttctttacatttagcaggaatttcttcaattttaggagctgtaaattttattactactgtaattaatatacgagccccaggaattacatttgatcgaatacctttatttgtttgatcagttttaattactgctgttttacttttattatcattaccagtattagctggtgctattactatattattaacagatcgaaatttaaatacttctttttttgatccagcaggaggaggagatccaattttataccaacatttattt
>Clastobasis_oranglaut_ZRCBDP0049140
tttagcatctacaattgctcatgcaggagcttcagttgatttagcaattttttctttacatttagcaggaatttcttcaattttaggagctgtaaattttattactactgtaattaatatacgagccccaggaattacatttgatcgaatacctttatttgtttgatcagttttaattactgctgttttacttttattatcattaccagtattagctggtgctattactatattattaacagatcgaaatttaaatacttctttttttgatccagcaggaggaggagatccaattttataccaacatttattt
>Clastobasis_oranglaut_ZRCBDP0049283
tttagcatctacaattgctcatgcaggagcttcagttgatttagcaattttttctttacatttagcaggaatttcttcaattttaggagctgtaaattttattactactgtaattaatatacgagccccaggaattacatttgatcgaatacctttatttgtttgatcagttttaattactgctgttttacttttattatcattaccagtattagctggtgctattactatattattaacagatcgaaatttaaatacttctttttttgatccagcaggaggaggagatccaattttataccaacatttattt
>Clastobasis_oranglaut_ZRCBDP0049303
tttagcatctacaattgctcatgcaggagcttcagttgatttagcaattttttctttacatttagcaggaatttcttcaattttaggagctgtaaattttattactactgtaattaatatacgagccccaggaattacatttgatcgaatacctttatttgtttgatcagttttaattactgctgttttacttttattatcattaccagtattagctggtgctattactatattattaacagatcgaaatttaaatacttctttttttgacccagcaggaggaggagatccaattttataccaacatttattt
>Clastobasis_oranglaut_ZRCBDP0049304
tttagcatctacaattgctcatgcaggagcttcagttgatttagcaattttttctttacatttagcaggaatttcttcaattttaggagctgtaaattttattactactgtaattaatatacgagccccaggaattacatttgatcgaatacctttatttgtttgatcagttttaattactgctgttttacttttattatcattaccagtattagctggtgctattactatattattaacagatcgaaatttaaatacttctttttttgatccagcaggaggaggagatccaattttataccaacatttattt
>Clastobasis_oranglaut_ZRCBDP0049311
tttagcatctacaattgctcatgcaggagcttcagttgatttagcaattttttctttacatttagcaggaatttcttcaattttaggagctgtaaattttattactactgtaattaatatacgagccccaggaattacatttgatcgaatacctttatttgtttgatcagttttaattactgctgttttacttttattatcattaccagtattagctggtgctattactatattattaacagatcgaaatttaaatacttctttttttgacccagcaggaggaggagatccaattttataccaacatttattt
>Clastobasis_oranglaut_ZRCBDP0049312
tttagcatctacaattgctcatgcaggagcttcagttgatttagcaattttttctttacatttagcaggaatttcttcaattttaggagctgtaaattttattactactgtaattaatatacgagccccaggaattacatttgatcgaatacctttatttgtttgatcagttttaattactgctgttttacttttattatcattaccagtattagctggtgctattactatattattaacagatcgaaatttaaatacttctttttttgatccagcaggaggaggagatccaattttataccaacatttattt
>Clastobasis_oranglaut_ZRCBDP0049319
tttagcatctacaattgctcatgcaggagcttcagttgatttagcaattttttctttacatttagcaggaatttcttcaattttaggagctgtaaattttattactactgtaattaatatacgagccccaggaattacatttgatcgaatacctttatttgtttgatcagttttaattactgctgttttacttttattatcattaccagtattagctggtgctatcactatattattaacagatcgaaatttaaatacttctttttttgatccagcaggaggaggagatccaattttataccaacatttattt
>Clastobasis_oranglaut_ZRCBDP0049336
tttagcatctacaattgctcatgcaggagcttcagttgatttagcaattttttctttacatttagcaggaatttcttcaattttaggagctgtaaattttattactactgtaattaatatacgagccccaggaattacatttgatcgaatacctttatttgtttgatcagttttaattactgctgttttacttttattatcattaccagtattagctggtgctattactatattattaacagatcgaaatttaaatacttctttttttgacccagcaggaggaggagatccaattttataccaacatttattt
>Clastobasis_oranglaut_ZRCBDP0066825
tttagcatctacaattgctcatgcaggagcttcagttgatttagcaattttttctttacatttagcaggaatttcttcaattttaggagctgtaaattttattactactgtaattaatatacgagccccaggaattacatttgatcgaatacctttatttgtttgatcagttttaattactgctgttttacttttattatcattaccagtattagctggtgctattactatattattaacagatcgaaatttaaatacttctttttttgatccagcaggaggaggagatccaattttataccaacatttattt
>Clastobasis_oranglaut_ZRCBDP0278233
-ttagcatctacaattgctcatgcaggagcttcagttgatttagcaattttttctttacatttagcaggaatttcttcaattttaggagctgtaaattttattactactgtaattaatatacgagccccaggaattacatttgatcgaatacctttatttgtttgatcagttttaattactgctgttttacttttattatcattaccagtattagctggtgctattactatattattaacagatcgaaatttaaatacttctttttttgatccagcaggaggaggagatccaattttataccaacatttattt
>Clastobasis_oranglaut_ZRCBDP0278261
-ttagcatctacaattgctcatgcaggagcttcagttgatttagcaattttttctttacatttagcaggaatttcttcaattttaggagctgtaaattttattactactgtaattaatatacgagccccaggaattacatttgatcgaatacctttatttgtttgatcagttttaattactgctgttttacttttattatcattaccagtattagctggtgctattactatattattaacagatcgaaatttaaatacttnnttntttgatccagcaggaggaggagatccaattttataccaacatttattt
>Clastobasis_oranglaut_ZRCBDP0278301
-ttagcatctacaattgctcatgcaggagcttcagttgatttagcaattttttctttacatttagcaggaatttcttcaattttaggagctgtaaattttattactactgtaattaatatacgagccccaggaattacatttgatcgaatacctttatttgtttgatcagttttaattactgctgttttacttttattatcattaccagtattagctggtgctattactatattattaacagatcgaaatttaaatacttnnttntttgatccagcaggaggaggagatccaattttataccaacatttattt
>Clastobasis_oranglaut_ZRCBDP0278305
-ttagcatctacaattgctcatgcaggagcttcagttgatttagcaattttttctttacatttagcaggaatttcttcaattttaggagctgtaaattttattactactgtaattaatatacgagccccaggaattacatttgatcgaatacctttatttgtttgatcagttttaattactgctgttttacttttattatcattaccagtattagctggtgctattactatattattaacagatcgaaatttaaatacttnnttntttgatccagcaggaggaggagatccaattttataccaacatttattt
>Clastobasis_oranglaut_ZRCBDP0278306
-ttagcatctacaattgctcatgcaggagcttcagttgatttagcaattttttctttacatttagcaggaatttcttcaattttaggagctgtaaattttattactactgtaattaatatacgagccccaggaattaaatttgatcgaatacctttatttgtttgatcagttttaattactgctgttttacttttattatcattaccagtattagctggtgctattactatattattaacagatcgaaatttaaatacttnnttntttgatccagcaggaggaggagatccaattttataccaacatttattt
>Clastobasis_oranglaut_ZRCBDP0278307
-ttagcatctacaattgctcatgcaggagcttcagttgatttagcaattttttctttacatttagcaggaatttcttcaattttaggagctgtaaattttattactactgtaattaatatacgagccccaggaattacatttgatcgaatacctttatttgtttgatcagttttaattactgctgttttacttttattatcattaccagtattagctggtgctattactatattattaacagatcgaaatttaaatacttnnttntttgatccagcaggaggaggagatccaattttataccaacatttattt
>Clastobasis_oranglaut_ZRCBDP0278308
-ttagcatctacaattgctcatgcaggagcttcagttgatttagcaattttttctttacatttagcaggaatttcttcaattttaggggctgtaaattttattactactgtaattaatatacgagccccaggaattacatttgatcgaatacctttatttgtttgatcagttttaattactgctgttttacttttattatcattaccagtattagctggtgctattactatattattaacagatcgaaatttaaatacttnnttntttgatccagcaggaggaggagatccaattttataccaacatttattt
>Clastobasis_oranglaut_ZRCBDP0278312
-ttagcatctacaattgctcatgcaggagcttcagttgatttagcaattttttctttacatttagcaggaatttcttcaattttaggagctgtaaattttattactactgtaattaatatacgagccccaggaattacatttgatcgaatacctttatttgtttgatcagttttaattactgctgttttacttttattatcattaccagtattagctggtgctattactatattattaacagatcgaaatttaaatacttnnttntttgatccagcaggaggaggagatnnaattttataccaacatttattt
>Clastobasis_oranglaut_ZRCBDP0278313
-ttagcatctacaattgctcatgcaggagcttcagttgatttagcaattttttctttacatttagcaggaatttcttcaattttaggagctgtaaattttattactactgtaattaatatacgagccccaggaattacatttgatcgaatacctttatttgtttgatcagttttaattactgctgttttacttttattatcattaccagtattagctggtgctattactatattattaacagatcgaaatttaaatacttcnttttttgatccagcaggaggaggagatccaattttataccaacatttattt
>Clastobasis_oranglaut_ZRCBDP0278327
-ttagcatctacaattgctcatgcaggagcttcagttgatttagcaattttttctttacatttagcaggaatttcttcaattttaggagctgtaaattttattactactgtaattaatatacgagccccaggaattacatttgatcgaatacctttatttgtttgatcagttttaattactgctgttttacttttattatcattaccagtattagctggtgctattactatattattaacagatcgaaatttaaatacttctttttttgatccagcaggaggaggagatccaattttataccaacatttattt
>Clastobasis_oranglaut_ZRCBDP0278346
-ttagcatctacaattgctcatgcaggagcttcagttgatttagcaattttttctttacatttagcaggaatttcttcaattttaggagctgtaaattttattactactgtaattaatatacgagccccaggaattacatttgatcgaatacctttatttgtttgatcagttttaattactgctgttttacttttattatcattaccagtattagctggtgctattactatattattaacagatcgaaatttaaatacttnnttntttgacccagcaggaggaggagatccaattttataccaacatttattt
>Clastobasis_oranglaut_ZRCBDP0278471
tttagcatctacaattgctcatgcaggagcttcagttgatttagcaattttttctttacatttagcaggaatttcttcaattttaggagctgtaaattttattactactgtaattaatatacgagccccaggaattaaatttgatcgaatacctttatttgtttgatcagttttaattactgctgttttacttttattatcattaccagtattagctggtgctattactatattattaacagatcgaaatttaaatacttnnttntttgatccagcaggaggaggagatccaattttataccaacatttattt
>Clastobasis_oranglaut_ZRCBDP0278473
tttagcatctacaattgctcatgcaggagcttcagttgatttagcaattttttctttacatttagcaggaatttcttcaattttaggagctgtaaattttattactactgtaattaatatacgagccccaggaattacatttgatcgaatacctttatttgtttgatcagttttaattactgctgttttacttttattatcattaccagtattagctggtgctattactatattattaacagatcgaaatttaaatacttnnttnttngatccagcaggaggaggagatccaattttataccaacatttattt
>Clastobasis_oranglaut_ZRCBDP0279148
-ttagcatctacaattgctcatgcaggagcttcagttgatttagcaattttttctttacatttagcaggaatttcttcaattttaggagctgtaaattttattactactgtaattaatatacgagccccaggaattacatttgatcgaatacctttatttgtttgatcagttttaattactgctgttttacttttattatcattaccagtattagctggtgctattactatattattaacagatcgaaatttaaatacttctttttttgatccagcaggaggaggagatccaattttataccaacatttattt
>Clastobasis_oranglaut_ZRCBDP0279149
-ttagcatctacaattgctcatgcaggagcttcagttgatttagcaattttttctttacatttagcaggaatttcttcaattttaggagctgtaaattttattactactgtaattaatatacgagccccaggaattacatttgatcgaatacctttatttgtttgatcagttttaattactgctgttttacttttattatcattaccagtattagctggtgctattactatattattaacagatcgaaatttaaatacttnnttntttgatccagcaggaggaggagatccaattttataccaacatttattt
>Clastobasis_oranglaut_ZRCBDP0279164
-ttagcatctacaattgctcatgcaggagcttcagttgatttagcaattttttctttacatttagcaggaatttcttcaattttaggagctgtaaattttattactactgtaattaatatacgagccccaggaattacatttgatcgaatacctttatttgtttgatcagttttaattactgctgttttacttttattatcattaccagtattagctggtgctattactatattattaacagatcgaaatttaaatacttnnttntttgatccagcaggaggaggagatccaattttataccaacatttattt
>Clastobasis_oranglaut_ZRCBDP0279175
-ttagcatctacaattgctcatgcaggagcttcagttgatttagcaattttttctttacatttagcaggaatttcttcaattttaggagctgtaaattttattactactgtaattaatatacgagccccaggaattacatttgatcgaatacctttatttgtttgatcagttttaattactgctgttttacttttattatcattaccagtattagctggtgctattactatattattaacagatcgaaatttaaatacttnnttntttgatccagcaggaggaggagatccaattttataccaacatttattt
>Clastobasis_oranglaut_ZRCBDP0279185
-ttagcatctacaattgctcatgcaggagcttcagttgatttagcaattttttctttacatttagcaggaatttcttcaattttaggagctgtaaattttattactactgtaattaatatacgagccccaggaattacatttgatcgaatacctttatttgtttgatcagttttaattactgctgttttacttttattatcattaccagtattagctggtgctattactatattattaacagatcgaaatttaaatacttnnttntttgatccagcaggaggaggagatccaattttataccaacatttattt
>Clastobasis_oranglaut_ZRCBDP0279192
-ttagcatctacaattgctcatgcaggagcttcagttgatttagcaattttttctttacatttagcaggaatttcttcaattttaggagctgtaaattttattactactgtaattaatatacgagccccaggaattacatttgatcgaatacctttatttgtttgatcagttttaattactgctgttttacttttattatcattaccagtattagctggtgctattactatattattaacagatcgaaatttaaatacttnnttntttgatccagcaggaggaggagatccaattttataccaacatttattt
>Clastobasis_oranglaut_ZRCBDP0284181
-ttagcatctacaattgctcatgcaggagcttcagttgatttagcaattttttctttacatttagcaggaatttcttcaattttaggagctgtaaattttattactactgtaattaatatacgagccccaggaattacatttgatcgaatacctttatttgtttgatcagttttaattactgctgttttacttttattatcattaccagtattagctggtgctattactatattattaacagatcgaaatttaaatacttctttttttgatccagcaggaggaggagatncaattttataccaacatttattt
>Clastobasis_oranglaut_ZRCBDP0284188
-ttagcatctacaattgctcatgcaggagcttcagttgatttagcaattttttctttacatttagcaggaatttcttcaattttaggagctgtaaattttattactactgtaattaatatacgagccccaggaattacatttgatcgaatacctttatttgtttgatcagttttaattactgctgttttacttttattatcattaccagtattagctggtgctattactatattattaacagatcgaaatttaaatacttctttttttgatccagcaggaggaggagatccaattttataccaacatttattt
>Clastobasis_oranglaut_ZRCBDP0284203
-ttagcatctacaattgctcatgcaggagcttcagttgatttagcaattttttctttacatttagcaggaatttcttcaattttaggagctgtaaattttattactactgtaattaatatacgagccccaggaattacatttgatcgaatacctttatttgtttgatcagttttaattactgctgttttacttttattatcattaccagtattagctggtgctattactatattattaacagatcgaaatttaaatacttnnttntttgatccagcaggaggaggagatnnaattttataccaacatttattt
>Clastobasis_oranglaut_ZRCBDP0284207
-ttagcatctacaattgctcatgcaggagcttcagttgatttagcaattttttctttacatttagcaggaatttcttcaattttaggagctgtaaattttattactactgtaattaatatacgagccccaggaattacatttgatcgaatacctttatttgtttgatcagttttaattactgctgttttacttttattatcattaccagtattagctggtgctattactatattattaacagatcgaaatttaaatacttnnttntttgatccagcaggaggaggagatccaattttataccaacatttattt
>Clastobasis_oranglaut_ZRCBDP0284257
-ttagcatctacaattgctcatgcaggagcttcagttgatttagcaattttttctttacatttagcaggaatttcttcaattttaggagctgtaaattttattactactgtaattaatatacgagccccaggaattacatttgatcgaatacctttatttgtttgatcagttttaattactgctgttttacttttattatcattaccagtattagctggtgctattactatattattaacagatcgaaatttaaatacttnnttntttgatccagcaggaggaggagatccaattttataccaacatttattt
>Clastobasis_oranglaut_ZRCBDP0284262
-ttagcatctacaattgctcatgcaggagcttcagttgatttagcaattttttctttacatttagcaggaatttcttcaattttaggagctgtaaattttattactactgtaattaatatacgagccccaggaattacatttgatcgaatacctttatttgtttgatcagttttaattactgctgttttacttttattatcattaccagtattagctggtgctattactatattattaacagatcgaaatttaaatacttctttttttgatccagcaggaggaggagatccaattttataccaacatttattt
>Clastobasis_oranglaut_ZRCBDP0284265
-ttagcatctacaattgctcatgcaggagcttcagttgatttagcaattttttctttacatttagcaggaatttcttcaattttaggagctgtaaattttattactactgtaattaatatacgagccccaggaattacatttgatcgaatacctttatttgtttgatcagttttaattactgctgttttacttttattatcattaccagtattagctggtgctattactatattattaacagatcgaaatttaaatacttnnttntttgatccagcaggaggaggagatccaattttataccaacatttattt
>Clastobasis_oranglaut_ZRCBDP0284266
-ttagcatctacaattgctcatgcaggagcttcagttgatttagcaattttttctttacatttagcaggaatttcttcaattttaggagctgtaaattttattactactgtaattaatatacgagccccaggaattacatttgatcgaatacctttatttgtttgatcagttttaattactgctgttttacttttattatcattaccagtattagctggtgctattactatattattaacagatcgaaatttaaatacttcnttntttgatccagcaggaggaggagatccaattttataccaacatttattt
>Clastobasis_oranglaut_ZRCBDP0284267
-ttagcatctacaattgctcatgcaggagcttcagttgatttagcaattttttctttacatttagcaggaatttcttcaattttaggagctgtaaattttattactactgtaattaatatacgagccccaggaattaaatttgatcgaatacctttatttgtttgatcagttttaattactgctgttttacnnnnattatcattaccagtattagctggtgctattactatattattaacagatcgaaatttaaatacttnnttntttgatccagcaggaggaggagatnnaattttataccaacatttattt
>Clastobasis_oranglaut_ZRCBDP0284269
-ttagcatctacaattgctcatgcaggagcttcagttgatttagcaattttttctttacatttagcaggaatttcttcaattttaggagctgtaaattttattactactgtaattaatatacgagccccaggaattacatttgatcgaatacctttatttgtttgatcagttttaattactgctgttttacttttattatcattaccagtattagctggtgctattactatattattaacagatcgaaatttaaatacttnnttntttgatccagcaggaggaggagatccaattttataccaacatttattt
>Clastobasis_oranglaut_ZRCBDP0284270
-ttagcatctacaattgctcatgcaggagcttcagttgatttagcaattttttctttacatttagcaggaatttcttcaattttaggagctgtaaattttattactactgtaattaatatacgagccccaggaattacatttgatcgaatacctttatttgtttgatcagttttaattactgctgttttacttttattatcattaccagtattagctggtgctattactatattattaacagatcgaaatttaaatacttnnttntttgatccagcaggaggaggagatccaattttataccaacatttattt
>Clastobasis_oranglaut_ZRCBDP0284271
-ttagcatctacaattgctcatgcaggagcttcagttgatttagcaattttttctttacatttagcaggaatttcttcaattttaggagctgtaaattttattactactgtaattaatatacgagccccaggaattacatttgatcgaatacctttatttgtttgatcagttttaattactgctgttttacttttattatcattaccagtattagctggtgctattactatattattaacagatcgaaatttaaatacttnnttntttgatccagcaggaggaggagatccaattttataccaacatttattt
>Clastobasis_oranglaut_ZRCBDP0284272
-ttagcatctacaattgctcatgcaggagcttcagttgatttagcaattttttctttacatttagcaggaatttcttcaattttaggagctgtaaattttattactactgtaattaatatacgagccccaggaattacatttgatcgaatacctttatttgtttgatcagttttaattactgctgttttacttttattatcattaccagtattagctggtgctattactatattattaacagatcgaaatttaaatacttnnttntttgatccagcaggaggaggagatccaattttataccaacatttattt
>Clastobasis_oranglaut_ZRCBDP0284274
-ttagcatctacaattgctcatgcaggagcttcagttgatttagcaattttttctttacatttagcaggaatttcttcaattttaggagctgtaaattttattactactgtaattaatatacgagccccaggaattacatttgatcgaatacctttatttgtttgatcagttttaattactgctgttttacttttattatcattaccagtattagctggtgctattactatattattaacagatcgaaatttaaatacttctttttttgatccagcaggaggaggagatccaattttataccaacatttattt
>Clastobasis_oranglaut_ZRCBDP0284275
-ttagcatctacaattgctcatgcaggagcttcagttgatttagcaattttttctttacatttagcaggaatttcttcaattttaggagctgtaaattttattactactgtaattaatatacgagccccaggaattacatttgatcgaatacctttatttgtttgatcagttttaattactgctgttttacttttattatcattaccagtattagctggtgctattactatattattaacagatcgaaatttaaatacttctttttttgatccagcaggaggaggagatccaattttataccaacatttattt
>Clastobasis_oranglaut_ZRCBDP0284276
-ttagcatctacaattgctcatgcaggagcttcagttgatttagcaattttttctttacatttagcaggaatttcttcaattttaggagctgtaaattttattactactgtaattaatatacgagccccaggaattacatttgatcgaatacctttatttgtttgatcagttttaattactgctgttttacttttattatcattaccagtattagctggtgctattactatattattaacagatcgaaatttaaatacttctttttttgatccagcaggaggaggagatccaattttataccaacatttattt
>Clastobasis_oranglaut_ZRCBDP0284277
-ttagcatctacaattgctcatgcaggagcttcagttgatttagcaattttttctttacatttagcaggaatttcttcaattttaggagctgtaaattttattactactgtaattaatatacgagccccaggaattacatttgatcgaatacctttatttgtttgatcagttttaattactgctgttttacttttattatcattaccagtattagctggtgctattactatattattaacagatcgaaatttaaatacttnnttntttgatccagcaggaggaggagatccaattttataccaacatttattt
>Clastobasis_oranglaut_ZRCBDP0284278
-ttagcatctacaattgctcatgcaggagcttcagttgatttagcaattttttctttacatttagcaggaatttcttcaattttaggagctgtaaattttattactactgtaattaatatacgagccccaggaattacatttgatcgaatacctttatttgtttgatcagttttaattactgctgttttacttttattatcattaccagtattagctggtgctattactatattattaacagatcgaaatttaaatacttnnttntttgatccagcaggaggaggagatccaattttataccaacatttattt
>Clastobasis_oranglaut_ZRCBDP0284280
----gcatctacaattgctcatgcaggagcttcagttgatttagcaattttttctttacatttagcaggaatttcttcaattttaggagctgtaaattttattactactgtaattaatatacgagccccaggaattacatttgatcgaatacctttatttgtttgatcagttttaattactgctgttttacttttattatcattaccagtattagctggtgctattactatattattaacagatcgaaatttaaatacttnnttntttgatccagcaggaggaggagatccaattttataccaacatttattt
>Clastobasis_oranglaut_ZRCBDP0284282
-ttagcatctacaattgctcatgcaggagcttcagttgatttagcaattttttctttacatttagcaggaatttcttcaattttaggagctgtaaattttattactactgtaattaatatacgagccccaggaattacatttgatcgaatacctttatttgtttgatcagttttaattactgctgttttacttttattatcattaccagtattagctggtgctattactatattattaacagatcgaaatttaaatacttctttttttgatccagcaggaggaggagatccaattttataccaacatttattt
>Clastobasis_oranglaut_ZRCBDP0284283
-ttagcatctacaattgctcatgcaggagcttcagttgatttagcaattttttctttacatttagcaggaatttcttcaattttaggagctgtaaattttattactactgtaattaatatacgagccccaggaattacatttgatcgaatacctttatttgtttgatcagttttaattactgctgttttacttttattatcattaccagtattagctggtgctattactatattattaacagatcgaaatttaaatacttnnttntttgatccagcaggaggaggagatccaattttataccaacatttattt
>Clastobasis_oranglaut_ZRCBDP0314192
-ttagcatctacaattgctcatgcaggagcttcagttgatttagcaattttnnctttacatttagcaggaatttcttcaattttaggagctgtaaattttattactactgtaattaatatacgagccccaggaattacatttgatcgaatacctttatttgtttgatcagttttaattactgctgttttacttttattatcattaccagtattagctggtgctattactatattattaacagatcgaaatttaaatacttnnttntttgatccagcaggaggaggagatccaattttataccaacatttattt
>Clastobasis_oranglaut_ZRCBDP0326310
tttagcatctacaattgctcatgcaggagcttcagttgatttagcaattttttctttacatttagcaggaatttcttcaattttaggagctgtaaattttattactactgtaattaatatacgagccccaggaattacatttgatcgaatacctttatttgtttgatcagttttaattactgctgttttacttttattatcattaccagtattagctggtgctattactatattattaacagatcgaaatttaaatacttctttttttgatccagcaggaggaggagatccaattttataccaacatttattt
>Clastobasis_oranglaut_ZRCBDP0326311
tttagcatctacaattgctcatgcaggagcttcagttgatttagcaattttttctttacatttagcaggaatttcttcaattttaggagctgtaaattttattactactgtaattaatatacgagccccaggaattaaatttgatcgaatacctttatttgtttgatcagttttaattactgctgttttacttttattatcattaccagtattagctggtgctattactatattattaacagatcgaaatttaaatacttctttttttgatccagcaggaggaggagatccaattttataccaacatttattt
>Clastobasis_oranglaut_ZRCBDP0326312
tttagcatctacaattgctcatgcaggagcttcagttgatttagcaattttttctttacatttagcaggaatttcttcaattttaggagctgtaaattttattactactgtaattaatatacgagccccaggaattacatttgatcgaatacctttatttgtttgatcagttttaattactgctgttttacttttattatcattaccagtattagctggtgctattactatattattaacagatcgaaatttaaatacttctttttttgatccagcaggaggaggagatccaattttatatcaacatttattt
>Clastobasis_oranglaut_ZRCBDP0326313
tttagcatctacaattgctcatgcaggagcttcagttgatttagcaattttttctttacatttagcaggaatttcttcaattttaggagctgtaaattttattactactgtaattaatatacgagccccaggaattacatttgatcgaatacctttatttgtttgatcagttttaattactgctgttttacttttattatcattaccagtattagctggtgctattactatattattaacagatcgaaatttaaatacttctttttttgatccagcaggaggaggagatccaattttataccaacatttattt
>Clastobasis_oranglaut_ZRCBDP0326314
tttagcatctacaattgctcatgcaggagcttcagttgatttagcaattttttctttacatttagcaggaatttcttcaattttaggagctgtaaattttattactactgtaattaatatacgagccccaggaattacatttgatcgaatacctttatttgtttgatcagttttaattactgctgttttacttttattatcattaccagtattagctggtgctattactatattattaacagatcgaaatttaaatacttctttttttgatccagcaggaggaggagatccaattttataccaacatttattt
>Clastobasis_oranglaut_ZRCBDP0326315
tttagcatctacaattgctcatgcaggagcttcagttgatttagcaattttttctttacatttagcaggaatttcttcaattttaggagctgtaaattttattactactgtaattaatatacgagccccaggaattacatttgatcgaatacctttatttgtttgatcagttttaattactgctgttttacttttattatcattaccagtattagctggtgctattactatattattaacagatcgaaatttaaatacttctttttttgatccagcaggaggaggagatccaattttataccaacatttattt
>Clastobasis_oranglaut_ZRCBDP0326316
tttagcatctacaattgctcatgcaggagcttcagttgatttagcaattttttctttacatttagcaggaatttcttcaattttaggagctgtaaattttattactactgtaattaatatacgagccccaggaattacatttgatcgaatacctttatttgtttgatcagttttaattactgctgttttacttttattatcattaccagtattagctggtgctattactatattattaacagatcgaaatttaaatacttctttttttgacccagcaggaggaggagatccaattttataccaacatttattt
>Clastobasis_oranglaut_ZRCBDP0326317
tttagcatctacaattgctcatgcaggagcttcagttgatttagcaattttttctttacatttagcaggaatttcttcaattttaggagctgtaaattttattactactgtaattaatatacgagccccaggaattacatttgatcgaatacctttatttgtttgatcagttttaattactgctgttttacttttattatcattaccagtattagctggtgctattactatattattaacagatcgaaatttaaatacttctttttttgatccagcaggaggaggagatccaattttataccaacatttattt
>Clastobasis_oranglaut_ZRCBDP0326318
tttagcatctacaattgctcatgcaggagcttcagttgatttagcaattttttctttacatttagcaggaatttcttcaattttaggagctgtaaattttattactactgtaattaatatacgagccccaggaattacatttgatcgaatacctttatttgtttgatcagttttaattactgctgttttacttttattatcattaccagtattagctggtgctattactatattattaacagatcgaaatttaaatacttctttttttgatccagcaggaggaggagatccaattttataccaacatttattt
>Clastobasis_oranglaut_ZRCBDP0326319
tttagcatctacaattgctcatgcaggagcttcagttgatttagcaattttttctttacatttagcaggaatttcttcaattttaggagctgtaaattttattactactgtaattaatatacgagccccaggaattacatttgatcgaatacctttatttgtttgatcagttttaattactgctgttttacttttattatcattaccagtattagctggtgctattactatattattaacagatcgaaatttaaatacttctttttttgatccagcaggaggaggagatccaattttataccaacatttattt
>Clastobasis_oranglaut_ZRCMIS0000001
-ttagcatctacaattgctcatgcaggagcttcagttgatttagcaattttttctttacatttagcaggaatttcttcaattttaggagctgtaaattttattactactgtaattaatatacgagccccaggaattacatttgatcgaatacctttatttgtttgatcagttttaattactgctgttttacttttattatcattaccagtattagctggtgctattactatattattaacagatcgaaatttaaatacttctttttttgacccagcaggaggaggagatccaattttataccaacatttattt
>Clastobasis_oranglaut_ZRCMIS0000002
-ttagcatctacaattgctcatgcaggagcttcagttgatttagcaattttttctttacatttagcaggaatttcttcaattttaggggctgtaaattttattactactgtaattaatatacgagccccaggaattacatttgatcgaatacctttatttgtttgatcagttttaattactgctgttttacttttattatcattaccagtattagctggtgctattactatattattaacagatcgaaatttaaatacttctttttttgacccagcaggaggaggagatccaattttatatcaacat------
>Clastobasis_oranglaut_ZRCMIS0000003
-ttagcatctacaattgctcatgcaggagcttcagttgatttagcaattttttctttacatttagcaggaatttcttcaattttaggagctgtaaattttattactactgtaattaatatacgagccccaggaattacatttgatcgaatacctttatttgtttgatcagttttaattactgctgttttacttttattatcattaccagtattagctggtgctattactatattattaacagatcgaaatttaaatacttctttttttgatccagcaggaggaggagatccaattttataccaacatttattt
>Clastobasis_oranglaut_ZRCMIS0000004
-ttagcatctacaattgctcatgcaggagcttcagttgatttagcaattttttctttacatttagcaggaatttcttcaattttaggagctgtaaattttattactactgtaattaatatacgagccccaggaattacatttgatcgaatacctttatttgtttgatcagttttaattactgctgttttacttttattatcattaccagtattagctggtgctattactatattattaacagatcgaaatttaaatacttnnttntttgatccagcaggaggaggagatccaattttataccaacatttattt
>Clastobasis_oranglaut_ZRCMIS0000005
-ttagcatctacaattgctcatgcaggagcttcagttgatttagcaattttttctttacatttagcaggaatttcttcaattttaggagctgtaaattttattactactgtaattaatatacgagccccaggaattacatttgatcgaatacctttatttgtttgatcagttttaattactgctgttttacttttattatcattaccagtattagctggtgctattactatattattaacagatcgaaatttaaatacttnnttntttgatccagcaggaggaggagatccaattttataccaacatttattt
>Clastobasis_oranglaut_ZRCMIS0000006
-ttagcatctacaattgctcatgcaggagcttcagttgatttagcaattttttctttacatttagcaggaatttcttcaattttaggagctgtaaattttattactactgtaattaatatacgagccccaggaattacatttgatcgaatacctttatttgtttgatcagttttaattactgctgttttacttttattatcattaccagtattagctggtgctattactatattattaacagatcgaaatttaaatacttctttttttgatccagcaggaggaggagatccaattttataccaacatttattt
>Clastobasis_oranglaut_ZRCMIS0000007
-ttagcatctacaattgctcatgcaggagcttcagttgatttagcaattttnnctttacatttagcaggaatttcttcaattttaggagctgtaaattttattactactgtaattaatatacgagccccaggaattacatttgatcgaatacctttatttgtttgatcagttttaattactgctgttttacttttattatcattaccagtattagctggtgctattactatattattaacagatcgaaatttaaatacttnnttntttgatccagcaggaggaggagatccaattttataccaacatttattt
>Clastobasis_oranglaut_ZRCMIS0000008
-ttagcatctacaattgctcatgcaggagcttcagttgatttagcaattttttctttacatttagcaggaatttcttcaattttaggagctgtaaattttattactactgtaattaatatacgagccccaggaattacatttgatcgaatacctttatttgtttgatcagttttaattactgctgttttacttttattatcattaccagtattagctggtgctattactatattattaacagatcgaaatttaaatacttnnttntttgatccagcaggaggaggagatccaattttataccaacatttattt
>Clastobasis_oranglaut_ZRCMIS0000009
-ttagcatctacaattgctcatgcaggagcttcagttgatttagcaattttttctttacatttagcaggaatttcttcaattttaggagctgtaaattttattactactgtaattaatatacgagccccaggaattacatttgatcgaatacctttatttgtttgatcagttttaattactgctgttttacttttattatcattaccagtattagctggtgctattactatattattaacagatcgaaatttaaatacttnnttntttgatccagcaggaggaggagatccaattttataccaacatttattt
>Clastobasis_oranglaut_ZRCMIS0000010
-ttagcatctacaattgctcatgcaggagcttcagttgatttagcaattttnnctttacatttagcaggaatttcttcaattttaggagctgtaaattttattactactgtaattaatatacgagccccaggaattacatttgatcgaatacctttatttgtttgatcagttttaattactgctgttttacttttattatcattaccagtattagctggtgctattactatattattaacagatcgaaatttaaatacttnnttntttgatccagcaggaggaggagatccaattttataccaacatttattt
>Clastobasis_oranglaut_ZRCMIS0000011
-ttagcatctacaattgctcatgcaggagcttcagttgatttagcaattttttctttacatttagcaggaatttcttcaattttaggagctgtaaattttattactactgtaattaatatacgagccccaggaattacatttgatcgaatacctttatttgtttgatcagttttaattactgctgttttacttttattatcattaccagtattagctggtgctattactatattattaacagatcgaaatttaaatacttctttttttgatccagcaggaggaggagatccaattttataccaacatttattt
>Clastobasis_oranglaut_ZRCMIS0000012
-ttagcatctacaattgctcatgcaggagcttcagttgatttagcaattttnnctttacatttagcaggaatttcttcaattttaggagctgtaaattttattactactgtaattaatatacgagccccaggaattacatttgatcgaatacctttatttgtttgatcagttttaattactgctgttttacttttattatcattaccagtattagctggtgctattactatattattaacagatcgaaatttaaatacttnnttntttgatccagcaggaggaggagatccaattttataccaacatttattt
>Clastobasis_oranglaut_ZRCMIS0000013
-ttagcatctacaattgctcatgcaggagcttcagttgatttagcaattttttctttacatttagcaggaatttcttcaattttaggagctgtaaattttattactactgtaattaatatacgagccccaggaattacatttgatcgaatacctttatttgtttgatcagttttaattactgctgttttacttttattatcattaccagtattagctggtgctattactatattattaacagatcgaaatttaaatacttnnttntttgatccagcaggaggaggagatccaattttataccaacatttattt
>Clastobasis_oranglaut_ZRCMIS0000014
-ttagcatctacaattgctcatgcaggagcttcagttgatttagcaattttttctttacatttagcaggaatttcttcaattttaggagctgtaaattttattactactgtaattaatatacgagccccaggaattacatttgatcgaatacctttatttgtttgatcagttttaattactgctgttttacttttattatcattaccagtattagctggtgctattactatattattaacagatcgaaatttaaatacttnnttntttgatccagcaggaggaggagatccaattttataccaacatttattt
>Clastobasis_oranglaut_ZRCMIS0000015
-ttagcatctacaattgctcatgcaggagcttcagttgatttagcaattttttctttacatttagcaggaatttcttcaattttaggagctgtaaattttattactactgtaattaatatacgagccccaggaattacatttgatcgaatacctttatttgtttgatcagttttaattactgctgttttacttttattatcattaccagtattagctggtgctattactatattattaacagatcgaaatttaaatacttctttttttgacccagcaggaggaggagatccaattttataccaacatttattt
>Clastobasis_oranglaut_ZRCMIS0000016
-ttagcatctacaattgctcatgcaggagcttcagttgatttagcanttttttctttacatttagcaggaatttcttcaattttaggagctgtaaattttattactactgtaattaatatacgagccccaggaattacatttgatcgaatacctttatttgtttgatcagttttaattactgctgttttacttttattatcattaccagtattagctggtgctattactatattattaacagatcgaaatttaaatacttnnttntttgatccagcaggaggaggagatccaattttataccaacatttattt
>Clastobasis_oranglaut_ZRCMIS0000017
-ttagcatctacaattgctcatgcaggagcttcagttgatttagcaattttnnctttacatttagcaggaatttcttcaattttaggagctgtaaattttattactactgtaattaatatacgagccccaggaattacatttgatcgaatacctttatttgtttgatcagttttaattactgctgttttacttttattatcattaccagtattagctggtgctattactatattattaacagatcgaaatttaaatacttnnttntttgatccagcaggaggaggagatccaattttataccaacatttattt
>Clastobasis_oranglaut_ZRCMIS0000018
-ttagcatctacaattgctcatgcaggagcttcagttgatttagcaattttttctttacatttagcaggaatttcttcaattttaggagctgtaaattttattactactgtaattaatatacgagccccaggaattacatttgatcgaatacctttatttgtttgatcagttttaattactgctgttttacttttattatcattaccagtattagctggtgctattactatattattaacagatcgaaatttaaatacttnnttntttgatccagcaggaggaggagatccaattttataccaacatttattt
>Clastobasis_oranglaut_ZRCMIS0000019
-ttagcatctacaattgctcatgcaggagcttcagttgatttagcaattttnnctttacatttagcaggaatttcttcaattttaggagctgtaaattttattactactgtaattaatatacgagccccaggaattacatttgatcgaatacctttatttgtttgatcagttttaattactgctgttttacttttattatcattaccagtattagctggtgctattactatattattaacagatcgaaatttaaatacttnnttntttgatccagcaggaggaggagatccaattttataccaacatttattt
>Clastobasis_oranglaut_ZRCMIS0000020
-ttagcatctacaattgctcatgcaggagcttcagttgatttagcaattttttctttacatttagcaggaatttcttcaattttaggagctgtaaattttattactactgtaattaatatacgagccccaggaattacatttgatcgaatacctttatttgtttgatcagttttaattactgctgttttacttttattatcattaccagtattagctggtgctattactatattattaacagatcgaaatttaaatacttctttttttgacccagcaggaggaggagatccaattttataccaacatttattt
>Clastobasis_oranglaut_ZRCMIS0000021
-ttagcatctacaattgctcatgcaggagcttcagttgatttagcaattttttctttacatttagcaggaatttcttcaattttaggagctgtaaattttattactactgtaattaatatacgagccccaggaattacatttgatcgaatacctttatttgtttgatcagttttaattactgctgttttacttttattatcattaccagtattagctggtgctattactatattattaacagatcgaaatttaaatacttctttttttgacccagcaggaggaggagatccaattttataccaacatttattt
>Clastobasis_oranglaut_ZRCMIS0000022
-ttagcatctacaattgctcatgcaggagcttcagttgatttagcaattttttctttacatttagcaggaatttcttcaattttaggagctgtaaattttattactactgtaattaatatacgagccccaggaattacatttgatcgaatacctttatttgtttgatcagttttaattactgctgttttacttttattatcattaccagtattagctggtgctattactatattattaacagatcgaaatttaaatacttctttttttgatccagcaggaggaggagatccaattttataccaacatttattt
>Clastobasis_oranglaut_ZRCMIS0000023
-ttagcatctacaattgctcatgcaggagcttcagttgatttagcaattttttctttacatttagcaggaatttcttcaattttaggagctgtaaattttattactactgtaattaatatacgagccccaggaattacatttgatcgaatacctttatttgtttgatcagttttaattactgctgttttacttttattatcattaccagtattagctggtgctattactatattattaacagatcgaaatttaaatacttnnttntttgatccagcaggaggaggagatccaattttataccaacatttattt
>Clastobasis_oranglaut_ZRCMIS0000025
-ttagcatctacaattgctcatgcaggagcttcagttgatttagcaattttttctttacatttagcaggaatttcttcaattttaggagctgtaaattttattactactgtaattaatatacgagccccaggaattacatttgatcgaatacctttatttgtttgatcagttttaattactgctgttttacttttattatcattaccagtattagctggtgctattactatattattaacagatcgaaatttaaatacttnnttntttgatccagcaggaggaggagatccaattttataccaacatttattt
>Clastobasis_oranglaut_ZRCMIS0000026
-ttagcatctacaattgctcatgcaggagcttcagttgatttagcaatttttnctttacatttagcaggaatttcttcaattttaggagctgtaaattttattactactgtaattaatatacgagccccaggaattacatttgatcgaatacctttatttgtttgatcagttttaattactgctgttttacttttattatcattaccagtattagctggtgctattactatattattaacagatcgaaatttaaatacttctttttttgatccagcaggaggaggagatccaattttataccaacatttattt
>Clastobasis_oranglaut_ZRCMIS0000027
----gcatctacaattgctcatgcaggagcttcagttgatttagcaattttttctttacatttagcaggaatttcttcaattttaggagctgtaaattttattactactgtaattaatatacgagccccaggaattacatttgatcgaatacctttatttgtttgatcagttttaattactgctgttttacttttattatcattaccagtattagctggtgctattactatattattaacagatcgaaatttaaatacttnnttntttgatccagcaggaggaggagatccaattttatatcaacatttattt
>Clastobasis_oranglaut_ZRCMIS0000028
-ttagcatctacaattgctcatgcaggagcttcagttgatttagcaattttttctttacatttagcaggaatttcttcaattttaggagctgtaaattttattactactgtaattaatatacgagccccaggaattacatttgatcgaatacctttatttgtttgatcagttttaattactgctgttttacttttattatcattaccagtattagctggtgctattactatattattaacagatcgaaatttaaatacttctttttttgatccagcaggaggaggagatccaattttataccaacatttattt
>Clastobasis_oranglaut_ZRCMIS0000029
-ttagcatctacaattgctcatgcaggagcttcagttgatttagcaattttnnctttacatttagcaggaatttcttcaattttaggagctgtaaattttattactactgtaattaatatacgagccccaggaattacatttgatcgaatacctttatttgtttgatcagttttaattactgctgttttacttttattatcattaccagtattagctggtgctattactatattattaacagatcgaaatttaaatacttnnttntttgatccagcaggaggaggagatccaattttataccaacatttattt
>Clastobasis_oranglaut_ZRCMIS0000030
-ttagcatctacaattgctcatgcaggagcttcagttgatttagcaattttttctttacatttagcaggaatttcttcaattttaggagctgtaaattttattactactgtaattaatatacgagccccaggaattacatttgatcgaatacctttatttgtttgatcagttttaattactgctgttttacttttattatcattaccagtattagctggtgctattactatattattaacagatcgaaatttaaatacttnnttntttgatccagcaggaggaggagatccaattttataccaacatttattt
>Clastobasis_oranglaut_ZRCMIS0000031
-ttagcatctacaattgctcatgcaggagcttcagttgatttagcaatttttnctttacatttagcaggaatttcttcaattttaggagctgtaaattttattactactgtaattaatatacgagccccaggaattacatttgatcgaatacctttatttgtttgatcagttttaattactgctgttttacttttattatcattaccagtattagctggtgctattactatattattaacagatcgaaatttaaatacttnnttntttgatccagcaggaggaggagatccaattttataccaacatttattt
>Clastobasis_oranglaut_ZRCMIS0000032
-ttagcatctacaattgctcatgcaggagcttcagttgatttagcaattttttctttacatttagcaggaatttcttcaattttaggagctgtaaattttattactactgtaattaatatacgagccccaggaattacatttgatcgaatacctttatttgtttgatcagttttaattactgctgttttacttttattatcattaccagtattagctggtgctattactatattattaacagatcgaaatttaaatacttnnttntttgacccagcaggaggaggagatccaattttataccaacatttattt
>Clastobasis_oranglaut_ZRCMIS0000034
-ttagcatctacaattgctcatgcaggagcttcagttgatttagcaatttttnctttacatttagcaggaatttcttcaattttaggggctgtaaattttattactactgtaattaatatacgagccccaggaattacatttgatcgaatacctttatttgtttgatcagttttaattactgctgttttacttttattatcattaccagtattagctggtgctattactatattattaacagatcgaaatttaaatacttctttttttgacccagcaggaggaggagatccaattttatatcaacatttattt
>Clastobasis_oranglaut_ZRCMIS0000036
-ttagcatctacaattgctcatgcaggagcttcagttgatttagcaattttttctttacatttagcaggaatttcttcaattttaggagctgtaaattttattactactgtaattaatatacgagccccaggaattacatttgatcgaatacctttatttgtttgatcagttttaattactgctgttttacttttattatcattaccagtattagctggtgctattactatattattaacagatcgaaatttaaatacttctttttttgatccagcaggaggaggagatccaattttataccaacatttattt
>Clastobasis_oranglaut_ZRCMIS0000037
-ttagcatctacaattgctcatgcaggagcttcagttgatttagcaattttttctttacatttagcaggaatttcttcaattttaggagctgtaaattttattactactgtaattaatatacgagccccaggaattacatttgatcgaatacctttatttgtttgatcagttttaattactgctgttttacttttattatcattaccagtattagctggtgctattactatattattaacagatcgaaatttaaatacttnnttntttgatccagcaggaggaggagatccaattttataccaacatttattt
>Clastobasis_oranglaut_ZRCMIS0000039
-ttagcatctacaattgctcatgcaggagcttcagttgatttagcaattttttctttacatttagcaggaatttcttcaattttaggagctgtaaattttattactactgtaattaatatacgagccccaggaattacatttgatcgaatacctttatttgtttgatcagttttaattactgctgttttacttttgttatcattaccagtattagctggtgctattactatattattaacagatcgaaatttaaatacttnnttntttgatccagcaggaggaggagatccaattttataccaacatttattt
>Clastobasis_oranglaut_ZRCMIS0000040
-ttagcatctacaattgctcatgcaggagcttcagttgatttagcaattttttctttacatttagcaggaatttcttcaattttaggagctgtaaattttattactactgtaattaatatacgagccccaggaattacatttgatcgaatacctttatttgtttgatcagttttaattactgctgttttacttttattatcattaccagtattagctggtgctattactatattattaacagatcgaaatttaaatacttnnttntttgatccagcaggaggaggagatccaattttataccaacatttattt
>Clastobasis_oranglaut_ZRCMIS0000041
-ttagcatctacaattgctcatgcaggagcttcagttgatttagcaatttttnctttacatttagcaggaatttcttcaattttaggagctgtaaattttattactactgtaattaatatacgagccccaggaattacatttgatcgaatacctttatttgtttgatcagttttaattactgctgttttacttttattatcattaccagtattagctggtgctattactatattattaacagatcgaaatttaaatacttctttttttgacccagcaggaggaggagatccaattttataccaacat------
>Clastobasis_oranglaut_ZRCMIS0000042
-ttagcatctacaattgctcatgcaggagcttcagttgatttagcaattttttctttacatttagcaggaatttcttcaattttaggagctgtaaattttattactactgtaattaatatacgagccccaggaattaaatttgatcgaatacctttatttgtttgatcagttttaattactgctgttttacttttattatcattaccagtattagctggtgctattactatattattaacagatcgaaatttaaatacttctttttttgatccagcaggaggaggagatccaattttataccaacatttattt
>Clastobasis_oranglaut_ZRCMIS0000043
-ttagcatctacaattgctcatgcaggagcttcagttgatttagcaattttttctttacatttagcaggaatttcttcaattttaggagctgtaaattttattactactgtaattaatatacgagccccaggaattacatttgatcgaatacctttatttgtttgatcagttttaattactgctgttttacttttattatcattaccagtattagctggtgctattactatattattaacagatcgaaatttaaatacttctttttttgacccagcaggaggaggagatccaattttataccaacatttattt
>Clastobasis_oranglaut_ZRCMIS0000044
-ttagcatctacaattgctcatgcaggagcttcagttgatttagcaattttnnctttacatttagcaggaatttcttcaattttaggagctgtaaattttattactactgtaattaatatacgagccccaggaattacatttgatcgaatacctttatttgtttgatcagttttaattactgctgttttacttttattatcattaccagtattagctggtgctattactatattattaacagatcgaaatttaaatacttnnttntttgatccagcaggaggaggagatccaattttatatcaacatttattt
>Clastobasis_oranglaut_ZRCMIS0000045
-ttagcatctacaattgctcatgcaggagcttcagttgatttagcaattttttctttacatttagcaggaatttcttcaattttaggagctgtaaattttattactactgtaattaatatacgagccccaggaattacatttgatcgaatacctttatttgtttgatcagttttaattactgctgttttacttttattatcattaccagtattagctggtgctattactatattattaacagatcgaaatttaaatacttnnttntttgatccagcaggaggaggagatccaattttataccaacatttattt
>Clastobasis_oranglaut_ZRCMIS0000046
-ttagcatctacaattgctcatgcaggagcttcagttgatttagcaattttttctttacatttagcaggaatttcttcaattttaggagctgtaaattttattactactgtaattaatatacgagccccaggaattacatttgatcgaatacctttatttgtttgatcagttttaattactgctattttacttttattatcattaccagtattagctggtgctattactatattattaacagatcgaaatttaaatacttnnttntttgatccagcaggaggaggagatccaattttataccaacatttattt
>Clastobasis_oranglaut_ZRCMIS0000047
-ttagcatctacaattgctcatgcaggagcttcagttgatttagcaattttttctttacatttagcaggaatttcttcaattttaggagctgtaaattttattactactgtaattaatatacgagccccaggaattacatttgatcgaatacctttatttgtttgatcagttttaattactgctgttttacttttattatcattaccagtattagctggtgctattactatattattaacagatcgaaatttaaatacttctttttttgatccagcaggaggaggagatccaattttataccaacatttattt
>Clastobasis_oranglaut_ZRCMIS0000049
-ttagcatctacaattgctcatgcaggagcttcagttgatttagcaattttttctttacatttagcaggaatttcttcaattttaggagctgtaaattttattactactgtaattaatatacgagccccaggaattacatttgatcgaatacctttatttgtttgatcagttttaattactgctgttttacttttattatcattaccagtattagctggtgctattactatattattaacagatcgaaatttaaatacttctttttttgacccagcaggaggaggagatccaattttataccaacatttattt
>Clastobasis_oranglaut_ZRCMIS0000050
-ttagcatctacaattgctcatgcaggagcttcagttgatttagcaattttttctttacatttagcaggaatttcttcaattttaggagctgtaaattttattactactgtaattaatatacgagccccaggaattacatttgatcgaatacctttatttgtttgatcagttttaattactgctgttttacttttattatcattaccagtattagctggtgctattactatattattaacagatcgaaatttaaatacttnnttntttgatccagcaggaggaggagatccaattttataccaacatttattt
>Clastobasis_oranglaut_ZRCMIS0000051
-ttagcatctacaattgctcatgcaggagcttcagttgatttagcaattttnnctttacatttagcaggaatttcttcaattttaggagctgtaaattttattactactgtaattaatatacgagccccaggaattacatttgatcgaatacctttatttgtttgatcagttttaattactgctgttttacttttattatcattaccagtattagctggtgctattactatattattaacagatcgaaatttaaatacttcnttntttgatccagcaggaggaggagatccaattttataccaacatttattt
>Clastobasis_oranglaut_ZRCMIS0000052
----tctacnacaattgctcatgcaggagcttcagttgatttagcaattttttctttacatttagcaggaatttcttcaattttaggagctgtaaattttattactactgtaattaatatacgagccccaggaattacatttgatcgaatacctttatttgtttgatcagttttaattactgctgttttacttttattatcattaccagtattagctggtgctattactatattattaacagatcgaaatttaaatacttntttntttgatccagcaggaggaggagatccaattttataccaacatttattt
>Clastobasis_oranglaut_ZRCMIS0000054
-ttagcatctacaattgctcatgcaggagcttcagttgatttagcaattttttctttacatttagcaggaatttcttcaattttaggagctgtaaattttattactactgtaattaatatacgagccccaggaattacatttgatcgaatacctttatttgtttgatcagttttaattactgctgttttacttttattatcattaccagtattagctggtgctattactatattattaacagatcgaaatttaaatacttnnttntttgatccagcaggaggaggagatccaattttataccaacatttattt
>Clastobasis_oranglaut_ZRCMIS0000055
-ttagcatctacaattgctcatgcaggagcttcagttgatttagcaattttttctttacatttagcaggaatttcttcaattttaggagctgtaaattttattactactgtaattaatatacgagccccaggaattacatttgatcgaatacctttatttgtttgatcagttttaattactgctgttttacttttattatcattaccagtattagctggtgctattactatattattaacagatcgaaatttaaatacttctttttttgatccagcaggaggaggagatccaattttataccaacatttattt
>Clastobasis_sritribuana_ZRCBDP0047849
tttagcttcaacaattgcacacgcaggtgcttctgttgatttagcaattttctctttacatttagctgggatttcctcaattttaggagctgtaaattttattactactgtaattaatatacgagctccagggatttcctttgaccgaatacctttatttgtttgatcagttctaattactgctgttttattattactttcattaccagtattagcaggagctattactatacttttaacagatcgaaatttaaatacttctttctttgatccagcaggaggaggagatcctattttatatcaacatttattt
>Clastobasis_sritribuana_ZRCBDP0137106
tttagcttcaacaattgcacacgcaggtgcttctgttgatttagcaattttctctttacatttagctgggatttcctcaattttaggagctgtaaattttattactactgtaattaatatacgagctccaggaatttcctttgaccgaatacctttatttgtttgatcagttctaattactgctgttttattattactttcattaccagtattagcaggagctattactatacttttaacagatcgaaatttaaatacttctttctttgatccagcaggaggaggagatcctattttatatcaacatttattt
>Clastobasis_sritribuana_ZRCBDP0138569
tttagcttcaacaattgcacacgcaggtgcttctgttgatttagcaattttctctttacatttagctgggatttcctcaattttaggagctgtaaattttattactactgtaattaatatacgagctccagggatttcctttgaccgaatacctttatttgtttgatcagttctaattactgctgttttattattactttcattaccagtattagcaggagctattactatacttttaacagatcgaaatttaaatacttctttctttgatccagcaggaggaggagatcctattttatatcaacatttattt
>Ectrepesthoneura_johor_ZRCBDP0047876
cctttcatctacaattgcccattcaggggcatctgttgatttagcaattttttcacttcatttagcaggtatctcctctattttaggagcagtaaattttatttcaacaattattaatatacgtgcccccggaatttcatttgaccgaatacctttatttgtttgatctatcttaattaccacaatcttacttttgctttctttacctgttttagccggagctatcactatacttcttacagatcgaaacttaaatacttccttttttgatccagctggaggaggtgatcctattctataccaacacctattt
>Ectrepesthoneura_johor_ZRCBDP0048505
cctttcatctacaattgcccattcaggggcatctgttgatttagcaattttttcacttcatttagcaggtatctcctctattttaggagcagtaaattttatttcaacaattattaatatacgtgcccccggaatttcatttgaccgaatacctttatttgtttgatctatcttaattaccacaatcttacttttgctttctttacctgttttagccggagctatcactatacttcttacagatcgaaacttaaatacttccttttttgatccagctggaggaggtgatcctattctataccaacacctattt
>Ectrepesthoneura_johor_ZRCBDP0048506
cctttcatctacaattgcccattcaggggcatctgttgatttagcaattttttcacttcatttagcaggtatctcctctattttaggagcagtaaattttatttcaacaattattaatatacgtgcccccggaatttcatttgaccgaatacctttatttgtttgatctatcttaattaccacaatcttacttttgctttctttacctgttttagccggagctatcactatacttcttacagatcgaaacttaaatacttccttttttgatccagctggaggaggtgatcctattctataccaacacctattt
>Epicypta_annwee_ZRCBDP0047797
tctttcatcgactattgcccatgctggatcttcagttgatttagctattttttctcttcatttagcgggaatttcttctattttaggagctattaattttattactaccattattaatatacgttctgtaggaattacttttgaccggatacctttatttgtatgatcagtattaattacagctattcttcttcttctttcattaccagttttagcgggagctattacaatacttttaacagatcgtaatttaaatacttctttttttgatcctgctgggggaggagaccctattttatatcaacatttattt
>Epicypta_annwee_ZRCBDP0047808
tctttcatcgactattgcccatgctgggtcttcagttgatttagctattttttctcttcatttagcgggaatttcttctattttaggagctattaattttattactaccattattaatatacgttctgtaggaattacttttgaccggatacctttatttgtatgatcagtattaattacagctattcttcttcttctttcattaccagttttagcgggagctattacaatacttttaacagatcgtaatttaaatacttctttttttgatcctgctgggggaggagaccctatcttatatcaacatttattt
>Epicypta_annwee_ZRCBDP0047811
tctttcatcgactattgcccatgctgggtcttcagttgatttagctattttttctcttcatttagcgggaatttcttctattttaggagctattaattttattactaccattattaatatacgttctgtaggaattacttttgaccggatacctttatttgtatgatcagtattaattacagctattcttcttcttctttcattaccagttttagcgggagctattacaatacttttaacagatcgtaatttaaatacttctttttttgatcctgctgggggaggagaccctattttatatcaacatttattt
>Epicypta_annwee_ZRCBDP0047917
tctttcatcgactattgcccatgctgggtcttcagttgatttagctattttttctcttcatttagcgggaatttcttctattttaggagctattaattttattactaccattattaatatacgttctgtaggaattacttttgaccggatacctttatttgtatgatcagtattaattacagctattcttcttcttctttcattaccagttttagcgggagctattacaatacttttaacagatcgtaatttaaatacttctttttttgatcctgctgggggaggagaccctattttatatcaacatttattt
>Epicypta_annwee_ZRCBDP0048059
tctttcatcgactattgcccatgctgggtcttcagttgatttagctattttttctcttcatttagcgggaatttcttctattttaggagctattaattttattactaccattattaatatacgttctgtaggaattacttttgaccggatacctttatttgtatgatcagtattaattacagctattcttcttcttctttcattaccagttttagcgggagctattacaatacttttaacagatcgtaatttaaatacttctttttttgatcctgctgggggaggagaccctattttatatcaacatttattt
>Epicypta_annwee_ZRCBDP0048446
tctttcatcgactattgcccatgctggatcttcagttgatttagctattttttctcttcatttagcgggaatttcttctattttaggagctattaattttattactaccattattaatatacgttctgtaggaattacttttgaccggatacctttatttgtatgatcagtattaattacagctattcttcttcttctttcattaccaattttagcgggagctattacaatacttttaacagatcgtaatttaaatacttctttttttgatcctgctgggggaggagaccctattttatatcaacatttattt
>Epicypta_annwee_ZRCBDP0048697
tctttcatcgactattgcccatgctgggtcttcagttgatttagctattttttctcttcatttagcgggaatttcttctattttaggagctattaattttattactaccattattaatatacgttctgtaggaattacttttgaccggatacctttatttgtatgatcagtattaattacagctattcttcttcttctttcattaccagttttagcgggagctattacaatacttttaacagatcgtaatttaaatacttctttttttgatcctgctgggggaggagaccctattttatatcaacatttattt
>Epicypta_annwee_ZRCBDP0048793
tctttcatcgactattgcccatgctgggtcttcagttgatttagctattttttctcttcatttagcgggaatttcttctattttaggagctattaattttattactaccattattaatatacgttctgtaggaattacttttgaccggatacctttatttgtatgatcagtattaattacagctattcttcttcttctttcattaccagttttagcgggagctattacaatacttttaacagatcgtaatttaaatacttctttttttgatcctgctgggggaggagaccctattttatatcaacatttattt
>Epicypta_annwee_ZRCBDP0048794
tctttcatcgactattgcccatgctgggtcttcagttgatttagctattttttctcttcatttagcgggaatttcttctattttaggagctattaattttattactaccattattaatatacgttctgtaggaattacttttgaccggatacctttatttgtatgatcagtattaattacagctattcttcttcttctttcattaccagttttagcgggagctattacaatacttttaacagatcgtaatttaaatacttctttttttgatcctgctgggggaggagaccctattttatatcaacatttattt
>Epicypta_annwee_ZRCBDP0048804
tctttcatcgactattgcccatgctgggtcttcagttgatttagctattttttctcttcatttagcgggaatttcttctattttaggagctattaattttattactaccattattaatatacgttctgtaggaattacttttgaccggatacctttatttgtatgatcagtattaattacagctattcttcttcttctttcattaccagttttagcgggagctattacaatacttttaacagatcgtaatttaaatacttctttttttgatcctgctgggggaggagaccctattttatatcaacatttattt
>Epicypta_annwee_ZRCBDP0048815
tctttcatcgactattgcccatgctgggtcttcagttgatttagctattttttctcttcatttagcgggaatttcttctattttaggagctattaattttattactaccattattaatatacgttctgtaggaattacttttgaccggatacctttatttgtatgatcagtattaattacagctattcttcttcttctttcattaccagttttagcgggagctattacaatacttttaacagatcgtaatttaaatacttctttttttgatcctgctgggggaggagaccctattttatatcaacatttattt
>Epicypta_annwee_ZRCBDP0048816
tctttcatcgactattgcccatgctgggtcttcagttgatttagctattttttctcttcatttagcgggaatttcttctattttaggagctattaattttattactaccattattaatatacgttctgtaggaattacttttgaccggatacctttatttgtatgatcagtattaattacagctattcttcttcttctttcattaccagttttagcgggagctattacaatacttttaacagatcgtaatttaaatacttctttttttgatcctgctgggggaggagaccctattttatatcaacatttattt
>Epicypta_annwee_ZRCBDP0048903
tctttcatcgactattgcccatgctggatcttcagttgatttagctattttttctcttcatttagcgggaatttcttctattttaggagctattaattttattactaccattattaatatacgttctgtaggaattacttttgaccggatacctttatttgtatgatcagtattaattacagctattcttcttcttctttcattaccagttttagcgggagctattacaatacttttaacagatcgtaatttaaatacttctttttttgatcctgctgggggaggagaccctattttatatcaacatttattt
>Epicypta_annwee_ZRCBDP0048928
tctttcatcgactattgcccatgctgggtcttcagttgatttagctattttttctcttcatttagcgggaatttcttctattttaggagctattaattttattactaccattattaatatacgttctgtaggaattacttttgaccggatacctttatttgtatgatcagtattaattacagctattcttcttcttctttcattaccagttttagcgggagctattacaatacttttaacagatcgtaatttaaatacttctttttttgatcctgctgggggaggagaccctattttatatcaacatttattt
>Epicypta_annwee_ZRCBDP0048935
tctttcatcgactattgcccatgctgggtcttcagttgatttagctattttttctcttcatttagcgggaatttcttctattttaggagctattaattttattactaccattattaatatacgttctgtaggaattacttttgaccggatacctttatttgtatgatcagtattaattacagctattcttcttcttctttcattaccagttttagcgggagctattacaatacttttaacagatcgtaatttaaatacttctttttttgatcctgctggggggggagaccctattttatatcaacatttattt
>Epicypta_annwee_ZRCBDP0048969
tctttcatcgactattgcccatgctggatcttcagttgatttagctattttttctcttcatttagcgggaatttcttctattttaggagctattaattttattactaccattattaatatacgttctgtaggaattacttttgaccggatacctttatttgtatgatcagtattaattacagctattcttcttcttctttcattaccagttttagcgggagctattacaatacttttaacagatcgtaatttaaatacttctttttttgatcctgctgggggaggagaccctattttatatcaacatttattt
>Epicypta_annwee_ZRCBDP0048970
tctttcatcgactattgcccatgctgggtcttcagttgatttagctattttttctcttcatttagcgggaatttcttctattttaggagctattaattttattactaccattattaatatacgttctgtaggaattacttttgaccggatacctttatttgtatgatcagtattaattacagctattcttcttcttctttcattaccagttttagcgggagctattacaatacttttaacagatcgtaatttaaatacttctttttttgatcctgctgggggaggagaccctattttatatcaacatttattt
>Epicypta_annwee_ZRCBDP0049084
tctttcatcgactattgcccatgctgggtcttcagttgatttagctattttttctcttcatttagcgggaatttcttctattttaggagctattaattttattactaccattattaatatacgttctgtaggaattacttttgaccggatacctttatttgtatgatcagtattaattacagctattcttcttcttctttcattaccagttttagcgggagctattacaatacttttaacagatcgtaatttaaatacttctttttttgatcctgctgggggaggagaccctattttatatcaacatttattt
>Epicypta_annwee_ZRCBDP0049098
tctttcatcgactattgcccatgctgggtcttcagttgatttagctattttttctcttcatttagcgggaatttcttctattttaggagctattaattttattactaccattattaatatacgttctgtaggaattacttttgaccggatacctttatttgtatgatcagtattaattacagctattcttcttcttctttcattaccagttttagcgggagctattacaatacttttaacagatcgtaatttaaatacttctttttttgatcctgctgggggaggagaccctattttatatcaacatttattt
>Epicypta_annwee_ZRCBDP0049216
tctttcatcgactattgcccatgctgggtcttcagttgatttagctattttttctcttcatttagcgggaatttcttctattttaggagctattaattttattactaccattattaatatacgttctgtaggaattacttttgaccggatacctttatttgtatgatcagtattaattacagctattcttcttcttctttcattaccagttttagcgggagctattacaatacttttaacagatcgtaatttaaatacttctttttttgatcctgctggggggggagaccctattttatatcaacatttattt
>Epicypta_annwee_ZRCBDP0049232
tctttcatcgactattgcccatgctgggtcttcagttgatttagctattttttctcttcatttagcgggaatttcttctattttaggagctattaattttattactaccattattaatatacgttctgtaggaattacttttgaccggatacctttatttgtatgatcagtattaattacagctattcttcttcttctttcattaccagttttagcgggagctattacaatacttttaacagatcgtaatttaaatacttctttttttgatcctgctgggggaggagaccctattttatatcaacatttattt
>Epicypta_annwee_ZRCBDP0049233
tctttcatcgactattgcccatgctggatcttcagttgatttagctattttttctcttcatttagcgggaatttcttctattttaggagctattaattttattactaccattattaatatacgttctgtaggaattacttttgaccggatacctttatttgtatgatcagtattaattacagctattcttcttcttctttcattaccagttttagcgggagctattacaatacttttaacagatcgtaatttaaatacttctttttttgatcctgctgggggaggagaccctattttatatcaacatttattt
>Epicypta_annwee_ZRCBDP0049234
tctttcatcgactattgcccatgctgggtcttcagttgatttagctattttttctcttcatttagcgggaatttcttctattttaggagctattaattttattactaccattattaatatacgttctgtaggaattacttttgaccggatacctttatttgtatgatcagtattaattacagctattcttcttcttctttcattaccagttttagcgggagctattacaatacttttaacagatcgtaatttaaatacttctttttttgatcctgctgggggaggagaccctattttatatcaacatttattt
>Epicypta_annwee_ZRCBDP0049236
tctttcatcgactattgcccatgctgggtcttcagttgatttagctattttttctcttcatttagcgggaatttcttctattttaggagctattaattttattactaccattattaatatacgttctgtaggaattacttttgaccggatacctttatttgtatgatcagtattaattacagctattcttcttcttctttcattaccagttttagcgggagctattacaatacttttaacagatcgtaatttaaatacttctttttttgatcctgctgggggaggagaccctattttatatcaacatttattt
>Epicypta_annwee_ZRCBDP0072661
tctttcatcgactattgcccatgctgggtcttcagttgatttagctattttttctcttcatttagcgggaatttcttctattttaggagctattaattttattactaccattattaatatacgttctgtaggaattacttttgaccggatacctttatttgtatgatcagtattaattacagctattcttcttcttctttcattaccagttttagcgggagctattacaatacttttaacagatcgtaatttaaatacttctttttttgatcctgctgggggaggagaccctattttatatcaacatttattt
>Epicypta_annwee_ZRCBDP0072716
tctttcatcgactattgcccatgctgggtcttcagttgatttagctattttttctcttcatttagcgggaatttcttctattttaggagctattaattttattactaccattattaatatacgttctgtaggaattacttttgaccggatacctttatttgtatgatcagtattaattacagctattcttcttcttctttcattaccagttttagcgggagctattacaatacttttaacagatcgtaatttaaatacttctttttttgatcctgctgggggaggagaccctattttatatcaacatttattt
>Epicypta_annwee_ZRCBDP0072725
tctttcatcgactattgcccatgctgggtcttcagttgatttagctattttttctcttcatttagcgggaatttcttctattttaggagctattaattttattactaccattattaatatacgttctgtaggaattacttttgaccggatacctttatttgtatgatcagtattaattacagctattcttcttcttctttcattaccagttttagcgggagctattacaatacttttaacagatcgtaatttaaatacttctttttttgatcctgctgggggaggagaccctattttatatcaacatttattt
>Epicypta_annwee_ZRCBDP0074037
tctttcatcgactattgcccatgctgggtcttcagttgatttagctattttttctcttcatttagcgggaatttcttctattttaggagctattaattttattactaccattattaatatacgttctgtaggaattacttttgaccggatacctttatttgtatgatcagtattaattacagctattcttcttcttctttcattaccagttttagcgggagctattacaatacttttaacagatcgtaatttaaatacttctttttttgatcctgctgggggaggagaccctattttatatcaacatttattt
>Epicypta_annwee_ZRCBDP0078955
-ctttcatcgactattgcccatgctgggtcttcagttgatttagctattttttctcttcatttagcgggaatttcttctattttaggagctattaattttattactaccattattaatatacgttctgtaggaattacttttgaccggatacctttatttgtatgatcagtattaattacagctattcttcttcttctttcattaccagttttagcgggagctattacaatacttttaacagatcgtaatttaaatacttctttttttgatcctgctggnggaggagaccctattttatatcaacatttattt
>Epicypta_annwee_ZRCBDP0078956
-ctttcatcgactattgcccatgctggatcttcagttgatttagctattttttctcttcatttagcgggaatttcttctattttaggagctattaattttattactaccattattaatatacgttctgtaggaattacttttgaccggatacctttatttgtatgatcagtattaattacagctattcttcttcttctttcattaccagttttagcgggagctattacaatacttttaacagatcgtaatttaaatacttnnttntttgatcctgctggnggaggagaccctattttatatcaacatttattt
>Epicypta_annwee_ZRCBDP0078960
-ctttcatcgactattgcccatgctgggtcttcagttgatttagctattttttctcttcatttagcgggaatttcttctattttaggagctattaattttattactaccattattaatatacgttctgtaggaattacttttgaccggatacctttatttgtatgatcagtattaattacagctattcttcttcttctttcattaccagttttagcgggagctattacaatacttttaacagatcgtaatttaaatacttctttttttgatcctgctggnggaggagaccctattttatatcaacatttattt
>Epicypta_annwee_ZRCBDP0078981
-ctttcatcgactattgcccatgctgggtcttcagttgatttagctattttttctcttcatttagcgggaatttcttctattttaggagctattaattttattactaccattattaatatacgttctgtaggaattacttttgaccggatacctttatttgtatgatcagtattaattacagctattcttcttcttctttcattaccagttttagcgggagctattacaatacttttaacagatcgtaatttaaatacttnnttntttgatcctgctgggggaggagaccctattttatatcaacatttattt
>Epicypta_annwee_ZRCBDP0078982
-ctttcatcgactattgcccatgctgggtcttcagttgatttagctattttttctcttcatttagcgggaatttcttctattttaggagctattaattttattactaccattattaatatacgttctgtaggaattacttttgaccggatacctttatttgtatgatcagtattaattacagctattcttcttcttctttcattaccagttttagcgggagctattacaatacttttaacagatcgtaatttaaatacttnnttntttgatcctgctggnggaggagaccctattttatatcaacatttattt
>Epicypta_annwee_ZRCBDP0128600
tctttcatcgactattgcccatgctgggtcttcagttgatttagctattttttctcttcatttagcgggaatttcttctattttaggagctattaattttattactaccattattaatatacgttctgtaggaattacttttgaccggatacctttatttgtatgatcagtattaattacagctattcttcttcttctttcattaccagttttagcgggagctattacaatacttttaacagatcgtaatttaaatacttctttttttgatcctgctgggggaggagaccctattttatatcaacatttattt
>Epicypta_annwee_ZRCBDP0133921
-ctttcatcgactattgcccatgctgggtcttcagttgatttagctattttttctcttcatttagcgggaatttcttctattttaggagctattaattttattactaccattattaatatacgttctgtaggaattacttttgaccggatacctttatttgtatgatcagtattaattacagctattcttcttcttctttcattaccagttttagcgggagctattacaatacttttaacagatcgtaatttaaatacttnnttntttgatcctgctggnggaggagaccctattttatatcaacatttattt
>Epicypta_annwee_ZRCBDP0133935
-ctttcatcgactattgcccatgctggatcttcagttgatttagctattttttctcttcatttagcaggaatttcttctattttaggagctattaattttattactaccattattaatatacgttctgtaggaattacttttgaccggatacctttatttgtatgatcagtattaattacagctattcttcttcttctttcattaccagttttngcaggagctattacaatacttttaacagatcgtaatttaaatacttctttttttgatcctgctggnggaggagaccctattttatatcaacatttattt
>Epicypta_annwee_ZRCBDP0133952
-ctttcatcgactattgcccatgctgggtcttcagttgatttagctattttttctcttcatttagcgggaatttcttctattttaggagctattaattttattactaccattattaatatacgttctgtaggaattacttttgaccggatacctttatttgtatgatcagtattaattacagctattcttcttcttctttcattaccagttttagcgggagctattacaatacttttaacagatcgtaatttaaatacttnnttntttgatcctgctggnggaggagaccctattttatatcaacatttattt
>Epicypta_annwee_ZRCBDP0134005
---ttcatcgactattgcccatgctgggtcttcagttgatttagctattttttctcttcatttagcgggaatttcttctattttaggagctattaattttattactaccattattaatatacgttctgtaggaattacttttgaccggatacctttatttgtatgatcagtattaattacagctattcttcttcttctttcattaccagttttagcgggagctattacaatacttttaacagatcgtaatttaaatacttctttttttgatcctgctggnggaggagaccctattttatatcaacatttattt
>Epicypta_annwee_ZRCBDP0134023
-ctttcatcgactattgcccatgctgggtcttcagttgatttagctattttttctcttcatttagcgggaatttcttctattttaggagctattaattttattactaccattattaatatacgttctgtaggaattacttttgaccggatacctttatttgtatgatcagtattaattacagctattcttcttcttctttcattaccagttttagcgggagctattacaatacttttaacagatcgtaatttaaatacttnnttntttgatcctgctgggggaggagaccctattttatatcaacatttattt
>Epicypta_catherinelimae_ZRCBDP0048062
-ctctcgtcaactattgcccatgctgggtcttccgttgatttagctattttttctcttcatttagcagggatttcttctattttaggggctattaattttattactacaattattaacatacgttctgtaggaattacttttgatcgaatacccttatttgtatgatcagtattaattacagctattcttctcttgctttcattgcctgttttagcaggggctatcactatacttttaacagatcgtaatttaaatacctccttttttgaccctgcggggggaggagaccctattttataccaacatttattt
>Epicypta_catherinelimae_ZRCBDP0048468
--tctcgtcaactattgcccatgctgggtcttccgttgatttagctattttttctcttcatttagcagggatttcttctattttaggagctattaattttattactacaattattaacatacgttctgtaggaattacttttgatcgaatacccttatttgtatgatcagtattaattacagctattcttctcttgctttcattgcctgttttagcaggggctatcactatacttttaacagatcgtaatttaaatacctccttttttgaccctgcggggggaggagaccctattttatatcaacatttattt
>Epicypta_chezaharaae_ZRCBDP0047799
tctttcttctactattgctcatgctggatcttctgtagatttagcaattttttctttacatttagcaggtatttcttcaattttaggagcaattaattttattacaactattattaatatacgagctccaggtattacttttgatcgaatacctttatttgtatgatcagtattaattactgcagtactattattattatctttaccggtattagctggggctattactatattattaacagatcgaaacttaaatacttcattttttgacccagcaggagggggggatcctattttatatcaacatttattt
>Epicypta_chezaharaae_ZRCBDP0047908
tctttcttctactattgctcatgctggatcttctgtagatttagcaattttttctttacatttagcaggtatttcttcaattttaggagcaattaattttattacaactattattaatatacgagctccaggtattacttttgatcgaatacctttatttgtatgatcagtattaattactgcagtacttttattattatctttaccggtattagctggggctattactatattattaacagatcgaaacttaaatacttcattttttgatccagcaggaggtggggatcctattttataccaacatttattt
>Epicypta_chezaharaae_ZRCBDP0048094
tctttcttctactattgctcatgctggatcttctgtagatttagcaattttttctttacacctagcaggaatttcttcaattttaggagcaattaattttattacaactattattaatatgcgagctccaggtattacttttgatcgaatacctttatttgtatgatcagtattaattactgcagtacttttattattatctttaccagtattagccggagctattactatactattaacagatcgaaatttaaatacctcattttttgatccagcagggggaggagaccctattttataccaacatttattt
>Epicypta_chezaharaae_ZRCBDP0048120
tctttcttctactatcgctcatgctgggtcttctgtagatttagcaattttttctttacatctagcaggaatttcttcaattttaggagcaattaattttattacaactattattaatatgcgagctccaggcattacttttgatcgaatacctttatttgtatgatcagtattaattactgcagtacttttattattatctttaccagtattagccggagctattactatactattaacagatcgaaatttaaatacctcattttttgatccagcaggagggggagaccctattttataccaacatttattt
>Epicypta_chezaharaae_ZRCBDP0048237
tctttcttctactattgctcatgctggatcttctgtagatttagcaattttttctttacacctagcaggaatttcttcaattttaggagcaattaattttattacaactattattaatatgcgagctccaggtattacttttgatcgaatacctttatttgtatgatcagtattaattactgcagtacttttattattatctttaccagtattagccggagctattactatactattaacagatcgaaatttaaatacctcattttttgatccagcagggggaggagaccctattttataccaacatttattt
>Epicypta_chezaharaae_ZRCBDP0048442
tctttcttctactattgctcatgctggatcttctgtagatttagcaattttttctttacatttagcaggtatttcttcaattttaggagcaattaattttattacaactattattaatatacgagctccaggtattacttttgatcgaatacctttatttgtatgatcagtattaattactgcagtactattattattatctttaccggtattagctggggctattactatattattaacagatcgaaacttaaatacttcattttttgacccagcaggagggggggatcctattttatatcaacatttattt
>Epicypta_chezaharaae_ZRCBDP0048444
tctttcttctactattgctcatgctggatcttctgtagatttagcaattttttctttacatttagcaggtatttcttcaattttaggagcaattaattttattacaactattattaatatacgagctccaggtattacttttgatcgaatacctttatttgtatgatcagtattaattactgcagtacttttattattatctttaccggtattagctggggctattactatattattaacagatcgaaacttaaatacttcattttttgacccagcaggaggtggggatcctattttataccaacatttattt
>Epicypta_chezaharaae_ZRCBDP0048445
tctttcttctactattgctcatgctggatcttctgtagatttagcaattttttctttacatttagcaggtatttcttcaattttaggagcaattaattttattacaactattattaatatacgagctccaggtattacttttgatcgaatacctttatttgtatgatcagtattaattactgcagtactattattattatctttaccggtattagctggggctattactatattattaacagatcgaaacttaaatacttcattttttgacccagcaggagggggggatcctattttatatcaacatttattt
>Epicypta_chezaharaae_ZRCBDP0048722
tctttcttctactattgctcatgctggatcttctgtagatttagcaattttttctttacatttagcaggtatttcttcaattttaggagcaattaattttattacaactattattaatatacgagctccaggtattacttttgatcgaatacctttatttgtatgatcagtattaattactgcagtactattattattatctttaccggtattagctggggctattactatattattaacagatcgaaacttaaatacttcattttttgacccagcaggagggggggatcctattttatatcaacatttattt
>Epicypta_chezaharaae_ZRCBDP0048741
tctttcttctactattgctcatgctggatcttctgtagatttagcaattttttctttacatttagcaggtatttcttcaattttaggagcaattaattttattacaactattattaatatacgagctccaggtattacttttgatcgaatacctttatttgtatgatcagtattaattactgcagtactattattattatctttaccggtattagctggggctattactatattattaacagatcgaaacttaaatacttcattttttgacccagcaggagggggggatcctattttatatcaacatttattt
>Epicypta_chezaharaae_ZRCBDP0048757
tctttcttctactattgctcatgctggatcttctgtagatttagcaattttttctttacatttagcaggtatttcttcaattttaggagcaattaattttattacaactattattaatatacgagctccaggtattacttttgatcgaatacctttatttgtatgatcagtattaattactgcagtacttttattattatctttaccggtattagctggggctattactatattattaacagatcgaaacttaaatacttcattttttgacccagcaggaggtggggatcctattttataccaacatttattt
>Epicypta_chezaharaae_ZRCBDP0048796
tctttcttctactattgctcatgctggatcttctgtagatttagcaattttttctttacatttagcaggtatttcttcaattttaggagcaattaattttattacaactattattaatatacgagctccaggtattacttttgatcgaatacctttatttgtatgatcagtattaattactgcagtactattattattatctttaccggtattagctggggctattactatattattaacagatcgaaacttaaatacttcattttttgacccagcaggagggggggatcctattttatatcaacatttattt
>Epicypta_chezaharaae_ZRCBDP0048802
tctttcttctactattgctcatgctggatcttctgtagatttagcaattttttctttacatttagcaggtatttcttcaattttaggagcaattaattttattacaactattattaatatacgagctccaggtattacttttgatcgaatacctttatttgtatgatcagtattaattactgcagtacttttattattatctttaccggtattagctggggctattactatattattaacagatcgaaacttaaatacttcattttttgacccagcaggaggtggggatcctattttataccaacatttattt
>Epicypta_chezaharaae_ZRCBDP0048803
tctttcttctactattgctcatgctggatcttctgtagatttagcaattttttctttacatttagcaggtatttcttcaattttaggagcaattaattttattacaactattattaatatacgagctccaggtattacttttgatcgaatacctttatttgtatgatcagtattaattactgcagtacttttattattatctttaccggtattagctggggctattactatattattaacagatcgaaacttaaatacttcattttttgacccagcaggaggtggggatcctattttataccaacatttattt
>Epicypta_chezaharaae_ZRCBDP0048823
tctttcttctactattgctcatgctggatcttctgtagatttagcaattttttctttacatttagcaggtatttcttcaattttaggagcaattaattttattacaactattattaatatacgagctccaggtattacttttgatcgaatacctttatttgtatgatcagtattaattactgcagtacttttattattatctttaccggtattagccggggctattactatattattaacagatcgaaacttaaatacttcattttttgatccagcaggaggtggagatcctattttataccaacatttattt
>Epicypta_chezaharaae_ZRCBDP0048842
tctttcttctactattgctcatgctggatcttctgtagatttagcaattttttctttacatttagcaggtatttcttcaattttaggagcaattaattttattacaactattattaatatacgagctccaggtattacttttgatcgaatacctttatttgtatgatcagtattaattactgcagtactattattattatctttaccggtattagctggggctattactatattattaacagatcgaaacttaaatacttcattttttgacccagcaggagggggggatcctattttatatcaacatttattt
>Epicypta_chezaharaae_ZRCBDP0048862
tctttcttctactattgctcatgctggatcttctgtagatttagcaattttttctttacatttagcaggtatttcttcaattttaggagcaattaattttattacaactattattaatatacgagctccaggtattacttttgatcgaatacctttatttgtatgatcagtattaattactgcagtacttttattattatctttaccggtattagctggggctattactatattattaacagatcgaaacttaaatacttcattttttgacccagcaggaggtggggatcctattttataccaacatttattt
>Epicypta_chezaharaae_ZRCBDP0048871
tctttcttctactattgctcatgctggatcttctgtagatttagcaattttttctttacatttagcaggtatttcttcaattttaggagcaattaattttattacaactattattaatatacgagctccaggtattacttttgatcgaatacctttatttgtatgatcagtattaattactgcagtactattattattatctttaccggtattagctggggctattactatattattaacagatcgaaacttaaatacttcattttttgacccagcaggagggggggatcctattttatatcaacatttattt
>Epicypta_chezaharaae_ZRCBDP0048913
tctttcttctactattgctcatgctggatcttctgtagatttagcaattttttctttacatttagcaggtatttcttcaattttaggagcaattaattttattacaactattattaatatacgagctccaggtattacttttgatcgaatacctttatttgtatgatcagtattaattactgcagtacttttattattatctttaccggtattagctggggctattactatattattaacagatcgaaacttaaatacttcattttttgacccggcaggaggtggggatcctattttataccaacatttattt
>Epicypta_chezaharaae_ZRCBDP0049085
tctttcctctactattgctcatgctggatcttctgtagatttagcaattttttctttacatttagcaggtatttcttcaattttaggagcaattaattttattacaactattattaatatacgagccccaggtattacttttgatcgaatacctttatttgtatgatcagtattaattactgcagtacttttattattatctttaccagtgttagctggagctattactatattattaacagatcgaaatttaaatacttcatttttcgatccagcaggaggtggagatccaattttatatcaacatttattt
>Epicypta_chezaharaae_ZRCBDP0049122
tctttcttctactattgctcatgctggatcttctgtagatttagcaattttttctttacatttagcaggtatttcttcaattttaggagcaattaattttattacaactattattaatatacgagctccaggtattacttttgatcgaatacctttatttgtatgatcagtattaattactgcagtactattattattatctttaccggtattagctggggctattactatattattaacagatcgaaacttaaatacttcattttttgacccagcaggagggggggatcctattttatatcaacatttattt
>Epicypta_chezaharaae_ZRCBDP0049213
tctttcttctactattgctcatgctggatcttctgtagatttagcaattttttctttacatttagcaggtatttcttcaattttaggagcaattaattttattacaactattattaatatacgagctccaggtattacttttgatcgaatacctttatttgtatgatcagtattaattactgcagtacttttattattatctttaccggtattagctggggctattactatattattaacagatcgaaacttaaatacttcattttttgacccagcaggaggtggggatcctattttataccaacatttattt
>Epicypta_chezaharaae_ZRCBDP0066746
tctttcttctactattgctcatgctggatcttctgtagatttagcaattttttctttacatttagcaggtatttcttcaattttaggagcaattaattttattacaactattattaatatacgagctccaggtattacttttgatcgaatacctttatttgtatgatcagtattaattactgcagtactattattattatctttaccggtattagctggggctattactatattattaacagatcgaaacttaaatacttcattttttgacccagcaggagggggggatcctattttatatcaacatttattt
>Epicypta_chezaharaae_ZRCBDP0066805
tctttcttctactattgctcatgctgggtcttctgtagatttagcaattttttctttacatttagcaggtatttcttcaattttaggagcaattaattttattacaactattattaatatacgagctccaggtattacttttgatcgaatacctttatttgtatgatcagtattaattactgcagtacttttattattatctttaccggtattagctggggctattactatattattaacagatcgaaacttaaatacttcattttttgacccagcaggaggtggggatcctattttataccaacatttattt
>Epicypta_chezaharaae_ZRCBDP0066819
tctttcttctactattgctcatgctggatcttctgtagatttagcaattttttctttacatttagcaggtatttcttcaattttaggagcaattaattttattacaactattattaatatgcgagctccaggtattacttttgatcgaatacctttatttgtatgatcagtattaattactgcagtacttttattattatctttaccggtattagctggggctattactatattattaacagatcgaaacttaaatacttcattttttgacccagcggggggtggagatcctattttataccaacatttattt
>Epicypta_chezaharaae_ZRCBDP0072458
tctttcttctactattgctcatgctggatcttctgtagatttagcaattttttctttacatttagcaggtatttcttcaattttaggagcaattaattttattacaactattattaatatacgagctccaggtattacttttgatcgaatacctttatttgtatgatcagtattaattactgcagtacttttattattatctttaccggtattagctggggctattactatattattaacagatcgaaacttaaatacttcattttttgacccagcaggaggtggggatcctattttataccaacatttattt
>Epicypta_chezaharaae_ZRCBDP0072688
tctttcttctactattgctcatgctggatcttctgtagatttagcaattttttctttacatttagcaggtatttcttcaattttaggagcaattaattttattacaactattattaatatacgagctccaggtattacttttgatcgaatacctttatttgtatgatcagtattaattactgcagtacttttattattatctttaccggtattagctggggctattactatattattaacagatcgaaacttaaatacttcattttttgacccagcgggaggtggagatcctattttataccaacatttattt
>Epicypta_chezaharaae_ZRCBDP0072691
-ctttcttctactattgctcatgctggatcttctgtagatttagcaattttttctttacatttagcaggtatttcttcaattttaggagcaattaattttattacaactattattaatatacgagctccaggtattacttttgatcgaatacctttatttgtatgatcagtattaattactgcagtactattattattatctttaccggtattagctggggctattactatattattaacagatcgaaacttaaatacttcattntttgacccagcaggaggnggnnatcctattttatatcaacatttattt
>Epicypta_chezaharaae_ZRCBDP0072713
tctttcttctactattgctcatgctggatcttctgtagatttagcaattttttctttacatttagcaggtatttcttcaattttaggagcaattaattttattacaactattattaatatacgagctccaggtattacttttgatcgaatacctttatttgtatgatcagtattaattactgcagtacttttattattatctttaccggtattagctggggctattactatattattaacagatcgaaacttaaatacttcattttttgacccagcaggaggtggggatcctattttataccaacatttattt
>Epicypta_chezaharaae_ZRCBDP0072717
tctttcttctactattgctcatgctggatcttctgtagatttagcaattttttctttacatttagcaggtatttcttcaattttaggagcaattaattttattacaactattattaatatacgagctccaggtattacttttgatcgaatacctttatttgtatgatcagtattaattactgcagtacttttattattatctttaccggtattagctggggctattactatattattaacagatcgaaacttaaatacttcattttttgacccagcaggaggtggggatcctattttataccaacatttattt
>Epicypta_chezaharaae_ZRCBDP0074026
tctttcttctactattgctcatgctggatcttctgtagatttagcaattttttctttacatttagcaggtatttcttcaattttaggagcaattaattttattacaactattattaatatacgagctccaggtattacttttgatcgaatacctttatttgtatgatcagtattaattactgcagtactattattattatctttaccggtattagctggggctattactatattattaacagatcgaaacttaaatacttcattttttgacccagcaggagggggagatcctattttatatcaacatttattt
>Epicypta_chezaharaae_ZRCBDP0074029
tctttcttctactattgctcatgctggatcttctgtagatttagcaattttttctttacatttagcaggtatttcttcaattttaggagcaattaattttattacaactattattaatatacgagctccaggtattacttttgatcgaatacctttatttgtatgatcagtattaattactgcagtacttttactattatctttaccggtattagctggggctattactatattattaacagatcgaaacttaaatacttcattttttgacccagcaggaggtggggatcctattttataccaacatttattt
>Epicypta_chezaharaae_ZRCBDP0078975
-ctttcttctactattgctcatgctggatcttctgtagatttagcaattttttctttacatttagcaggtatttcttcaattttaggagcaattaattttattacaactattattaatatacgagctccaggcattacttttgatcgaatacctttatttgtatgatcagtattaattactgcagtacttttattattatctttaccggtattagctggggctattactatattattaacagatcgaaacttaaatacttcattttttgatccagcaggaggaggagatcctattttatatcaacatttattt
>Epicypta_chezaharaae_ZRCBDP0133430
tctttcttctactattgctcatgccggatcttctgtagatttagcaattttttctttacatttagcaggtatttcttcaattttaggagcaattaattttattacaactattattaatatacgagctccaggcattacttttgatcgaatacctttatttgtatgatcagtattaattactgcagtacttttattattatctttaccagtattagctggggctattactatattattaacagatcgaaacttaaatacttcattttttgatccagcaggaggaggggatcctattttatatcaacatttattt
>Epicypta_chezaharaae_ZRCBDP0133443
tctttcttctactattgctcatgctggatcttctgtagatttagcaattttttctttacatttagcaggtatttcttcaattttaggagcaattaattttattacaactattattaatatacgagctccaggtattacttttgatcgaatacctttatttgtatgatcagtattaattactgcagtacttttattattatctttaccggtattagctggggctattactatattattaacagatcgaaacttaaatacttcattttttgacccagcaggaggtggggatcctattttataccaacatttattt
>Epicypta_chezaharaae_ZRCBDP0136948
tctttcttctactattgctcatgctggatcttctgtagatttagcaattttttctttacatttagcaggtatttcttcaattttaggagcaattaattttattacaactattattaatatacgagctccaggtattacttttgatcgaatacctttatttgtatgatcagtattaattactgcagtactattattattatctttaccggtattagctggggctattactatattattaacagatcgaaacttaaatacttcattttttgacccagcaggagggggggatcctattttatatcaacatttattt
>Epicypta_chezaharaae_ZRCBDP0137218
tctttcttctactattgctcatgctggatcttctgtagatttagcaattttttctttacatttagcaggtatttcttcaattttaggggcaattaattttattacaactattattaatatacgagctccaggtattacttttgatcgaatacctttatttgtatgatcagtattaattactgcagtactattattattatctttaccggtattagctggggctattactatattattaacagatcgaaacttaaatacttcattttttgacccagcaggagggggggatcctattttatatcaacatttattt
>Epicypta_chezaharaae_ZRCBDP0154808
tctttcttctactattgctcatgctggatcttctgtagatttagcaattttttctttacatttagcaggtatttcttcaattttaggagcaattaattttattacaactattattaatatacgagctccaggcattacttttgatcgaatacctttatttgtatgatcagtattaatcactgcagtacttttattattatctttaccggtattagctggggctattactatattattaacagatcgaaacttaaatacttcattttttgatccagcaggaggaggagatcctattttatatcaacatttattt
>Epicypta_chezaharaae_ZRCBDP0154856
tctttcctctactattgctcatgctggatcttctgtagatttagcaattttttctttacatttagcaggtatttcttcaattttaggagcaattaattttattacaactattattaatatacgagccccaggtattacttttgatcgaatacctttatttgtatgatcagtattaattactgcagtacttttattattatctttaccagtgttagctggagctattactatattattaacagatcgaaatttaaatacttcatttttcgatccagcaggaggtggggatccaattttatatcaacatttattt
>Epicypta_chezaharaae_ZRCBDP0154860
tctttcttctactattgctcatgctggatcttctgtagatttagcaattttttctttacatttagcaggtatttcttcaattttaggagcaattaattttattacaactattattaatatacgagctccaggtattacttttgatcgaatacctttatttgtatgatcagtattaattactgcagtactattattattatctttaccggtattagctggggctattactatattattaacagatcgaaacttaaatacttcattttttgacccagcaggagggggggatcctattttatatcaacatttattt
>Epicypta_chezaharaae_ZRCBDP0154872
tctttcttctactattgctcatgctggatcttctgtagatttagcaattttttctttacatttagcaggtatttcttcaattttaggagcaattaattttattacaactattattaatatacgagctccaggtattacttttgatcgaatacctttatttgtatgatcagtattaattactgcagtactattattattatctttaccggtattagctggggctattactatattattaacagatcgaaacttaaatacttcattttttgacccagcaggagggggggatcctattttatatcaacatttattt
>Epicypta_chezaharaae_ZRCBDP0278180
-ctttcttctactatcgctcatgctggatcttctgtagatttagcaattttttctttacacctagcaggaatttcttcaattttaggagcaattaattttattacaactattattaatatgcgagctccaggtattacttttgatcgaatacctttatttgtatgatcagtattaattactgcagtacttttattattatctttaccagtattagccggagctattactatactattaacagatcgaaatttaaatacctcattttttgatccagcaggnggaggagaccctatcttataccaacatttattt
>Epicypta_chezaharaae_ZRCBDP0278191
---ttcttctactatcgctcatgctggatcttctgtagatttagcaattttttctttacacctagcaggaatttcttcaattttaggagcaattaattttattacaactattattaatatgcgagctccaggtattacttttgatcgaatacctttatttgtatgatcagtattaattactgcagtacttttattattatctttaccagtattagccggagctattactatactattaacagatcgaaatttaaatacctcattttttgatccagcaggnggaggagaccctattttataccaacatttattt
>Epicypta_chezaharaae_ZRCBDP0278218
-ctttcttctactatcgctcatgctgggtcttctgtagatttagcaattttttctttacatctagcaggaatttcttcaattttaggagcaattaattttattacaactattattaatatgcgagctccaggcattacttttgatcgaatacctttatttgtatgatcagtattaattactgcagtacttttattattatctttaccagtattagccggagctattactatactattaacagatcgaaatttaaatacctcattttttgatccagcaggaggnnnagatcctattttataccaacatttattt
>Epicypta_chezaharaae_ZRCBDP0278237
-ctttcttctactatcgctcatgctggatcttctgtagatttagcaattttttctttacacctagcaggaatttcttcaattttaggagcaattaattttattacaactattattaatatgcgagctccaggtattacttttgatcgaatacctttatttgtatgatcagtattaattactgcagtacttttattattatctttaccagtattagccggagctattactatactattaacagatcgaaatttaaatacctcattttttgatccagcaggnggaggagaccctattttataccaacatttattt
>Epicypta_chezaharaae_ZRCBDP0278258
-ctttcttctactatcgctcatgctggatcttctgtagatttagcaattttttctttacacctagcaggaatttcttcaattttaggagcaattaattttattacaactattattaatatgcgagctccaggtattacttttgatcgaatacctttatttgtatgatcagtattaattactgcagtacttttattattatctttaccagtattagccggagctattactatactattaacagatcgaaatttaaatacctcattttttgatccagcaggnggaggagaccctattttataccaacatttattt
>Epicypta_chezaharaae_ZRCBDP0278259
-ctttcttctactatcgctcatgctgggtcttctgtagatttagcaattttttctttacatctagcaggaatttcttcaattttaggagcaattaattttattacaactattattaatatgcgagctccaggcattacttttgatcgaatacctttatttgtatgatcagtattaattactgcagtacttttattattatctttaccagtattagccggagctattactatactattaacagatcgaaatttaaatacctcattttttgatccagcaggannnggagatcctattttataccaacatttattt
>Epicypta_chezaharaae_ZRCBDP0278260
----tcttctactatcgctcatgctggatcttctgtagatttagcaattttttctttacacctagcaggaatttcttcaattttaggagcaattaattttattacaactattattaatatgcgagctccaggtattacttttgatcgaatacctttatttgtatgatcagtattaattactgcagtacttttattattatctttaccagtattagccggagctattactatactattaacagatcgaaatttaaatacctcattttttgatccagcagggggaggagaccctattttataccaacatttattt
>Epicypta_chezaharaae_ZRCBDP0279113
-ctttcttctactattgctcatgctggatcttctgtagatttagcaattttttctttacacctagcaggaatttcttcaattttaggagcaattaattttattacaactattattaatatgcgagctccaggtattacttttgatcgaatacctttatttgtatgatcagtattaattactgcagtacttttattattatctttaccagtattagccggagctattactatactattaacagatcgaaatttaaatacctcattttttgatccagcaggnggaggagaccctattttataccaacatttattt
>Epicypta_chezaharaae_ZRCBDP0279121
-ctttcttctactattgctcatgctggatcttctgtagatttagcaattttttctttacacctagcaggaatttcttcaattttaggagcaattaattttattacaactattattaatatgcgagctccaggtattacttttgatcgaatacctttatttgtatgatcagtattaattactgcagtacttttattattatctttaccagtattagccggagctattactatactattaacagatcgaaatttaaatacctcattttttgatccagcaggnggaggagaccctattttataccaacatttattt
>Epicypta_chezaharaae_ZRCBDP0279198
-ctttcttctactatcgctcatgctgggtcttctgtagatttagcaattttttctttacatctagcaggaatttcttcaattttaggagcaattaattttattacaactattattaatatgcgagctccaggcattacttttgatcgaatacctttatttgtatgatcagtattaattactgcagtacttttattattatctttaccagtattagccggagctattactatactattaacagatcgaaatttaaatacctcattttttgatccagcaggagggggagatcctattttataccaacatttattt
>Epicypta_chezaharaae_ZRCBDP0284178
-ctttcttctactattgctcatgctggatcttctgtagatttagcaattttttctttacacctagcaggaatttcttcaattttaggagcaattaattttattacaactattattaatatgcgagctccaggtattacttttgatcgaatacctttatttgtatgatcagtattaattactgcagtacttttattattatctttaccagtattagccggagctattactatactattaacagatcgaaatttaaatacctcattttttgatccagcagggggaggagaccctattttataccaacatttattt
>Epicypta_chezaharaae_ZRCBDP0284248
-ctttcttctactatcgctcatgctggatcttctgtagatttagcaattttttctttacacctagcaggaatttcttcaattttaggagcaattaattttattacaactattattaatatgcgagctccaggtattacttttgatcgaatacctttatttgtatgatcagtattaattactgcagtacttttattattatctttaccagtattagccggagctattactatactattaacagatcgaaatttaaatacctcattttttgatccagcagggggaggagaccctatcttataccaacatttattt
>Epicypta_constancesingamae_ZRCBDP0074040
tctttcttctactattgctcatgctggttcttcagttgatttagctattttttctttacatttagctggtatttcttctattttaggagctattaattttattactacaattattaatatacgatcttctggaattacttttgatcgaatacctttatttgtttgatcagttttaattactgcagttttattacttttatctttacctgtattagcaggagctattactatattattaacagatcgaaatttaaatacttctttttttgatccagcggggggaggggatcctattttatatcaacatttattt
>Epicypta_constancesingamae_ZRCBDP0136995
tctttcttctactattgctcatgctggttcttcagttgatttagctattttttctttacatttagctggtatttcttctattttaggagctattaattttattactacaattattaatatacgatcttctggaattacttttgatcgaatacctttatttgtttgatcagttttaattactgcagttttattacttttatctttacctgtattagcaggagctattactatattattaacagatcgaaatttaaatacttctttttttgatccagcggggggaggagaccctattttatatcaacatttattt
>Epicypta_constancesingamae_ZRCBDP0137084
tctttcttctactattgctcatgctggctcttcagttgatttagctattttttctttacatttagctggtatttcttctattttaggagctattaattttattactacaattattaatatgcgatcttctggaattacttttgatcgaatacctttatttgtttgatcagttttaattactgcagttttattacttttatctttacctgtattagcaggagctattactatattattaacagatcgaaatttaaatacttctttttttgatccagcggggggaggggatcctattttataccaacatttattt
>Epicypta_constancesingamae_ZRCBDP0143114
tctttcttctactattgctcatgctggttcttcagttgatttagctattttttctttacatttagctggtatttcttctattttaggagctattaattttattactacaattattaatatacgatcttctggaattacttttgatcgaatacctttatttgtttgatcagttttaattactgcagttttattacttttatctttacctgtattagcaggagctattactatattattaacagatcgaaatttaaatacttctttttttgatccagcggggggaggggatcctattttataccaacatttattt
>Epicypta_daintoni_ZRCBDP0048460
tctttcttctactattgctcatgcagggtcttctgtagatttagctattttttctcttcatctagcgggaatttcttctattttaggggcaattaattttattaccactattattaatatacgagccccaggaattacatttgatcgaatacctttatttgtatgatctgttttaattaccgctattcttctacttttatctttacctgtattagcaggtgctattacaatattattaacagatcgaaatttaaatacatctttttttgatcccgcaggaggaggagaccctattttatatcagcatttattc
>Epicypta_foomaosheng_ZRCBDP0047057
tctttcatctactattgctcatgcaggatcttctgttgatttagctattttttctcttcatttagctggtatttcttcaattttaggagctattaattttattactacaattattaatatacgatctcctggaatttcttttgatcgtttacctttatttgtatgatcagtattaattactgctgttcttttacttctttctttacctgttttagcaggtgcaattactatattattaacagatcgaaatttaaatacttctttttttgatcctgcgggaggaggggatcctattttatatcaacatttattt
>Epicypta_foomaosheng_ZRCBDP0047058
tctttcatctactattgctcatgcaggatcttctgttgatttagctattttttctcttcatttagctggtatttcttcaattttaggagctattaattttattactacaattattaatatacgatctcctggaatttcttttgatcgtttacctttatttgtatgatcagtattaattactgctattcttttacttctttctttacctgttttagcaggtgcaattactatattattaacagatcgaaatttaaatacttctttttttgatcctgcgggaggaggggatcctattttatatcaacatttattt
>Epicypta_foomaosheng_ZRCBDP0047075
tctttcatctactattgctcatgcaggatcttctgttgatttagctattttttctcttcatttagctggtatttcttcaattttaggagctattaattttattactacaattattaatatacgatctcctggaatttcttttgatcgtttacctttatttgtatgatcagtattaattactgctattcttttacttctttctttacctgttttagcaggtgcaattactatattattaacagatcgaaatttaaatacttctttttttgatcctgcgggaggaggggatcctattttatatcaacatttattt
>Epicypta_foomaosheng_ZRCBDP0047076
tctttcatctactattgctcatgcaggatcttctgttgatttagctattttttctcttcatttagctggtatttcttcaattttaggagctattaattttattactacaattattaatatacgatctcctggaatttcttttgatcgtttacctttatttgtatgatcagtattaattactgctattcttttacttctttctttacctgttttagcaggtgcaattactatattattaacagatcgaaatttaaatacttctttttttgatcctgcgggaggaggggatcctattttatatcaacatttattt
>Epicypta_foomaosheng_ZRCBDP0048770
-ctttcatctactatcgctcatgcaggatcttctgttgatttagctattttttctcttcatttagctggtatttcttcaattttaggagctattaattttattactacaattattaatatacgatctcctggaatttcttttgatcgtttacctttatttgtatgatcagtattaattactgctattcttttacttctttctttacctgttttagcaggtgcaattactatattattaacagatcgaaatttaaatacttctttttttgatcctgcgggagggggggatcctattttatatcaacatttattt
>Epicypta_foomaosheng_ZRCBDP0049066
tctttcatctactattgctcatgcaggatcttctgttgatttagctattttttctcttcatttagctggtatttcttcaattttaggagctattaattttattactacaattattaatatacgatctcctggaatttcttttgatcgtttacctttatttgtatgatcagtattaattactgctattcttttacttctttctttacctgttttagcaggtgcaattactatattattaacagatcgaaatttaaatacttctttttttgatcctgcgggaggaggggatcctattttatatcaacatttattt
>Epicypta_foomaosheng_ZRCBDP0049068
tctttcatctactattgctcatgcaggatcttctgttgatttagctattttttctcttcatttagctggtatttcttcaattttaggagctattaattttattactacaattattaatatacgatctcctggaatttcttttgatcgtttacctttatttgtatgatcagtattaattactgctattcttttacttctttctttacctgttttagcaggtgcaattactatactattaacagatcgaaatttaaatacttctttttttgatcctgcgggaggaggggatcctattttatatcaacatttattt
>Epicypta_foomaosheng_ZRCBDP0049326
-ctttcatctactattgctcatgcaggatcttctgttgatttagctattttttctcttcatttagctggtatttcttcaattttaggagctattaattttattactacaattattaatatacgatctcctggaatttcttttgatcgtttacctttatttgtatgatcagtattaattactgctattcttttacttctttctttacctgttttagcaggtgcaattactatactattaacagatcgaaatttaaatacttctttttttgatcctgcgggagggggggatcctattttatatcaacatttattt
>Epicypta_foomaosheng_ZRCBDP0049330
tctttcatctactattgctcatgcaggatcttctgttgatttagctattttttctcttcatttagctggtatttcttcaattttaggagctattaattttattactacaattattaatatacgatctcctggaatttcttttgatcgtttacctttatttgtatgatcagtattaattactgctattcttttacttctttctttacctgttttagcaggtgcaattactatattattaacagatcgaaatttaaatacttctttttttgatcctgcgggaggaggggatcctattttatatcaacatttattt
>Epicypta_foomaosheng_ZRCBDP0078989
-ctttcatctactattgctcatgcaggatcttctgttgatttagctattttttctcttcatttagctggtatttcttcaattttaggagctattaattttattactacaattattaatatacgatctcctggaatttcttttgatcgtttacctttatttgtatgatcagtattaattactgctattcttttacttctttctttacctgttttagcaggtgcaattactatattattaacagatcgaaatttaaatacttnnttttttgatcctgcgggngggggggatcctattttatatcaacatttattt
>Epicypta_foomaosheng_ZRCBDP0279153
-ctttcatctactattgctcatgcaggatcttctgttgatttagctattttttctcttcatttagctggtatttcttcaattttaggagctattaattttattactacaattattaatatacgatctcctggaatttcttttgatcgtttacctttatttgtatgatcagtattaattactgctattcttttacttctttctttacctgttttagcaggtgcaattactatattattaacagatcgaaatttaaatacttnnttnttngatcctgcgggaggaggggatcctattttatatcaacatttattt
>Epicypta_foomaosheng_ZRCBDP0279154
-ctttcatctactattgctcatgcaggatcttctgttgatttagctattttttctcttcatttagctggtatttcttcaattttaggagctattaattttattactacaattattaatatacgatctcctggaatttcttttgatcgtttacctttatttgtatgatcagtattaattactgctattcttttacttctttctttacctgttttagcaggtgcaattactatattattaacagatcgaaatttaaatacttnnttttttgatcctgcgggaggnggnnatcctattttatatcaacatttattt
>Epicypta_foomaosheng_ZRCBDP0279163
-ctttcatctactattgctcatgcaggatcttctgttgatttagctattttttctcttcatttagctggtatttcttcaattttaggagctattaattttattactacaattattaatatacgatctcctggaatttcttttgatcgtttacctttatttgtatgatcagtattaattactgctattcttttacttctttctttacctgttttagcaggtgcaattactatactattaacagatcgaaatttaaatacttnnttttttgatcctgcgggaggaggggatcctattttatatcaacatttattt
>Epicypta_foomaosheng_ZRCBDP0279170
-ctttcatctactattgctcatgcaggatcttctgttgatttagctattttttctcttcatttagctggtatttcttcaattttaggagctattaattttattactacaattattaatatacgatctcctggaatttcttttgatcgtttacctttatttgtatgatcagtattaattactgctattcttttacttctttctttacctgttttagcaggtgcaattactatattattaacagatcgaaatttaaatacttnnttttttgatcctgcgggaggaggggatcctattttatatcaacatttattt
>Epicypta_foomaosheng_ZRCBDP0284190
-ctttcatctactattgctcatgcaggatcttctgttgatttagctattttttctcttcatttagctggtatttcttcaattttaggagctattaattttattactacaattattaatatacgatctcctggaatttcttttgatcgtttacctttatttgtatgatcagtattaattactgctattcttttacttctttctttacctgttttagcaggtgcaattactatactattaacagatcgaaatttaaatacttcnttttttgatcctgcgggaggaggggatcctattttatatcaacatttattt
>Epicypta_foomaosheng_ZRCBDP0284196
-ctttcatctactattgctcatgcaggatcttctgttgatttagctattttttctcttcatttagctggtatttcttcaattttaggagctattaattttattactacaattattaatatacgatctcctggaatttcttttgatcgtttacctttatttgtatgatcagtattaattactgctattcttttacttctttctttacctgttttagcaggtgcaattactatactattaacagatcgaaatttaaatacttctttttttgatcctgcgggaggaggggatcctattttatatcaacatttattt
>Epicypta_foomaosheng_ZRCBDP0284299
----tcatctactattgctcatgcaggatcttctgttgatttagctattttttctcttcatttagctggtatttcttcaattttaggagctattaattttattactacaattattaatatacgatctcctggaatttcttttgatcgtttacctttatttgtatgatcagtattaattactgctattcttttacttctttctttacctgttttagcaggtgcaattactatactattaacagatcgaaatttaaatacttctttttttgatcctgcgggaggaggggatcctattttatatcaacatttattt
>Epicypta_foomaosheng_ZRCBDP0284302
----tcatctactattgctcatgcaggatcttctgttgatttagctattttttctcttcatttagctggtatttcttcaattttaggagctattaattttattactacaattattaatatacgatctcctggaatttcttttgatcgtttacctttatttgtatgatcagtattaattactgctattcttttacttctttctttacctgttttagcaggtgcaattactatactattaacagatcgaaatttaaatacttctttttttgatcctgcgggaggaggggatcctattttatatcaacatttattt
>Epicypta_ganengsengi_ZRCBDP0049044
tctttcatctactattgctcacgcaggttcttctgtagatttagctattttttctcttcatttagcaggaatttcttcaattttgggagctattaattttattactactattatcaatatacgagcccctggtatttcttttgataaaatacctttatttgtttgatcagtcttaattacagctattttacttcttttatctttacctgttttagctggagctattactatattattaacagatcgaaatttaaatacttctttttttgaccctgcgggaggaggagatcctattttatatcaacatttattt
>Epicypta_ganengsengi_ZRCBDP0049300
tctttcatctactattgctcacgcaggttcttctgtagatttagctattttttctcttcatttagcaggaatttcttcaattttgggagctattaattttattactactattatcaatatacgagcccctggtatttcttttgataaaatacctttatttgtttgatcagtcttaattacagctattttacttcttttatctttacctgttttagctggagctattactatattattaacagatcgaaatttaaatacttctttttttgaccctgcgggaggaggagatcctattttatatcaacatttattt
>Epicypta_ganengsengi_ZRCBDP0072662
tctttcatctactattgctcacgcaggttcttctgtagatttagctattttttctcttcatttagcaggaatttcttcaattttgggagctattaattttattactactattatcaatatacgagcccctggtatttcttttgataaaatacctttatttgtttgatcagtcttaattacagctattttacttcttttatctttacctgttttagctggagctattactatattattaacagatcgaaatttaaatacttctttttttgaccctgcgggaggaggagatcctattttatatcaacatttattt
>Epicypta_ganengsengi_ZRCBDP0072722
tctttcatctactattgctcacgcaggttcttctgtagatttagctattttttctcttcatttagcaggaatttcttcaattttgggagctattaattttattactactattattaatatacgagcccctggtatttcttttgataaaatacctttatttgtttgatcagtcttaattacagctattttacttcttttatctttacctgttttagctggagctattactatattattaacagatcgaaatttaaatacttctttttttgaccctgcgggaggaggagatcctattttatatcaacatttattt
>Epicypta_ganengsengi_ZRCBDP0132824
tctttcatctactattgctcacgcaggttcttctgtagatttagctattttttctcttcatttagcaggaatttcttcaattttgggagctattaattttattactactattatcaatatacgagcccctggtatttcttttgataaaatacctttatttgtttgatcagtcttaattacagctattttacttcttttatctttacctgttttagctggagctattactatattattaacagatcgaaatttaaatacttctttttttgaccctgcgggagggggagaccctattttatatcaacatttattt
>Epicypta_ganengsengi_ZRCBDP0133115
tctttcatctactattgctcacgcaggttcttctgtagatttagctattttttctcttcatttagcaggaatttcttcaattttgggagctattaattttattactactattatcaatatacgagcccctggtatttcttttgataaaatacctttatttgtttgatcagtcttaattacagctattttacttcttttatctttacctgttttagctggagctattactatattattaacagatcgaaatttaaatacttctttttttgaccctgcgggagggggagaccctattttatatcaacatttattt
>Epicypta_ganengsengi_ZRCBDP0133129
tctttcatctactattgctcacgcaggttcttctgtagatttagctattttttctcttcatttagcaggaatttcttcaattttgggagctattaattttattactactattatcaatatacgagcccctggtatttcttttgataaaatacctttatttgtttgatcagtcttaattacagctattttacttcttttatctttacctgttttagctggagctattactatattattaacagatcgaaatttaaatacttctttttttgaccctgcgggagggggagaccctattttatatcaacatttattt
>Epicypta_ganengsengi_ZRCBDP0133158
tctttcatctactattgctcatgcaggttcttctgtagatttagctattttttctcttcatttagcaggaatttcttcaattttgggagctattaattttattactactattatcaatatacgagcccctggtatttcttttgataaaatacctttatttgtttgatcagtcttaattacagctattttacttcttttatctttacctgttttagctggagctattactatattattaacagatcgaaatttaaatacttctttttttgaccctgcgggagggggagaccctattttatatcaacatttattt
>Epicypta_ganengsengi_ZRCBDP0133169
tctttcatctactattgctcacgcaggttcttctgtagatttagctattttttctcttcatttagcaggaatttcttcaattttgggagctattaattttattactactattatcaatatacgagcccctggtatttcttttgataaaatacctttatttgtttgatcagtcttaattacagctattttacttcttttatctttacctgttttagctggagctattactatattattaacagatcgaaatttaaatacttctttttttgaccctgcgggaggaggagatcctattttatatcaacatttattt
>Epicypta_ganengsengi_ZRCBDP0133378
tctttcatctactattgctcacgcaggttcttctgtagatttagctattttttctcttcatttagcaggaatttcttcaattttgggagctattaattttattactactattatcaatatacgagcccctggtatttcttttgataaaatacctttatttgtttgatcagtcttaattacagctattttacttcttttatctttacctgttttagctggagctattactatattattaacagatcgaaatttaaatacttctttttttgaccctgcgggaggaggagatcctattttatatcaacatttattt
>Epicypta_ganengsengi_ZRCBDP0133402
tctttcatctactattgctcacgcaggttcttctgtagatttagctattttttctcttcatttagcaggaatttcttcaattttgggagctattaattttattactactattatcaatatacgagcccctggtatttcttttgataaaatacctttatttgtttgatcagtcttaattacagctattttacttcttttatctttacctgttttagctggagctattactatattattaacagatcgaaatttaaatacttctttttttgaccctgcgggagggggagaccctattttatatcaacatttattt
>Epicypta_ganengsengi_ZRCBDP0133417
tctttcatctactattgctcacgcaggttcttctgtagatttagctattttttctcttcatttagcaggaatttcttcaattttgggagctattaattttattactactattatcaatatacgagcccctggtatttcttttgataaaatacctttatttgtttgatcagtcttaattacagctattttacttcttttatctttacctgttttagctggagctattactatattattaacagatcgaaatttaaatacttctttttttgaccctgcgggaggaggagatcctattttatatcaacatttattt
>Epicypta_ganengsengi_ZRCBDP0133490
tctttcatctactattgctcacgcaggttcttctgtagatttagctattttttctcttcatttagcaggaatttcttcaattttgggagctattaattttattactactattatcaatatacgagcccctggtatttcttttgataaaatacctttatttgtttgatcagtcttaattacagctattttacttcttttatctttacctgttttagctggagctattactatattattaacagatcgaaatttaaatacttctttttttgaccctgcgggaggaggagatcctattttatatcaacatttattt
>Epicypta_ganengsengi_ZRCBDP0133504
tctttcatctactattgctcacgcaggttcttctgtagatttagctattttttctcttcatttagcaggaatttcttcaattttgggagctattaattttattactactattatcaatatacgagcccctggtatttcttttgataaaatacctttatttgtttgatcagtcttaattacagctattttacttcttttatctttacctgttttagctggagctattactatattattaacagatcgaaatttaaatacttctttttttgaccctgcgggaggaggagatcctattttatatcaacatttattt
>Epicypta_ganengsengi_ZRCBDP0133552
tctttcatctactattgctcacgcaggttcttctgtagatttagctattttttctcttcatttagcaggaatttcttcaattttgggagctattaattttattactactattatcaatatacgagcccctggtatttcttttgataaaatacctttatttgtttgatcagtcttaattacagctattttacttcttttatctttacctgttttagctggagctattactatattattaacagatcgaaatttaaatacttctttttttgaccctgcgggaggaggagatcctattttatatcaacatttattt
>Epicypta_ganengsengi_ZRCBDP0133945
-ctttcatctactattgctcacgcaggttcttctgtagatttagctattttttctcttcatttagcaggaatttcttcaattttgggagctattaattttattactactattattaatatacgagcccctggtatttcttttgataaaatacctttatttgtttgatcagtcttaattacagctattttacttcttttatctttacctgttttagctggagctattactatattattaacagatcgaaatttaaatacttctttttttgaccctgcgggaggnggagaccctattttatatcaacatttattt
>Epicypta_ganengsengi_ZRCBDP0279142
-ctttcatctactattgctcacgcaggttcttctgtagatttagctattttttctcttcatttagcaggaatttcttcaattttgggagctattaattttattactactattatcaatatacgagcccctggtatttcttttgataaaatacctttatttgtttgatcagtcttaattacagctattttacttcttttatctttacctgttttagctggagctattactatattattaacagatcgaaatttaaatacttnnttnttngaccctgcgggagggggagaccctattttatatcaacatttattt
>Epicypta_ganengsengi_ZRCBDP0279158
-ctttcatctactattgctcacgcaggttcttctgtagatttagctattttttctcttcatttagcaggaatttcttcaattttgggagctattaattttattactactattatcaatatacgagcccctggtatttcttttgataaaatacctttatttgtttgatcagtcttaattacagctattttacttcttttatctttacctgttttagctggagctattactatattattaacagatcgaaatttaaatacttnnttnttngaccctgcgggagggggagaccctattttatatcaacatttattt
>Epicypta_ganengsengi_ZRCBDP0279159
-ctttcatctactattgctcacgcaggttcttctgtagatttagctattttttctcttcatttagcaggaatttcttcaattttgggagctattaattttattactactattatcaatatacgagcccctggtatttcttttgataaaatacctttatttgtttgatcagtcttaattacagctattttacttcttttatctttacctgttttagctggagctattactatattattaacagatcgaaatttaaatacttctttttttgaccctgcgggaggnggagatcctattttatatcaacatttattt
>Epicypta_ganengsengi_ZRCBDP0284194
-ctttcatctactattgctcacgcaggttcttctgtagatttagctattttttctcttcatttagcaggaatttcttcaattttgggagctattaattttattactactattatcaatatacgagcccctggtatttcttttgataaaatacctttatttgtttgatcagtcttaattacagctattttacttcttttatctttacctgttttagctggagctattactatattattaacagatcgaaatttaaatacttnnttnttngaccctgcgggagggggagaccctattttatatcaacatttattt
>Epicypta_gehminae_ZRCBDP0284297
tctatcttctactattgctcatgcaggatcttccgtagatttagcaattttttctttacatttagcaggaatttcttctattttaggagctattaattttattacaacaattattaatatgcgagccccaggaatttcatttgatcgaatacctttatttgtttgatcagttttaattactgctgtattattattattatctttaccagtgttagctggagctattactatattattaactgatcgaaatttaaatacttccttttttgatccagcaggaggaggggatccaattttataccaacatttattc
>Epicypta_grootaerti_ZRCBDP0048128
--tttcttcaacaattgctcatgctggttcttcagttgatttagctattttttctcttcatttagctggaatttcttctattttaggagcaattaattttattactacaattattaatatgcgatctcccggaatctcatttgatcgaatacctttatttgtatgatctgtattaattacagctattttacttcttctttctttacctgttttagcaggagctattactatattattaacagatcgaaatttaaatacttctttttttgacccagcaggagggggggatcctattttataccaacatttattt
>Epicypta_holltumi_ZRCBDP0048471
tctttcttcaacaattgctcatgcagggtcttcagtagatttagctattttttctttacatttagcgggaatttcctctattttaggagctattaattttattacaacaattattaatatgcgagcacctgggattacttttgaccgaatacctttatttgtatgatcagtattaattacagctgttttacttttattatctttaccagtattagcaggtgcaattactatattattaacagatcgaaatttaaatacctcattttttgatcctgcaggagggggagatcctattttatatcaacatttattt
>Epicypta_jackieyingae_ZRCBDP0278332
-ttatcttctacaattgctcatgcaggttcatctgttgatttagcaattttttctttgcatttagcaggtatttcttctattttaggagctattaattttattacaactattattaatatacgagcaccaggaattacttttgatcgaatacctttatttgtgtggtctgttttaattacagctgttttattattattatcattacctgttttagcaggtgctattacaatattattaactgatcgaaattttaatacttctttttttgacccagctggtggnggagatccaattttatatcaacatttattt
>Epicypta_jackieyingae_ZRCBDP0284204
-ttatcttctacaattgctcatgcaggttcatctgttgatttagcaattttttctttgcatttagcaggtatttcttctattttaggagctattaattttattacaactattattaatatacgagcaccaggaattacttttgatcgaatacctttatttgtgtggtctgttttaattacagctgttttattattattatcattacctgttttagcaggtgctattacaatattattaactgatcgaaattttaatacttcnttttttgacccagctggtggnggagatccaattttatatcaacatttattt
>Epicypta_janetyeeae_ZRCBDP0047063
-ttatcttctactattgctcacgcaggtgcatctgttgatttagctattttttctcttcatttagctggtatttcttcaattttaggggctattaattttattacaactattattaatatacgatctgtaggaattacccttgaccgaatacctttatttgtttgatctgtgttaattactgctattcttttattattatcattacctgttcttgcaggagcaattactatattactaacagatcgaaatttaaatacttctttttttgacccagcaggagggggagaccctattctttatcaacatttattt
>Epicypta_janetyeeae_ZRCBDP0047066
-ttatcttctactattgctcacgcaggtgcatctgttgatttagctattttttctcttcatttagctggtatttcttcaattttaggggctattaattttattacaactattattaatatacgatctgtaggaattacccttgaccgaatacctttatttgtttgatctgtgttaattactgctattcttttattattatcattacctgttcttgcaggagcaattactatattactaacagatcgaaatttaaatacttctttttttgacccagcaggagggggggaccctattctttatcaacatttattt
>Epicypta_janetyeeae_ZRCBDP0047778
tctatcttcaactattgctcacgcaggagcatctgttgatttagctattttttctcttcatttagctggtatttcttctattttaggagctattaattttattacaactattattaatatacgatctgtaggaattactcttgatcgaatacctttatttgtttgatcagtattaattactgctattcttttattattatctttacctgttcttgcaggagccattactatattattaacagatcgaaatttaaatacttctttctttgatcctgcggggggaggagaccctattctttatcaacatttgttt
>Epicypta_janetyeeae_ZRCBDP0047783
tctatcttcaactattgctcacgcaggagcatctgttgatttagctattttttctcttcatttagctggtatttcttctattttaggagctattaattttattacaactattattaatatacgatctgtaggaattactcttgatcgaatacctttatttgtttgatcagtattaattactgctattcttttattattatctttacctgttcttgcaggagccattactatattattaacagatcgaaatttaaatacttctttctttgatcctgcggggggaggagaccctattctttatcaacatttgttt
>Epicypta_janetyeeae_ZRCBDP0047787
tctatcttcaactattgctcacgcaggagcatctgttgatttagctattttttctcttcatttagctggtatttcttctattttaggagctattaattttattacaactattattaatatacgatctgtaggaattactcttgatcgaatacctttatttgtttgatcagtattaattactgctattcttttattattatctttacctgttcttgcaggagccattactatattattaacagatcgaaatttaaatacttctttctttgatcctgcggggggaggagaccctattctttatcaacatttgttt
>Epicypta_janetyeeae_ZRCBDP0047861
tctatcttcaactattgctcacgcaggagcatctgttgatttagctattttttctcttcatttagctggtatttcttctattttaggagctattaattttattacaactattattaatatacgatctgtaggaattactcttgatcgaatacctttatttgtttgatcagtattaattactgctattcttttattattatctttacctgttcttgcaggagccattactatattattaacagatcgaaatttaaatacttctttctttgatcctgcggggggaggagaccctattctttatcaacatttgttt
>Epicypta_janetyeeae_ZRCBDP0047862
-ttatcttctactattgctcacgcaggtgcatctgttgatttagctattttttctcttcatttagctggtatttcttcaattttaggggctattaattttattacaactattattaatatacgatctgtaggaattacccttgaccgaatacctttatttgtttgatctgtgttaattactgctattcttttattattatcattacctgttcttgcaggagcaattactatattactaacagatcgaaatttaaatacttctttttttgacccagcaggagggggagaccctattctttatcaacatttattt
>Epicypta_janetyeeae_ZRCBDP0047892
tctatcttcaactattgctcacgcaggagcatctgttgatttagctattttttctcttcatttagctggtatttcttctattttaggagctattaattttattacaactattattaatatacgatctgtaggaattactcttgatcgaatacctttatttgtttgatcagtattaattactgctattcttttattattatctttacctgttcttgcaggagccattactatattattaacagatcgaaatttaaatacttctttctttgatcctgcggggggaggagaccctattctttatcaacatttgttt
>Epicypta_janetyeeae_ZRCBDP0047934
tctatcttcaactattgctcacgcaggagcatctgttgatttagctattttttctcttcatttagctggtatttcttctattttaggagctattaattttattacaactattattaatatgcgatctgtaggaattactcttgatcgaatacctttatttgtttgatcagtattaattactgctattcttttattattatctttacctgttcttgcaggagccattactatattattaacagatcgaaatttaaatacttctttctttgatcctgcggggggaggagaccctattctttatcaacatttattt
>Epicypta_janetyeeae_ZRCBDP0047948
tctatcttcaactattgctcacgcaggagcatctgttgatttagctattttttctcttcatttagctggtatttcttctattttaggagctattaattttattacaactattattaatatacgatctgtaggaattactcttgatcgaatacctttatttgtttgatcagtattaattactgctattcttttattattatctttacctgttcttgcaggagccattactatattattaacagatcgaaatttaaatacttctttctttgatcctgcagggggaggagaccctattctttatcaacatttgttt
>Epicypta_janetyeeae_ZRCBDP0047950
tctatcttcaactattgctcacgcaggagcatctgttgatttagctattttttctcttcatttagctggtatttcttctattttaggagctattaattttattacaactattattaatatacgatctgtaggaattactcttgatcgaatacctttatttgtttgatcagtattaattactgctattcttttattactatctttacctgttcttgcaggagccattactatattattaacagatcgaaatttaaatacttctttctttgatcctgcggggggaggagaccctattctttatcaacatttattt
>Epicypta_janetyeeae_ZRCBDP0048430
tctatcttcaactattgctcacgcaggagcatctgttgatttagctattttttctcttcatttagctggtatttcttctattttaggagctattaattttattacaactattattaatatacgatctgtaggaattactcttgatcgaatacctttatttgtttgatcagtattaattactgctattcttttattattatctttacctgttcttgcaggagccattactatattattaacagatcgaaatttaaatacttctttctttgatcctgcggggggaggagaccctattctttatcaacatttgttt
>Epicypta_janetyeeae_ZRCBDP0048461
tctatcttcaactattgctcacgcaggagcatctgttgatttagctattttttctcttcatttagctggtatttcttctattttaggagctattaattttattacaactattattaatatacgatctgtaggaattactcttgatcgaatacctttatttgtttgatcagtattaattactgctattcttttattattatctttacctgttcttgcaggagccattactatattattaacagatcgaaatttaaatacttctttctttgatcctgcaggagggggagatcctattctttatcaacatttgttt
>Epicypta_janetyeeae_ZRCBDP0048462
tctatcttcaactattgctcacgcaggagcatctgttgatttagctattttttctcttcatttagctggtatttcttctattttaggagctattaattttattacaactattattaatatacgatctgtaggaattactcttgatcgaatacctttatttgtttgatcagtattaattactgctattcttttattattatctttacctgttcttgcaggagccattactatattattaacagatcgaaatttaaatacttctttctttgatcctgcggggggaggagaccctattctttatcaacatttgttt
>Epicypta_janetyeeae_ZRCBDP0048464
tctatcttcaactattgctcacgcaggagcatctgttgatttagctattttttctcttcatttagctggtatttcttctattttaggagctattaattttattacaactattattaatatacgatctgtaggaattactcttgatcgaatacctttatttgtttgatcagtattaattactgctattcttttattattatctttacctgttcttgcaggagccattactatattattaacagatcgaaatttaaatacttctttctttgatcctgcggggggaggagaccctattctttatcaacatttgttt
>Epicypta_janetyeeae_ZRCBDP0048759
tctatcttcaactattgctcacgcaggagcatctgttgatttagctattttttctcttcatttagctggtatttcttctattttaggagctattaattttattacaactattattaatatacgatctgtaggaattactcttgatcgaatacctttatttgtttgatcagtattaattactgctattcttttattattatctttacctgttcttgcaggagccattactatattattaacagatcgaaatttaaatacttctttctttgatcctgcagggggaggagaccctattctttatcaacatttgttt
>Epicypta_janetyeeae_ZRCBDP0048766
tctatcttcaactattgctcacgcaggagcatctgttgatttagctattttttctcttcatttagctggtatttcttctattttaggagctattaattttattacaactattattaatatacgatctgtaggaattactcttgatcgaatacctttatttgtttgatcagtattaattactgctattcttttattattatctttacctgttcttgcaggagccattactatattattaacagatcgaaatttaaatacttctttctttgatcctgcggggggaggagaccctattctttatcaacatttgttt
>Epicypta_janetyeeae_ZRCBDP0048771
-ttatcttctactattgctcacgcaggtgcatctgttgatttagctattttttctcttcatttagctggtatttcttcaattttaggggctattaattttattacaactattattaatatacgatctgtaggaattacccttgaccgaatacctttatttgtttgatctgtgttaattactgctattcttttattattatcattacctgttcttgcaggagcaattactatattactaacagatcgaaatttaaatacttctttttttgacccagcaggagggggagaccctattctttatcaacatttattt
>Epicypta_janetyeeae_ZRCBDP0048791
tctatcttcaactattgctcacgcaggagcatctgttgatttagctattttttctcttcatttagctggtatttcttctattttaggagctattaattttattacaactattattaatatgcgatctgtaggaattactcttgatcgaatacctttatttgtttgatcagtattaattactgctattcttttattattatctttacctgttcttgcaggagccattactatattattaacagatcgaaatttaaatacttctttttttgatcctgcggggggaggagaccctattctttatcaacatttgttt
>Epicypta_janetyeeae_ZRCBDP0048792
tctatcttcaactattgctcacgcaggagcatctgttgatttagctattttttctcttcatttagctggtatttcttctattttaggagctattaattttattacaactattattaatatacgatctgtaggaattactcttgatcgaatacctttatttgtttgatcagtattaattactgctattcttttattattatctttacctgttcttgcaggagccattactatattattaacagatcgaaatttaaatacttctttctttgatcctgcggggggaggagaccctattctttatcaacatttgttt
>Epicypta_janetyeeae_ZRCBDP0048795
tctatcttcaactattgctcacgcaggagcatctgttgatttagctattttttctcttcatttagctggtatttcttctattttaggagctattaattttattacaactattattaatatgcgatctgtaggaattactcttgatcgaatacctttatttgtttgatcagtattaattactgctattcttttattattatctttacctgttcttgcaggagccattactatattattaacagatcgaaatttaaatacttctttctttgatcctgcggggggaggagaccctattctttatcaacatttgttt
>Epicypta_janetyeeae_ZRCBDP0048806
tctatcttcaactattgctcacgcaggagcatctgttgatttagctattttttctcttcatttagctggtatttcttctattttaggagctattaattttattacaactattattaatatacgatctgtaggaattactcttgatcgaatacctttatttgtttgatcagtattaattactgctattcttttattattatctttacctgttcttgcaggagccattactatattattaacagatcgaaatttaaatacttctttctttgatcctgcagggggaggagaccctattctttatcaacatttgttt
>Epicypta_janetyeeae_ZRCBDP0048811
tctatcttcaactattgctcacgcaggagcatctgttgatttagctattttttctcttcatttagctggtatttcttctattttaggagctattaattttattacaactattattaatatacgatctgtaggaattactcttgatcgaatacctttatttgtttgatcagtattaattactgctattcttttattattatctttacctgttcttgcaggagccattactatattattaacagatcgaaatttaaatacttctttctttgatcctgcggggggaggagaccctattctttatcaacatttgttt
>Epicypta_janetyeeae_ZRCBDP0048814
tctatcttcaactattgctcacgcaggagcatctgttgatttagctattttttctcttcatttagctggtatttcttctattttaggagctattaattttattacaactattattaatatacgatctgtaggaattactcttgatcgaatacctttatttgtttgatcagtattaattactgctattcttttattattatctttacctgttcttgcaggagccattactatattattaacagatcgaaatttaaatacttctttctttgatcctgcggggggaggagaccctattctttatcaacatttgttt
>Epicypta_janetyeeae_ZRCBDP0048819
tctatcttcaactattgctcacgcaggagcatctgttgatttagctattttttctcttcatttagctggtatttcttctattttaggagctattaattttattacaactattattaatatacgatctgtaggaattactcttgatcgaatacctttatttgtttgatcagtattaattactgctattcttttattattatctttacctgttcttgcaggagccattactatattattaacagatcgaaatttaaatacttctttctttgatcctgcggggggaggagaccctattctttatcaacatttgttt
>Epicypta_janetyeeae_ZRCBDP0048827
tctatcttcaactattgctcacgcaggagcatctgttgatttagctattttttctcttcatttagctggtatttcttctattttaggagctattaattttattacaactattattaatatacgatctgtaggaattactcttgatcgaatacctttatttgtttgatcagtattaattactgctattcttttattactatctttacctgttcttgcaggagccattactatattattaacagatcgaaatttaaatacttctttctttgatcctgcggggggaggagaccctattctttatcaacatttgttt
>Epicypta_janetyeeae_ZRCBDP0048831
tctatcttcaactattgctcacgcaggagcatctgttgatttagctattttttctcttcatttagctggtatttcttctattttaggagctattaattttattacaactattattaatatacgatctgtaggaattactcttgatcgaatacctttatttgtttgatcagtattaattactgctattcttttattattatctttacctgttcttgcaggagccattactatattattaacagatcgaaatttaaatacttctttctttgatcctgcgggaggaggagaccctattctttatcaacatttgttt
>Epicypta_janetyeeae_ZRCBDP0048834
tctatcttcaactattgctcacgcaggagcatctgttgatttagctattttttctcttcatttagctggtatttcttctattttaggagctattaattttattacaactattattaatatacgatctgtaggaattactcttgatcgaatacctttatttgtttgatcagtattaattactgctattcttttattattatctttacctgttcttgcaggagccattactatattattaacagatcgaaatttaaatacttctttctttgatcctgcggggggaggagaccctattctttatcaacatttgttt
>Epicypta_janetyeeae_ZRCBDP0048847
tctatcttcaactattgctcacgcaggagcatctgttgatttagctattttttctcttcatttagctggtatttcttctattttaggagctattaattttattacaactattattaatatacgatctgtaggaattactcttgatcgaatacctttatttgtttgatcagtattaattactgctattcttttattattatctttacctgttcttgcaggagccattactatattattaacagatcgaaatttaaatacttctttctttgatcctgcagggggaggagaccctattctttatcaacatttgttt
>Epicypta_janetyeeae_ZRCBDP0048856
tctatcttcaactattgctcacgcaggagcatctgttgatttagctattttttctcttcatttagctggtatttcttctattttaggagctattaattttattacaactattattaatatacgatctgtaggaattactcttgatcgaatacctttatttgtttgatcagtattaattactgctattcttttattattatctttacctgttcttgcaggagccattactatattattaacagatcgaaatttaaatacttctttctttgatcctgcaggaggaggagaccctattctttatcaacatttgttt
>Epicypta_janetyeeae_ZRCBDP0048877
cttatcttctactattgctcacgcaggcgcatctgttgatttagctattttttctcttcatttagctggtatttcttcaattttaggggctattaattttattacaactattattaatatacgatctgtaggaattacccttgaccgaatacctttatttgtttgatctgtgttaattactgctattcttttattattatcattacctgttcttgcaggagcaattactatattactaacagatcgaaatttaaatacttctttttttgacccagcaggagggggagaccctattctttatcaacatttattt
>Epicypta_janetyeeae_ZRCBDP0048888
tctatcttcaactattgctcacgcaggagcatctgttgatttagctattttttctcttcatttagctggtatttcttctattttaggagctattaattttattacaactattattaatatgcgatctgtaggaattactcttgatcgaatacctttatttgtttgatcagtattaattactgctattcttttattattatctttacctgttcttgcaggagccattactatattattaacagatcgaaatttaaatacttctttctttgatcctgcggggggaggagaccctattctttatcaacatttgttt
>Epicypta_janetyeeae_ZRCBDP0048897
tctatcttcaactattgctcacgcaggagcatctgttgatttagctattttttctcttcatttagctggtatttcttctattttaggagctattaattttattacaactattattaatatacgatctgtaggaattactcttgatcgaatacctttatttgtttgatcagtattaattactgctattcttttattattatctttacctgttcttgcaggagccattactatattattaacagatcgaaatttaaatacttctttctttgatcctgcggggggaggagaccctattctttatcaacatttgttt
>Epicypta_janetyeeae_ZRCBDP0048905
tctatcttcaactattgctcacgcaggagcatctgttgatttagctattttttctcttcatttagctggtatttcttctattttaggagctattaattttattacaactattattaatatacgatctgtaggaattactcttgatcgaatacctttatttgtttgatcagtattaattactgctattcttttattattatctttacctgttcttgcaggagccattactatattattaacagatcgaaatttaaatacttctttctttgatcctgcggggggaggagaccctattctttatcaacatttgttt
>Epicypta_janetyeeae_ZRCBDP0048908
tctatcttcaactattgctcacgcaggagcatctgttgatttagctattttttctcttcatttagctggtatttcttctattttaggagctattaattttattacaactattattaatatacgatctgtaggaattactcttgatcgaatacctttatttgtttgatcagtattaattactgctattcttttattattatctttacctgttcttgcaggagccattactatattattaacagatcgaaatttaaatacttctttctttgatcctgcaggaggaggagaccctattctttatcaacatttgttt
>Epicypta_janetyeeae_ZRCBDP0048909
-ttatcttctactattgctcacgcaggcgcatctgttgatttagctattttttctcttcatttagctggtatttcttcaattttaggggctattaattttattacaactattattaatatacgatctgtaggaattacccttgaccgaatacctttatttgtttgatctgtgttaattactgctattcttttattattatcattacctgttcttgcaggagcaattactatattactaacagatcgaaatttaaatacttctttttttgacccagcaggagggggagaccctattctttatcaacatttattt
>Epicypta_janetyeeae_ZRCBDP0048912
-ttatcttctactattgctcacgcaggtgcatctgttgatttagctattttttctcttcatttagctggtatttcttcaattttaggggctattaattttattacaactattattaatatacgatctgtaggaattacccttgaccgaatacctttatttgtttgatctgtgttaattactgctattcttttattattatcattacctgttcttgcaggagcaattactatattactaacagatcgaaatttaaatacttctttttttgacccagcaggagggggggaccctattctttatcaacatttattt
>Epicypta_janetyeeae_ZRCBDP0048921
tctatcttcaactattgctcacgcaggagcatctgttgatttagctattttttctcttcatttagctggtatttcttctattttaggagctattaattttattacaactattattaatatgcgatctgtaggaattactcttgatcgaatacctttatttgtttgatcagtattaattactgctattcttttattattatctttacctgttcttgcaggagccattactatattattaacagatcgaaatttaaatacttctttttttgatcctgcggggggaggagaccctattctttatcaacatttgttt
>Epicypta_janetyeeae_ZRCBDP0048922
tctatcttcaactattgctcacgcaggagcatctgttgatttagctattttttctcttcatttagctggtatttcttctattttaggagctattaattttattacaactattattaatatacgatctgtaggaattactcttgatcgaatacctttatttgtttgatcagtattaattactgctattcttttattattatctttacctgttcttgcaggagccattactatattattaacagatcgaaatttaaatacttctttctttgatcctgcggggggaggagaccctattctttatcaacatttgttt
>Epicypta_janetyeeae_ZRCBDP0048950
tctatcttcaactattgctcacgcaggagcatctgttgatttagctattttttctcttcatttagctggtatttcttctattttaggagctattaattttattacaactattattaatatacgatctgtaggaattactcttgatcgaatacctttatttgtttgatcagtattaattactgctattcttttattattatctttacctgttcttgcaggagccattactatattattaacagatcgaaatttaaatacttctttctttgatcctgcggggggaggagaccctattctttatcaacatttgttt
>Epicypta_janetyeeae_ZRCBDP0048983
tctatcttcaactattgctcacgcaggagcatctgttgatttagctattttttctcttcatttagctggtatttcttctattttaggagctattaattttattacaactattattaatatgcgatctgtaggaattactcttgatcgaatacctttatttgtttgatcagtattaattactgctattcttttattattatctttacctgttcttgcaggagccattactatattattaacagatcgaaatttaaatacttctttctttgatcctgcggggggaggagaccctattctttatcaacatttgttt
>Epicypta_janetyeeae_ZRCBDP0049006
tctatcttcaactattgctcacgcaggagcatctgttgatttagctattttttctcttcatttagctggtatttcttctattttaggagctattaattttattacaactattattaatatacgatctgtaggaattactcttgatcgaatacctttatttgtttgatcagtattaattactgctattcttttattattatctttacctgttcttgcaggagccattactatattattaacagatcgaaatttaaatacttctttctttgatcctgcaggaggaggagaccctattctttatcaacatttgttt
>Epicypta_janetyeeae_ZRCBDP0049021
tctatcttcaactattgctcacgcaggagcatctgttgatttagctattttttctcttcatttagctggtatttcttctattttaggagctattaattttattacaactattattaatatacgatctgtaggaattactcttgatcgaatacctttatttgtttgatcagtattaattactgctattcttttattattatctttacctgttcttgcaggagccattactatattattaacagatcgaaatttaaatacttctttctttgatcctgcggggggaggagaccctattctttatcaacatttgttt
>Epicypta_janetyeeae_ZRCBDP0049037
tctatcttcaactattgctcacgcaggagcatctgttgatttagctattttttctcttcatttagctggtatttcttctattttaggagctattaattttattacaactattattaatatacgatctgtaggaattactcttgatcgaatacctttatttgtttgatcagtattaattactgctattcttttattattatctttacctgttcttgcaggagccattactatattattaacagatcgaaatttaaatacttctttctttgatcctgcaggaggaggagaccctattctttatcaacatttgttt
>Epicypta_janetyeeae_ZRCBDP0049100
tctatcttcaactattgctcacgcaggagcatctgttgatttagctattttttctcttcatttagctggtatttcttctattttaggagctattaattttattacaactattattaatatacgatctgtaggaattactcttgatcgaatacctttatttgtttgatcagtattaattactgctattcttttattattatctttacctgttcttgcaggagccattactatattattaacagatcgaaatttaaatacttctttctttgatcctgcaggaggaggagaccctattctttatcaacatttgttt
>Epicypta_janetyeeae_ZRCBDP0049127
tctatcttcaactattgctcacgcaggagcatctgttgatttagctattttttctcttcatttagctggtatttcttctattttaggagctattaattttattacaactattattaatatacgatctgtaggaattactcttgatcgaatacctttatttgtttgatcagtattaattactgctattcttttattattatctttacctgttcttgcaggagccattactatattattaacagatcgaaatttaaatacttctttctttgatcctgcggggggaggagaccctattctttatcaacatttgttt
>Epicypta_janetyeeae_ZRCBDP0049136
-ttatcttctactattgctcacgcaggtgcatctgttgatttagctattttttctcttcatttagctggtatttcttcaattttaggggctattaattttattacaactattattaatatacgatctgtaggaattacccttgaccgaatacctttatttgtttgatctgtgttaattactgctattcttttattattatcattacctgttcttgcaggagcaattactatattactaacagatcgaaatttaaatacttctttttttgacccagcaggagggggagaccctattctttatcaacatttattt
>Epicypta_janetyeeae_ZRCBDP0049220
tctatcttcaactattgctcacgcaggagcatctgttgatttagctattttttctcttcatttagctggtatttcttctattttaggagctattaattttattacaactattattaatatacgatctgtaggaattactcttgatcgaatacctttatttgtttgatcagtattaattactgctattcttttattattatctttacctgttcttgcaggagccattactatattattaacagatcgaaatttaaatacttctttctttgatcctgcagggggaggagaccctattctttatcaacatttgttt
>Epicypta_janetyeeae_ZRCBDP0049253
tctatcttcaactattgctcacgcaggagcatctgttgatttagctattttttctcttcatttagctggtatttcttctattttaggagctattaattttattacaactattattaatatgcgatctgtaggaattactcttgatcgaatacctttatttgtttgatcagtattaattactgctattcttttattattatctttacctgttcttgcaggagccattactatattattaacagatcgaaatttaaatacttctttctttgatcctgcggggggaggagaccctattctttatcaacatttgttt
>Epicypta_janetyeeae_ZRCBDP0049261
tctatcttcaactattgctcacgcaggagcatctgttgatttagctattttttctcttcatttagctggtatttcttctattttaggagctattaattttattacaactattattaatatacgatctgtaggaattactcttgatcgaatacctttatttgtttgatcagtattaattactgctattcttttattattatctttacctgttcttgcaggagccattactatattattaacagatcgaaatttaaatacttctttctttgatcctgcaggaggaggagaccctattctttatcaacatttgttt
>Epicypta_janetyeeae_ZRCBDP0049267
-ttatcttctactattgctcacgcaggtgcatctgttgatttagctattttttctcttcatttagctggtatttcttcaattttaggggctattaattttattacaactattattaatatacgatctgtaggaattacccttgaccgaatacctttatttgtttgatctgtgttaattactgctattcttttattattatcattacctgttcttgcaggagcaattactatattactaacagatcgaaatttaaatacttctttttttgacccagcaggagggggggaccctattctttatcaacatttattt
>Epicypta_janetyeeae_ZRCBDP0049269
-ttatcttctactattgctcacgcaggtgcatctgttgatttagctattttttctcttcatttagctggtatttcttcaattttaggggctattaattttattacaactattattaatatacgatctgtaggaattacccttgaccgaatacctttatttgtttgatctgtgttaattactgctattcttttattattatcattacctgttcttgcaggagcaattactatattactaacagatcgaaatttaaatacttctttttttgacccagcaggagggggagaccctattctttatcaacatttattt
>Epicypta_janetyeeae_ZRCBDP0049329
-ttatcttctactattgctcacgcaggtgcatctgttgatttagctattttttctcttcatttagctggtatttcttcaattttaggggctattaattttattacaactattattaatatacgatctgtaggaattacccttgaccgaatacctttatttgtttgatctgtgttaattactgctattcttttattattatcattacctgttcttgcaggagcaattactatattactaacagatcgaaatttaaatacttctttttttgacccagcaggagggggagaccctattctttatcaacatttattt
>Epicypta_janetyeeae_ZRCBDP0049332
-ttatcttctactattgctcacgcaggtgcatctgttgatttagctattttttctcttcatttagctggtatttcttcaattttaggggctattaattttattacaactattattaatatacgatctgtaggaattacccttgaccgaatacctttatttgtttgatctgtgttaattactgctattcttttattattatcattacctgttcttgcaggagcaattactatattactaacagatcgaaatttaaatacttctttttttgacccagcaggagggggagaccctattctttatcaacatttattt
>Epicypta_janetyeeae_ZRCBDP0066780
-ctatcttctactattgctcacgcaggtgcatctgttgatttagctattttttctcttcatttagctggtatttcttcaattttaggggctattaattttattacaactattattaatatacgatctgtaggaattacccttgaccgaatacctttatttgtttgatctgtgttaattactgctattcttttattattatcattacctgttcttgcaggagcaattactatattactaacagatcgaaatttaaatacttctttttttgacccagcaggaggaggggaccctattctttatcaacatttattt
>Epicypta_janetyeeae_ZRCBDP0066786
-ttatcttctactattgctcacgcaggtgcatctgttgatttagctattttttctcttcatttagctggtatttcttcaattttaggggctattaattttattacaactattattaatatacgatctgtaggaattacccttgaccgaatacctttatttgtttgatctgtgttaattactgctattcttttattattatcattacctgttcttgcaggagcaattactatattactaacagatcgaaatttaaatacttctttttttgacccagcaggagggggagaccctattctttatcaacatttattt
>Epicypta_janetyeeae_ZRCBDP0066788
-ttatcttctactattgctcacgcaggtgcatctgttgatttagctattttttctcttcatttagctggtatttcttcaattttaggggctattaattttattacaactattattaatatacgatctgtaggaattacccttgaccgaatacctttatttgtttgatctgtgttaattactgctattcttttattattatcattacctgttcttgcaggagcaattactatattactaacagatcgaaatttaaatacttctttttttgacccagcaggagggggggaccctattctttatcaacatttattt
>Epicypta_janetyeeae_ZRCBDP0066791
-ttatcttctactattgctcacgcaggtgcatctgttgatttagctattttttctcttcatttagctggtatttcttcaattttaggggctattaattttattacaactattattaatatacgatctgtaggaattacccttgaccgaatacctttatttgtttgatctgtgttaattactgctattcttttattattatcattacctgttcttgcaggagcaattactatattactaacagatcgaaatttaaatacttctttttttgacccagcaggagggggagaccctattctttatcaacatttattt
>Epicypta_janetyeeae_ZRCBDP0066797
-ttatcttctactattgctcacgcaggtgcatctgttgatttagctattttttctcttcatttagctggtatttcttcaattttaggggctattaattttattacaactattattaatatacgatctgtaggaattacccttgaccgaatacctttatttgtttgatctgtgttaattactgctattcttttattattatcattacctgttcttgcaggagcaattactatattactaacagatcgaaatttaaatacttctttttttgacccagcaggagggggagaccctattctttatcaacatttattt
>Epicypta_janetyeeae_ZRCBDP0066798
-ttatcttctactattgctcacgcaggcgcatctgttgatttagctattttttctcttcatttagctggtatttcttcaattttaggggctattaattttattacaactattattaatatacgatctgtaggaattacccttgaccgaatacctttatttgtttgatctgtgttaattactgctattcttttattattatcattacctgttcttgcaggagcaattactatattactaacagatcgaaatttaaatacttctttttttgacccagcaggagggggagaccctattctttatcaacatttattt
>Epicypta_janetyeeae_ZRCBDP0066803
-ttatcttctactattgctcacgcaggcgcatctgttgatttagctattttttctcttcatttagctggtatttcttcaattttaggggctattaattttattacaactattattaatatacgatctgtaggaattacccttgaccgaatacctttatttgtttgatctgtgttaattactgctattcttttattattatcattacctgttcttgcaggagcaattactatattactaacagatcgaaatttaaatacttctttttttgacccagcaggagggggagaccctattctttatcaacatttattt
>Epicypta_janetyeeae_ZRCBDP0066804
-ttatcttctactattgctcacgcaggtgcatctgttgatttagctattttttctcttcatttagctggtatttcttcaattttaggggctattaattttattacaactattattaatatacgatctgtaggaattacccttgaccgaatacctttatttgtttgatctgtgttaattactgctattcttttattattatcattacctgttcttgcaggagcaattactatattactaacagatcgaaatttaaatacttctttttttgacccagcaggagggggggaccctattctttatcaacatttattt
>Epicypta_janetyeeae_ZRCBDP0066810
-ttatcttctactattgctcacgcaggtgcatctgttgatttagctattttttctcttcatttagctggtatttcttcaattttaggggctattaattttattacaactattattaatatacgatctgtaggaattacccttgaccgaatacctttatttgtttgatctgtgttaattactgctattcttttattattatcattacctgttcttgcaggagcaattactatattactaacagatcgaaatttaaatacttctttttttgacccagcaggagggggagaccctattctttatcaacatttattt
>Epicypta_janetyeeae_ZRCBDP0066813
-ttatcttctactattgctcacgcaggtgcatctgttgatttagctattttttctcttcatttagctggtatttcttcaattttaggggctattaattttattacaactattattaatatacgatctgtaggaattacccttgaccgaatacctttatttgtttgatctgtgttaattactgctattcttttattattatcattacctgttcttgcaggagcaattactatattactaacagatcgaaatttaaatacttctttttttgacccagcaggagggggagaccctattctttatcaacatttattt
>Epicypta_janetyeeae_ZRCBDP0072466
tctatcttcaactattgctcacgcaggagcatctgttgatttagctattttttctcttcatttagctggtatttcttctattttaggagctattaattttattacaactattattaatatacgatctgtaggaattactcttgatcgaatacctttatttgtttgatcagtattaattactgctattcttttattattatctttacctgttcttgcaggagccattactatattattaacagatcgaaatttaaatacttctttctttgatcctgcggggggaggagaccctattctttatcaacatttgttt
>Epicypta_janetyeeae_ZRCBDP0072666
-ttatcttctactattgctcacgcaggtgcatctgttgatttagctattttttctcttcatttagctggtatttcttcaattttaggggctattaattttattacaactattattaatatacgatctgtaggaattacccttgaccgaatacctttatttgtttgatctgtgttaattactgctattcttttattattatcattacctgttcttgcaggagcaattactatattactaacagatcgaaatttaaatacttctttttttgacccagcaggagggggggaccctattctttatcaacatttattt
>Epicypta_janetyeeae_ZRCBDP0072727
-ttatcttctactattgctcacgcaggtgcatctgttgatttagctattttttctcttcatttagctggtatttcttcaattttaggggctattaattttattacaactattattaatatacgatctgtaggaattacccttgaccgaatacctttatttgtttgatctgtgttaattactgctattcttttattattatcattacctgttcttgcaggagcaattactatattactaacagatcgaaatttaaatacttctttttttgacccagcaggagggggagaccctattctttatcaacatttattt
>Epicypta_janetyeeae_ZRCBDP0072739
-ttatcttctactattgctcacgcaggtgcatctgttgatttagctattttttctcttcatttagctggtatttcttcaattttaggggctattaattttattacaactattattaatatacgatctgtaggaattacccttgaccgaatacctttatttgtttgatctgtgttaattactgctattcttttattattatcattacctgttcttgcaggagcaattactatattactaacagatcgaaatttaaatacttctttttttgacccagcaggagggggagaccctattctttatcaacatttattt
>Epicypta_janetyeeae_ZRCBDP0072740
-ttatcttctactattgctcacgcaggtgcatctgttgatttagctattttttctcttcatttagctggtatttcttcaattttaggggctattaattttattacaactattattaatatacgatctgtaggaattacccttgaccgaatacctttatttgtttgatctgtgttaattactgctattcttttattattatcattacctgttcttgcaggagcaattactatattactaacagatcgaaatttaaatacttctttttttgacccagcaggagggggagatcctattctttatcaacatttattt
>Epicypta_janetyeeae_ZRCBDP0072743
-ttatcttctactattgctcacgcaggtgcatctgttgatttagctattttttctcttcatttagctggtatttcttcaattttaggggctattaattttattacaactattattaatatacgatctgtaggaattacccttgaccgaatacctttatttgtttgatctgtgttaattactgctattcttttattattatcattacctgttcttgcaggagcaattactatattactaacagatcgaaatttaaatacttctttttttgacccagcaggagggggggaccctattctttatcaacatttattt
>Epicypta_janetyeeae_ZRCBDP0078965
-ttatcttctactattgctcacgcaggcgcatctgttgatttagctattttttctcttcatttagctggtatttcttcaattttaggggctattaattttattacaactattattaatatacgatctgtaggaattacccttgaccgaatacctttatttgtttgatctgtgttaattactgctattcttttattattatcattacctgttcttgcaggagcaattactatattactaacagatcgaaatttaaatacttctttttttgacccagcaggagggggggaccctattctttatcaacatttattt
>Epicypta_janetyeeae_ZRCBDP0078966
----tcttctactattgctcacgcaggcgcatctgttgatttagctattttttctcttcatttagctggtatttcttcaattttaggggctattaattttattacaactattattaatatacgatctgtaggaattacccttgaccgaatacctttatttgtttgatctgtgttaattactgctattcttttattattatcattacctgttcttgcaggagcaattactatattactaacagatcgaaatttaaatacttctttttttgacccagcaggagggggagaccctattctttatcaacatttattt
>Epicypta_janetyeeae_ZRCBDP0132812
cttatcttctactattgctcacgcaggtgcatctgttgatttagctattttttctcttcatttagctggtatttcttcaattttaggggctattaattttattacaactattattaatatacgatctgtaggaattacccttgaccgaatacctttatttgtttgatctgtgttaattactgctattcttttattattatcattacctgttcttgcaggagcaattactatattactaacagatcgaaatttaaatacttctttttttgacccagcaggagggggggaccctattctttatcaacatttattt
>Epicypta_janetyeeae_ZRCBDP0132845
cttatcttctactattgctcacgcaggtgcatctgttgatttagctattttttctcttcatttagctggtatttcttcaattttaggggctattaattttattacaactattattaatatacgatctgtaggaattacccttgaccgaatacctttatttgtttgatctgtgttaattactgctattcttttattattatcattacctgttcttgcaggagcaattactatattactaacagatcgaaatttaaatacttctttttttgacccagcaggagggggggaccctattctttatcaacatttattt
>Epicypta_janetyeeae_ZRCBDP0132861
cttatcttctactattgctcacgcaggtgcatctgttgatttagctattttttctcttcatttagctggtatttcttcaattttaggggctattaattttattacaactattattaatatacgatctgtaggaattacccttgaccgaatacctttatttgtttgatctgtgttaattactgctattcttttattattatcattacctgttcttgcaggagcaattactatattactaacagatcgaaatttaaatacttctttttttgacccagcaggagggggggaccctattctttatcaacatttattt
>Epicypta_janetyeeae_ZRCBDP0132867
cttatcttctactattgctcacgcaggtgcatctgttgatttagctattttttctcttcatttagctggtatttcttcaattttaggggctattaattttattacaactattattaatatacgatctgtaggaattacccttgaccgaatacctttatttgtttgatctgtgttaattactgctattcttttattattatcattacctgttcttgcaggagcaattactatattactaacagatcgaaatttaaatacttctttttttgacccagcaggagggggggaccctattctttatcaacatttattt
>Epicypta_janetyeeae_ZRCBDP0132872
cttatcttctactattgctcacgcaggtgcatctgttgatttagctattttttctcttcatttagctggtatttcttcaattttaggggctattaattttattacaactattattaatatacgatctgtaggaattacccttgaccgaatacctttatttgtttgatctgtgttaattactgctattcttttattattatcattacctgttcttgcaggagcaattactatattactaacagatcgaaatttaaatacttctttttttgacccagcaggagggggggaccctattctttatcaacatttattt
>Epicypta_janetyeeae_ZRCBDP0132892
cttatcttctactattgctcacgcaggtgcatctgttgatttagctattttttctcttcatttagctggtatttcttcaattttaggggctattaattttattacaactattattaatatacgatctgtaggaattacccttgaccgaatacctttatttgtttgatctgtgttaattactgctattcttttattattatcattacctgttcttgcaggagcaattactatattactaacagatcgaaatttaaatacttctttttttgacccagcaggagggggggaccctattctttatcaacatttattt
>Epicypta_janetyeeae_ZRCBDP0133102
cttatcttctactattgctcacgcaggtgcatctgttgatttagctattttttctcttcatttagctggtatttcttcaattttaggggctattaattttattacaactattattaatatacgatctgtaggaattacccttgaccgaatacctttatttgtttgatctgtgttaattactgctattcttttattattatcattacctgttcttgcaggagcaattactatattactaacagatcgaaatttaaatacttctttttttgacccagcaggagggggggaccctattctttatcaacatttattt
>Epicypta_janetyeeae_ZRCBDP0133153
cttatcttctactattgctcacgcaggtgcatctgttgatttagctattttttctcttcatttagctggtatttcttcaattttaggggctattaattttattacaactattattaatatacgatctgtaggaattacccttgaccgaatacctttatttgtttgatctgtgttaattactgctattcttttattattatcattacctgttcttgcaggagcaattactatattactaacagatcgaaatttaaatacttctttttttgacccagcaggagggggagaccctattctttatcaacatttattt
>Epicypta_janetyeeae_ZRCBDP0133403
-ttatcttctactattgctcacgcaggtgcatctgttgatttagctattttttctcttcatttagctggtatttcttcaattttaggggctattaattttattacaactattattaatatacgatctgtaggaattacccttgaccgaatacctttatttgtttgatctgtgttaattactgctattcttttattattatcattacctgttcttgcaggagcaattactatattactaacagatcgaaatttaaatacttctttttttgacccagcaggagggggggaccctattctttatcaacatttattt
>Epicypta_janetyeeae_ZRCBDP0133471
cttatcttctactattgctcacgcaggtgcatctgttgatttagctattttttctcttcatttagctggtatttcttcaattttaggggctattaattttattacaactattattaatatacgatctgtaggaattacccttgaccgaatacctttatttgtttgatctgtgttaattactgctattcttttattattatcattacctgttcttgcaggagcaattactatattactaacagatcgaaatttaaatacttctttttttgacccagcaggagggggagaccctattctttatcaacatttattt
>Epicypta_janetyeeae_ZRCBDP0133479
cttatcttctactattgctcacgcaggtgcatctgttgatttagctattttttctcttcatttagctggtatttcttcaattttaggggctattaattttattacaactattattaatatacgatctgtaggaattacccttgaccgaatacctttatttgtttgatctgtgttaattactgctattcttttattattatcattacctgttcttgcaggagcaattactatattactaacagatcgaaatttaaatacttctttttttgacccagcaggagggggggaccctattctttatcaacatttattt
>Epicypta_janetyeeae_ZRCBDP0137042
-ttatcttctactattgctcacgcaggtgcatctgttgatttagctattttttctcttcatttagctggtatttcttcaattttaggggctattaattttattacaactattattaatatacgatctgtaggaattacccttgaccgaatacctttatttgtttgatctgtgttaattactgctattcttttattattatcattacctgttcttgcaggagcaattactatattactaacagatcgaaatttaaatacttctttttttgacccagcaggagggggagaccctattctttatcaacatttattt
>Epicypta_janetyeeae_ZRCBDP0278335
----tcttctactattgctcacgcaggtgcatctgttgatttagctattttttctcttcatttagctggtatttcttcaattttaggggctattaattttattacaactattattaatatacgatctgtaggaattacccttgaccgaatacctttatttgtttgatctgtgttaattactgctattcttttattattatcattacctgttcttgcaggagcaattactatattactaacagatcgaaatttaaatacttctttttttgacccagcaggagggggagaccctattctttatcaacatttattt
>Epicypta_janetyeeae_ZRCBDP0278336
----tcttctactattgctcacgcaggcgcatctgttgatttagctattttttctcttcatttagctggtatttcttcaattttaggggctattaattttattacaactattattaatatacgatctgtaggaattacccttgaccgaatacctttatttgtttgatctgtgttaattactgctattcttttattattatcattacctgttcttgcaggagcaattactatattactaacagatcgaaatttaaatacttnnttntttgacccagcaggagggggagatcctattctttatcaacatttattt
>Epicypta_janetyeeae_ZRCBDP0278338
----tcttctactattgctcacgcaggcgcatctgttgatttagctattttttctcttcatttagctggtatttcttcaattttaggggctattaattttattacaactattattaatatacgatctgtaggaattacccttgaccgaatacctttatttgtttgatctgtgttaattactgctattcttttattattatcattacctgttcttgcaggagcaattactatattactaacagatcgaaatttaaatacttctttttttgacccagcaggagggggagaccctattctttatcaacatttattt
>Epicypta_janetyeeae_ZRCBDP0278339
----tcttctactattgctcacgcaggtgcatctgttgatttagctattttttctcttcatttagctggtatttcttcaattttaggggctattaattttattacaactattattaatatacgatctgtaggaattacccttgaccgaatacctttatttgtttgatctgtgttaattactgctattcttttattattatcattacctgttcttgcaggagcaattactatattactaacagatcgaaatttaaatacttnnttntttgacccagcaggaggnnnagatcctattctttatcaacatttattt
>Epicypta_janetyeeae_ZRCBDP0278340
----tcttctactattgctcacgcaggtgcatctgttgatttagctattttttctcttcatttagctggtatttcttcaattttaggggctattaattttattacaactattattaatatacgatctgtaggaattacccttgaccgaatacctttatttgtttgatctgtgttaattactgctattcttttattattatcattacctgttcttgcaggagcaattactatattactaacagatcgaaatttaaatacttcnttntttgacccagcaggagggggggaccctattctttatcaacatttattt
>Epicypta_janetyeeae_ZRCBDP0279132
-ttatcttctactattgctcacgcaggtgcatctgttgatttagctattttttctcttcatttagctggtatttcttcaattttaggggctattaattttattacaactattattaatatacgatctgtaggaattacccttgaccgaatacctttatttgtttgatctgtgttaattactgctattcttttattattatcattacctgttcttgcaggagcaattactatattactaacagatcgaaatttaaatacttnnttnttngacccagcaggaggnggnnaccctattctttatcaacatttattt
>Epicypta_janetyeeae_ZRCBDP0279135
-ttatcttctactattgctcacgcaggtgcatctgttgatttagctattttttctcttcatttagctggtatttcttcaattttaggggctattaattttattacaactattattaatatacgatctgtaggaattacccttgaccgaatacctttatttgtttgatctgtgttaattactgctattcttttattattatcattacctgttcttgcaggagcaattactatattactaacagatcgaaatttaaatacttctttttttgacccagcaggagggggagatcctattctttatcaacatttattt
>Epicypta_janetyeeae_ZRCBDP0279157
----tcttctactattgctcacgcaggtgcatctgttgatttagctattttttctcttcatttagctggtatttcttcaattttaggggctattaattttattacaactattattaatatacgatctgtaggaattacccttgaccgaatacctttatttgtttgatctgtgttaattactgctattcttttattattatcattacctgttcttgcaggagcaattactatattactaacagatcgaaatttaaatacttnnttntttgacccagcaggagggggggaccctattctttatcaacatttattt
>Epicypta_janetyeeae_ZRCBDP0284234
-ttatcttctactattgctcacgcaggtgcatctgttgatttagctattttttctcttcatttagctggtatttcttcaattttaggggctattaattttattacaactattattaatatacgatctgtaggaattacccttgaccgaatacctttatttgtttgatctgtgttaattactgctattcttttattattatcattacctgttcttgcaggagcaattactatattactaacagatcgaaatttaaatacttnnttttttgacccagcaggaggnggagatcctattctttatcaacatttattt
>Epicypta_janetyeeae_ZRCBDP0284235
----tcttctactattgctcacgcaggcgcatctgttgatttagctattttttctcttcatttagctggtatttcttcaattttaggggctattaattttattacaactattattaatatacgatctgtaggaattacccttgaccgaatacctttatttgtttgatctgtgttaattactgctattcttttattattatcattacctgttcttgcaggagcaattactatattactaacagatcgaaatttaaatacttctttnttngacccagnnnnnggnggagaccctattctttatcaacatttattt
>Epicypta_janetyeeae_ZRCBDP0284236
-ttatcttctactattgctcacgcaggcgcatctgttgatttagctattttttctcttcatttagctggtatttcttcaattttaggggctattaattttattacaactattattaatatacgatctgtaggaattacccttgaccgaatacctttatttgtttgatctgtgttaattactgctattcttttattattatcattacctgttcttgcaggagcaattactatattactaacagatcgaaatttaaatacttnnttntttgacccagcaggaggnggnnaccctattctttatcaacatttattt
>Epicypta_janetyeeae_ZRCBDP0284237
-ttatcttctactattgctcacgcaggcgcatctgttgatttagctattttttctcttcatttagctggtatttcttcaattttaggggctattaattttattacaactattattaatatacgatctgtaggaattacccttgaccgaatacctttatttgtttgatctgtgttaattactgctattcttttattattatcattacctgttcttgcaggagcaattactatattactaacagatcgaaatttaaatacttctttttttgacccagcaggagggggagaccctattctttatcaacatttattt
>Epicypta_janetyeeae_ZRCBDP0284238
-ttatcttctactattgctcacgcaggcgcatctgttgatttagctattttttctcttcatttagctggtatttcttcaattttaggggctattaattttattacaactattattaatatacgatctgtaggaattacccttgaccgaatacctttatttgtttgatctgtgttaattactgctattcttttattattatcattacctgttcttgcaggagcaattactatattactaacagatcgaaatttaaatacttctttttttgacccagnnnnnggnggnnntcctattctttatcaacatttattt
>Epicypta_janetyeeae_ZRCBDP0284291
----tcttctattattgctcacgcaggtgcatctgttgatttagctattttttctcttcatttagctggtatttcttcaattttaggggctattaattttattacaactattattaatatacgatctgtaggaattacccttgaccgaatacctttatttgtttgatctgtgttaattactgctattcttttattattatcattacctgttcttgcaggagcaattactatattactaacagatcgaaatttaaatacttnnttntttgacccagcaggaggnggnnaccctattctttatcaacatttattt
>Epicypta_janetyeeae_ZRCBDP0284292
-ttatcttctactattgctcacgcaggcgcatctgttgatttagctattttttctcttcatttagctggtatttcttcaattttaggggctattaattttattacaactattattaatatacgatctgtaggaattacccttgaccgaatacctttatttgtttgatctgtgttaattactgctattcttttattattatcattacctgttcttgcaggagcaattactatattactaacagatcgaaatttaaatacttnnttntttgacccagcaggannnggagaccctattctttatcaacatttattt
>Epicypta_janetyeeae_ZRCBDP0284294
----tcttctactattgctcacgcaggtgcatctgttgatttagctattttttctcttcatttagctggtatttcttcaattttaggggctattaattttattacaactattattaatatacgatctgtaggaattacccttgaccgaatacctttatttgtttgatctgtgttaattactgctattcttttattattatcattacctgttcttgcaggagcaattactatattactaacagatcgaaatttaaatacttnnttnttngacccagcaggaggaggggaccctattctttatcaacatttattt
>Epicypta_janetyeeae_ZRCBDP0284295
----tcttctactattgctcacgcaggcgcatctgttgatttagctattttttctcttcatttagctggtatttcttcaattttaggggctattaattttattacaactattattaatatacgatctgtaggaattacccttgaccgaatacctttatttgtttgatctgtgttaattactgctattcttttattattatcattacctgttcttgcaggagcaattactatattactaacagatcgaaatttaaatacttnnttnttngacccagcaggagggggagaccctattctttatcaacatttattt
>Epicypta_janetyeeae_ZRCBDP0284304
----tcttctactattgctcacgcaggtgcatctgttgatttagctattttttctcttcatttagctggtatttcttcaattttaggggctattaattttattacaactattattaatatacgatctgtaggaattacccttgaccgaatacctttatttgtttgatctgtgttaattactgctattcttttattattatcattacctgttcttgcaggagcaattactatattactaacagatcgaaatttaaatacttnnttntttgacccagcaggaggnggnnaccctattctttatcaacatttattt
>Epicypta_jennylauae_ZRCBDP0047842
-ttatcttctacaattgctcacgcaggatcatcggtagatttagcaattttttctcttcatttagctggaatttcttctattttaggagctattaattttattacaacaattattaatatacgatcatctggaattacttttgatcgattacctctatttgtttgatctgtattaatcacagctattttattattattatcattaccagtattagcgggggctattactatactattaacagatcgtaatttaaatacatctttttttgacccagcaggagggggagatccaattttataccaacatttattt
>Epicypta_jennylauae_ZRCBDP0048438
-ttatcttctacaattgctcacgcaggatcatcggtagatttagcaattttttctcttcatttagctggaatttcttctattttaggagctattaattttattacaacaattattaatatacgatcatctggaattacttttgatcgattacctctatttgtttgatctgtattaatcacagctattttattattattatcattaccagtattagcgggggctattactatactattaacagatcgtaatttaaatacatctttttttgacccagcaggagggggagatccaattttataccaacatttattt
>Epicypta_jennylauae_ZRCBDP0048439
cttatcttctacaattgctcacgcaggatcatcggtagatttagcaattttttctcttcatttagctggaatttcttctattttaggagctattaattttattacaacaattattaatatacgatcatctggaattacttttgatcgattacctctatttgtttgatctgtattaatcacagctattttattattattatcattaccagtattagcgggggctattactatactattaacagatcgtaatttaaatacatctttttttgacccagcaggagggggagatccaattttataccaacatttattt
>Epicypta_jennylauae_ZRCBDP0048702
cttatcttctacaattgctcacgcaggatcatcggtagatttagcaattttttctcttcatttagctggaatttcttctattttaggagctattaattttattacaacaattattaatatacgatcatctggaattacttttgatcgattacctctatttgtttgatctgtattaatcacagctattttattattattatcattaccagtattagcgggggctattactatactattaacagatcgtaatttaaatacatctttttttgacccagcaggagggggagatccaattttataccaacatttattt
>Epicypta_jennylauae_ZRCBDP0048797
cttatcttctacaattgctcacgcaggatcatcggtagatttagcaattttttctcttcatttagctggaatttcttctattttaggagctattaattttattacaacaattattaatatacgatcatctggaattacttttgatcgattacctctatttgtttgatctgtattaatcacagctattttattattattatcattaccagtattagcgggggctattactatactattaacagatcgtaatttaaatacatctttttttgacccagcaggagggggagatccaattttataccaacatttattt
>Epicypta_jennylauae_ZRCBDP0048863
cttatcttctacaattgctcacgcaggatcatcggtagatttagcaattttttctcttcatttagctggaatttcttctattttaggagctattaattttattacaacaattattaatatacgatcatctggaattacttttgatcgattacctctatttgtttgatctgtattaatcacagctattttattattattatcattaccagtattagcgggggctattactatactattaacagatcgtaatttaaatacatctttttttgacccagcaggagggggagatccaattttataccaacatttattt
>Epicypta_jennylauae_ZRCBDP0048865
cttatcttctacaattgctcacgcaggatcatcggtagatttagcaattttttctcttcatttagctggaatttcttctattttaggagctattaattttattacaacaattattaatatacgatcatctggaattacttttgatcgattacctctatttgtttgatctgtattaatcacagctattttattattattatcattaccagtattagcgggggctattactatactattaacagatcgtaatttaaatacatctttttttgacccagcaggagggggagatccaattttataccaacatttattt
>Epicypta_jennylauae_ZRCBDP0048918
cttatcttctacaattgctcacgcaggatcatcggtagatttagcaattttttctcttcatttagctggaatttcttctattttaggagctattaattttattacaacaattattaatatacgatcatctggaattacttttgatcgattacctctatttgtttgatctgtattaatcacagctattttattattattatcattaccagtattagcgggggctattactatactattaacagatcgtaatttaaatacatctttttttgacccagcaggagggggagatccaattttataccaacatttattt
>Epicypta_jennylauae_ZRCBDP0072746
cttatcttctacaattgctcatgcaggatcatcggtagatttagcaattttttctcttcatttagctggaatttcttctattttaggagctattaattttattacaacaattattaatatacgatcatctggaattacttttgatcgattacctttatttgtttgatctgtattaatcacagctattttattattattatcattaccagtattagcgggggctattactatactattaacagatcgtaatttaaatacatctttttttgacccagcaggagggggagatccaattttataccaacatttattt
>Epicypta_jennylauae_ZRCBDP0072747
-ttatcttctacaattgctcacgcaggatcatcggtagatttagcaattttttctcttcatttagctggaatttcttctattttaggagctattaattttattacaacaattattaatatacgatcatctggaattacttttgatcgattacctctatttgtttgatctgtattaatcacagctattttattattattatcattaccagtattagcgggggctattactatactattaacagatcgtaatttaaatacatctttttttgacccagcaggagggggagatccaattttataccaacatttattt
>Epicypta_jennylauae_ZRCBDP0133449
cttatcttctacaattgctcacgcaggatcatcggtagatttagcaattttttctcttcatttagctggaatttcttctattttaggagctattaattttattacaacaattattaatatacgatcatctggaattacttttgatcgattacctctatttgtttgatctgtattaatcacagctattttattattattatcattaccagtattagcgggggctattactatactattaacagatcgtaatttaaatacatctttttttgacccagcaggagggggagatccaattttataccaacatttattt
>Epicypta_jennylauae_ZRCBDP0133905
-ttatcttctacaattgctcacgcaggatcatcggtagatttagcaattttttctcttcatttagctggaatttcttctattttaggagctattaattttattacaacaattattaatatacgatcatctggaattacttttgatcgattacctctatttgtttgatctgtattaatcacagctattttattattattatcattaccagtattagcgggggctattactatactattaacagatcgtaatttaaatacatnnttntttgacccagcaggagggggagatccaattttataccaacatttattt
>Epicypta_jennylauae_ZRCBDP0133954
----tcttctacaattgctcacgcaggatcatcggtagatttagcaattttttctcttcatttagctggaatttcttctattttaggagctattaattttattacaacaattattaatatacgatcatctggaattacttttgatcgattacctctatttgtttgatctgtattaatcacagctattttattattattatcattaccagtattagcgggggctattactatactattaacagatcgtaatttaaatacatctttttttgacccagcaggagggggagatccaattttataccaacatttattt
>Epicypta_jennylauae_ZRCBDP0133976
----tcttctacaattgctcacgcaggatcatcggtagatttagcaattttttctcttcatttagctggaatttcttctattttaggagctattaattttattacaacaattattaatatacgatcatctggaattacttttgatcgattacctctatttgtttgatctgtattaatcacagctattttattattattatcattaccagtattagcgggggctattactatactattaacagatcgtaatttaaatacatnnttntttgacccagcaggagggggagatccaattttataccaacatttattt
>Epicypta_jennylauae_ZRCBDP0134036
-ttatcttctacaattgctcacgcaggatcatcggtagatttagcaattttttctcttcatttagctggaatttcttctattttaggagctattaattttattacaacaattattaatatacgatcatctggaattacttttgatcgattacctctatttgtttgatctgtattaatcacagctattttattattattatcattaccagtattagcgggggctattactatactattaacagatcgtaatttaaatacatnnttntttgacccagcaggagggggagatccaattttataccaacatttattt
>Epicypta_jennylauae_ZRCBDP0136997
cttatcttctacaattgctcatgcaggatcatcggtagatttagcaattttttctcttcatttagctggaatttcttctattttaggagctattaattttattacaacaattattaatatacgatcatctggaattacttttgatcgattacctttatttgtttgatctgtattaatcacagctattttattattattatcattaccagtattagcgggggctattactatactattaacagatcgtaatttaaatacatctttttttgacccagcaggagggggagatccaattttataccaacatttattt
>Epicypta_jennylauae_ZRCBDP0278161
-ttatcttctacaattgctcatgcaggatcatcagtagatttagctattttttctcttcatttagctggtatttcttctattttaggagctattaattttattacaacaattattaatatacgttcatctggaattacttttgatcgattaccattatttgtttgatctgtattaattacagctattttattattattatcattaccagtattagccggagctattaccatattattaacagatcgtaatttaaatacatnnttttttgacccagcgggaggaggagacccgattttataccaacatttattt
>Epicypta_jennylauae_ZRCBDP0278324
-ttatcttctacaattgctcatgcaggatcatcagtagatttagctattttttctcttcatttagctggtatttcttctattttaggagctattaattttattacaacaattattaatatacgttcatctggaattacttttgatcgattaccattatttgtttgatctgtattaattacagctattttattattattatcattaccagtattagccggagctattaccatattattaacagatcgtaatttaaatacatctttttttgacccagcgggaggaggagacccgattttataccaacatttattt
>Epicypta_jennylauae_ZRCBDP0284244
-ttatcttctacaattgctcatgcaggatcatcagtagatttagctattttttctcttcatttagctggtatttcttctattttaggagctattaattttattacaacaattattaatatacgttcatctggaattacttttgatcgattaccattatttgtttgatctgtattaattacagctattttattattattatcattaccagtattagccggagctattaccatattattaacagatcgtaatttaaatacatctttttttgacccagcgggaggaggagacccgattttataccaacatttattt
>Epicypta_joaquimae_ZRCBDP0072680
tctttcttctactattgctcatgcaggggcatctgttgatttagctattttttctttacatttagcaggaatttcctctattttaggagctattaattttattacaacaattattaatatgcgatctcctggtatttcttttgatcgaatacctctatttgtatgatctgttttaattacagctgttcttttacttttatctttacctgtattagcaggagctattactatattattaacagatcgaaacttaaatacttcattttttgaccctgcaggagggggagatcctattttatatcaacatttattt
>Epicypta_joaquimae_ZRCBDP0137314
tctttcttctactattgctcatgcaggggcatctgttgatttagctattttttctttacatttagcaggaatttcctctattttaggagctattaattttattacaacaattattaatatgcgatctcctggtatttcttttgatcgaatacctctatttgtatgatctgttttaattacagctgttcttttacttttatctttacctgtattagcaggagctattactatattattaacagatcgaaacttaaatacttcattttttgaccctgcaggagggggagatcctattttatatcaacatttattt
>Epicypta_khatijunae_ZRCBDP0048068
cctttcatctacaatcgcccattcaggatcatctgtagatttagctattttttctttacatttagctggtatttcttctattttgggggcaattaattttattactacaattattaatatacgttcgccaggtatttcatttgatcgaatacctttatttgtatgatcagtattaattacagctgttttattactcctttctctcccagttttagccggagctattactatattattaacagatcgaaatttaaatacatctttttttgatcctgctggagggggtgatccaattttataccaacatttattt
>Epicypta_khatijunae_ZRCBDP0048322
cctttcatctacaatcgcccattcaggatcatctgtagatttagctattttttctttacatttagccggtatttcttctattttgggggcaattaattttattactacaattattaatatacgttcgccaggtatttcatttgatcgaatacctttatttgtatgatcagtattaattacagctgttttattactcctttctctcccagttttagccggagctattactatattattaacagatcgaaatttaaatacatctttttttgatcctgctggagggggtgatccaattttataccaacatttattt
>Epicypta_khatijunae_ZRCBDP0048426
cctttcatctacaatcgcccattcaggatcatctgtagatttagctattttttctttacatttagctggtatttcttctattttgggggcaattaattttattactacaattattaatatacgttcgccaggtatttcatttgatcgaatacctttatttgtatgatcagtattaattacagctgttttattactcctttctctcccagttttagccggagctattactatattattaacagatcgaaatttaaatacatctttttttgatcctgctggagggggtgatccaattttataccaacatttattt
>Epicypta_khatijunae_ZRCBDP0048431
cctttcatctacaatcgcccattcaggatcatctgtagatttagctattttttctttacatttagccggtatttcttctattttgggggcaattaattttattactacaattattaatatacgttcgccaggtatttcatttgatcgaatacctttatttgtatgatcagtattaattacagctgttttattactcctttctctcccagttttagccggagctattactatattattaacagatcgaaatttaaatacatctttttttgatcctgctggagggggtgatccaattttataccaacatttattt
>Epicypta_khatijunae_ZRCBDP0048749
cctttcatctacaatcgcccattcaggatcatctgtagatttagctattttttctttacatttagccggtatttcttctattttaggggcaattaattttatcactacaattattaatatacgttcgccaggtatttcatttgatcgaatacctttatttgtatgatcagtattaattacagctgttttattactcctttctctcccagttttagccggagctattactatattattaacagatcgaaatttaaatacatctttttttgatcctgctggagggggtgatccaattttataccaacatttattt
>Epicypta_khatijunae_ZRCBDP0048861
cctttcatctacaatcgcccattcaggatcatctgtagatttagctattttttctttacatttagccggtatttcttctattttaggggcaattaattttatcactacaattattaatatacgttcgccaggtatttcatttgatcgaatacctttatttgtatgatcagtattaattacagctgttttattactcctttctctcccagttttagccggagctattactatattattaacagatcgaaatttaaatacatctttttttgatcctgctggagggggtgatccaattttataccaacatttattt
>Epicypta_kohkhenglianae_ZRCBDP0047782
tctttcttctactattgctcatgcaggatcttctgtagatttagctattttttctcttcatttagcaggtatttcctcaattttgggagccattaattttattactactattattaatatacgagctcctggaattacttttgatcgtatacctttatttgtttgatcagtcttaattactgctgtacttttactattatctttacctgttttagcaggtgctattactatattattaacagatcgaaatttaaatacatcttttttcgatcccgcaggagggggagaccctattttatatcaacatctattt
>Epicypta_kohkhenglianae_ZRCBDP0047790
tctatcttctactattgctcatgcaggatcttctgtagatttagctattttttctcttcatttagcaggtatttcttcaattttgggagccattaattttattactactattattaatatacgagctcctggaattacttttgatcgtatacctttatttgtttgatcagtcttaattactgctgtacttttactattatctttacctgttttagcaggtgctattactatattattaacagatcgaaatttaaatacatcttttttcgatcccgcaggaggaggagaccctattttatatcaacatctattt
>Epicypta_kohkhenglianae_ZRCBDP0047893
tctttcttctactattgctcatgcaggatcttctgtagatttagctattttttctcttcatttagcaggtatttcttcaattttgggagccattaattttattactactattattaatatacgagctcctggaattacttttgatcgtatacctttatttgtttgatcagtcttaattactgctgtacttttactattatctttacctgttttagcaggtgctattactatattattaacagatcgaaatttaaatacatcttttttcgatcccgcaggaggaggagaccctattttatatcaacatctattt
>Epicypta_kohkhenglianae_ZRCBDP0047951
tctttcttctactattgctcatgcaggatcttctgtagatttagctattttttctcttcatttagcaggtatttcttcaattttgggagccattaattttattactactattattaatatacgagctcctggaattacttttgatcgtatacctttatttgtttgatcagtcttaattactgctgtacttttactattatctttacctgttttagcaggtgctattactatattattaacagatcgaaatttaaatacatcttttttcgatcccgcaggaggaggagaccctattttatatcaacatctattt
>Epicypta_kohkhenglianae_ZRCBDP0047959
tctttcttctactattgctcatgcaggatcttctgtagatttagctattttttctcttcatttagcaggtatttcttcaattttgggagccattaattttattactactattattaatatacgagctcctggaattacttttgatcgtatacctttatttgtttgatcagtcctaattactgctgtacttttactattatctttacctgttttagcgggtgctattactatattattaacagatcgaaatttaaatacatcttttttcgatcccgcaggaggaggagaccctattttataccaacatctattt
>Epicypta_kohkhenglianae_ZRCBDP0048432
tctttcttctactattgctcatgcaggatcttctgtagatttagctattttttctcttcatttagcaggtatttcttcaattttgggagccattaattttattactactattattaatatacgagctcctggaattacttttgatcgtatacctttatttgtttgatcagtcttaattactgctgtacttttactattatctttacctgttttagcaggtgctattactatattattaacagatcgaaatttaaatacatcttttttcgatcccgcaggaggaggagaccctattttatatcaacatctattt
>Epicypta_kohkhenglianae_ZRCBDP0048433
tctttcttctactattgctcatgcaggatcttctgtagatttagctattttttctcttcatttagcaggtatttcttcaattttgggagccattaattttattactactattattaatatacgagctcctggaattacttttgatcgtatacctttatttgtttgatcagtcttaattactgctgtacttttactattatctttacctgttttagcaggtgctattactatattattaacagatcgaaatttaaatacatcttttttcgatcccgcaggaggaggagaccctattttatatcaacatctattt
>Epicypta_kohkhenglianae_ZRCBDP0048434
tctttcttctactattgctcatgcaggatcttctgtagatttagctattttttctcttcatttagcaggtatttcctcaattttgggagccattaattttattactactattattaatatacgagctcctggaattacttttgatcgtatacctttatttgtttgatcagtcttaattactgctgtacttttactattatctttacctgttttagcaggtgctattactatattattaacagatcgaaatttaaatacatcttttttcgatcccgcaggagggggagaccctattttatatcaacatctattt
>Epicypta_kohkhenglianae_ZRCBDP0048435
tctatcttctactattgctcatgcaggatcttctgtagatttagctattttttctcttcatttagcaggtatttcttcaattttgggagccattaattttattactactattattaatatacgagctcctggaattacttttgatcgtatacctttatttgtttgatcagtcttaattactgctgtacttttactattatctttacctgttttagcaggtgctattactatattattaacagatcgaaatttaaatacatcttttttcgatcccgcaggaggaggagaccctattttatatcaacatctattt
>Epicypta_kohkhenglianae_ZRCBDP0048754
tctttcttctactattgctcatgcaggatcttctgtagatttagctattttttctcttcatttagcaggtatttcttcaattttgggagccattaattttattactactattattaatatacgagctcctggaattacttttgatcgtatacctttatttgtttgatcagtcttaattactgctgtacttttactattatctttacctgttttagcaggtgctattactatattattaacagatcgaaatttaaatacatcttttttcgatcccgcaggaggaggagaccctattttatatcaacatctattt
>Epicypta_kohkhenglianae_ZRCBDP0048763
tctttcttctactattgctcatgcaggatcttctgtagatttagctattttttctcttcatttagcaggtatttcttcaattttgggagccattaattttattactactattattaatatacgagctcctggaattacttttgatcgtatacctttatttgtttgatcagtcttaattactgctgtacttttactattatctttacctgttttagcaggtgctattactatattattaacagatcgaaatttaaatacatcttttttcgatcccgcaggaggaggagaccctattttatatcaacatctattt
>Epicypta_kohkhenglianae_ZRCBDP0048825
tctttcttctactattgctcatgcaggatcttctgtagatttagctattttttctcttcatttagcaggtatttcctcaattttgggagccattaattttattactactattattaatatacgagctcctggaattacttttgatcgtatacctttatttgtttgatcagtcttaattactgctgtacttttactattatctttacctgttttagcaggtgctattactatattattaacagatcgaaatttaaatacatcttttttcgatcccgcaggagggggagaccctattttatatcaacatctattt
>Epicypta_kohkhenglianae_ZRCBDP0048994
tctttcttctactattgctcatgcaggatcttctgtagatttagctattttttctcttcatttagcaggtatttcttcaattttgggagccattaattttattactactattattaatatacgagctcctggaattacttttgatcgtatacctttatttgtttgatcagtcttaattactgctgtacttttactattatctttacctgttttagcaggtgctattactatattattaacagatcgaaatttaaatacatcttttttcgatcccgcaggaggaggagaccctattttatatcaacatctattt
>Epicypta_kohkhenglianae_ZRCBDP0049101
tctttcttctactattgctcatgcaggatcttctgtagatttagctattttttctcttcatttagcaggtatttcttcaattttgggagccattaattttattactactattattaatatacgagctcctggaattacttttgatcgtatacctttatttgtttgatcagtcttaattactgctgtacttttactattatctttacctgttttagcaggtgctattactatattattaacagatcgaaatttaaatacatcttttttcgatcccgcaggaggaggagaccctattttatatcaacatctattt
>Epicypta_kohkhenglianae_ZRCBDP0049187
tctttcttctactattgctcatgcaggatcttctgtagatttagctattttttctcttcatttagcaggtatttcttcaattttgggagccattaattttattactactattattaatatacgagctcctggaattacttttgatcgtatacctttatttgtttgatcagtcttaattactgctgtacttttactattatctttacctgttttagcaggtgctattactatattattaacagatcgaaatttaaatacatcttttttcgatcccgcaggaggaggagaccctattttatatcaacatctattt
>Epicypta_kohkhenglianae_ZRCBDP0049241
tctttcttctactattgctcatgcaggatcttctgtagatttagctattttttctcttcatttagcaggtatttcttcaattttgggagccattaattttattactactattattaatatacgagctcctggaattacttttgatcgtatacctttatttgtttgatcagtcttaattactgctgtacttttactattatctttacctgttttagcaggtgctattactatattattaacagatcgaaatttaaatacatcttttttcgatcccgcaggaggaggggaccctattttataccaacatctattt
>Epicypta_kohkhenglianae_ZRCBDP0049242
tctttcttctactattgctcatgcagggtcttctgtagatttagctattttttctcttcatttagcaggtatttcttcaattttgggagccattaattttattactactattattaatatacgagctcctggaattacttttgatcgtatacctttatttgtttgatcagtcttaattactgctgtacttttactattatctttacctgttttagcaggtgctattactatattattaacagatcgaaatttaaatacatcttttttcgatcccgcaggaggaggagaccctattttatatcaacatctattt
>Epicypta_kohkhenglianae_ZRCBDP0049260
tctttcttctactattgctcatgcaggatcttctgtagatttagctattttttctcttcatttagcaggtatttcttcaattttgggagccattaattttattactactattattaatatacgagctcctggaattacttttgatcgtatacctttatttgtttgatcagtcttaattactgctgtacttttactattatctttacctgttttagcaggcgctattactatattattaacagatcgaaatttaaatacatcttttttcgatcccgcaggaggaggagaccctattttatatcaacatctattt
>Epicypta_kohkhenglianae_ZRCBDP0066775
tctttcttctactattgctcatgcaggatcttctgtagatttagctattttttctcttcatttagcaggtatttcttcaattttgggagccattaattttattactactattattaatatacgagctcctggaattacttttgatcgtatacctttatttgtttgatcagtcttaattactgctgtacttttactattatctttacctgttttagcaggcgctattactatattattaacagatcgaaatttaaatacatcttttttcgatcccgcaggaggaggagaccctattttatatcaacatctattt
>Epicypta_kohkhenglianae_ZRCBDP0066808
tctttcttctactattgctcatgcaggatcttctgtagatttagctattttttctcttcatttagcaggtatttcttcaattttgggagccattaattttattactactattattaatatacgagctcctggaattacttttgatcgtatacctttatttgtttgatcagtcttaattactgctgtacttttactattatctttacctgttttagcaggtgctattactatattattaacagatcgaaatttaaatacatcttttttcgatcccgcaggaggaggggaccctattttatatcaacatctattt
>Epicypta_kohkhenglianae_ZRCBDP0066809
tctttcttctactattgctcatgcaggatcttctgtagatttagctattttttctcttcatttagcaggtatttcttcaattttgggagccattaattttattactactattattaatatacgagctcctggaattacttttgatcgtatacctttatttgtttgatcagtcttaattactgctgtacttttactattatctttacctgttttagcaggtgctattactatattattaacagatcgaaatttaaatacatcttttttcgatcccgcaggaggaggagaccctattttatatcaacatctattt
>Epicypta_kohkhenglianae_ZRCBDP0072682
tctttcttctactattgctcatgcaggatcttctgtagatttagctattttttctcttcatttagcaggtatttcttcaattttgggggccattaattttattactactattattaatatacgagctcctggaattacttttgatcgtatacctttatttgtttgatcagtcttaattactgctgtacttttactattatctttacctgttttagcaggtgctattactatattattaacagatcgaaatttaaatacatcttttttcgatcccgcaggaggaggagaccctattttatatcaacatctattt
>Epicypta_kohkhenglianae_ZRCBDP0072706
tctttcttctactattgctcatgcaggatcttctgtagatttagctattttttctcttcatttagcaggtatttcttcaattttgggagccattaattttattactactattattaatatacgagctcctggaattacttttgatcgtatacctttatttgtttgatcagtcttaattactgctgtacttttactattatctttacctgttttagcaggtgctattactatattattaacagatcgaaatttaaatacatcttttttcgatcccgcaggaggaggagaccctattttatatcaacatctattt
>Epicypta_kohkhenglianae_ZRCBDP0072736
tctttcttctactattgctcatgcaggatcttctgtagatttagctattttttctcttcatttagcaggtatttcttcaattttgggagccattaattttattactactattattaatatacgagctcctggaattacttttgatcgtatacctttatttgtttgatcagtcttaattactgctgtacttttactattatctttacctgttttagcaggtgctattactatattattaacagatcgaaatttaaatacatcttttttcgatcccgcaggaggaggagaccctattttatatcaacatctattt
>Epicypta_kohkhenglianae_ZRCBDP0072741
tctttcttctactattgctcatgcaggatcttctgtagatttagctattttttctcttcatttagcaggtatttcttcaattttgggagccattaattttattactactattattaatatacgagctcctggaattacttttgatcgtatacctttatttgtttgatcagtcttaattactgctgtacttttactattatctttacctgttttagcaggtgctattactatattattaacagatcgaaatttaaatacatcttttttcgatcccgcaggaggaggagaccctattttatatcaacatctattt
>Epicypta_kohkhenglianae_ZRCBDP0134055
-ctttcttctactattgctcatgcaggatcttctgtagatttagctattttttctcttcatttagcaggtatttcctcaattttgggagccattaattttattactactattattaatatacgagctcctggaattacttttgatcgtatacctttatttgtttgatcagtcttaattactgctgtacttttactattatctttacctgttttagcaggtgctattactatattattaacagatcgaaatttaaatacatnnttnttcgatcccgcaggaggnggagaccctattttatatcaacatctattt
>Epicypta_kohkhenglianae_ZRCBDP0143094
tctttcttctactattgctcatgcaggatcttctgtagatttagctattttttctcttcatttagcaggtatttcttcaattttgggagccattaattttattactactattattaatatacgagctcctggaattacttttgatcgtatacctttatttgtttgatcagtcttaattactgctgtacttttactattatctttacctgttttagcaggtgctattactatattattaacagatcgaaatttaaatacatcttttttcgatcccgcaggaggaggagaccctattttatatcaacatctattt
>Epicypta_lamtoongjini_ZRCBDP0047816
tctttcttctacaattgctcatgcaggctcttctgtagatttagctattttttctcttcatttagcaggaatttcttctattttaggggcaattaactttattacaacaattattaatatacgttctccaggaattacttttgatcgaatacctttatttgtatgatcagtattaattacagcagttttacttcttttatcattacctgttttagcgggagctattacaatattattaactgatcgaaatttaaatacttctttttttgaccctgccggaggaggagaccctattttatatcaacatctattt
>Epicypta_lamtoongjini_ZRCBDP0047900
tctttcttctacaattgctcatgcaggctcttctgtagatttagctattttttctcttcatttagcaggaatttcttctattttaggggcaattaactttattacaacaattattaatatacgttctccaggaattacttttgatcgaatacctttatttgtatgatcagtattaattacagcagttttacttcttttatcattacctgttttagcgggagctattacaatattattaactgatcgaaatttaaatacttctttttttgaccctgccggaggaggagaccctattttatatcaacatctattt
>Epicypta_lamtoongjini_ZRCBDP0047919
tctttcttctacaattgctcatgcaggctcttctgtagatttagctattttttctcttcatttagcaggaatttcttctattttaggggcaattaactttattacaacaattattaatatacgttctccaggaattacttttgatcgaatacctttatttgtatgatcagtattaattacagcagttttacttcttttatcattacctgttttagcgggagctattacaatattattaactgatcgaaatttaaatacttctttttttgaccctgccggaggaggagaccctattttatatcaacatctattt
>Epicypta_lamtoongjini_ZRCBDP0048071
tctttcttctacaattgctcatgcaggctcttctgtagatttagctattttttctcttcatttagcaggaatttcttctattttaggggcaattaactttattacaacaattattaatatacgttctccaggaattacttttgatcgaatacctttatttgtatgatcagtattaattacagcagttttacttcttttatcattacctgttttagcgggagctattacaatattattaactgatcgaaatttaaatacttctttttttgaccctgccggaggaggagaccctattttatatcaacatctattt
>Epicypta_lamtoongjini_ZRCBDP0048436
tctttcttctacaattgctcatgcaggctcttctgtagatttagctattttttctcttcatttagcaggaatttcttctattttaggggcaattaactttattacaacaattattaatatacgttctccaggaattacttttgatcgaatacctttatttgtatgatcagtattaattacagcagttttacttcttttatcattacctgttttagcgggagctattacaatattattaactgatcgaaatttaaatacttctttttttgaccctgccggaggaggagaccctattttatatcaacatctattt
>Epicypta_lamtoongjini_ZRCBDP0048440
tctttcttctacaattgctcatgcaggctcttctgtagatttagctattttttctcttcatttagcaggaatttcttctattttaggggcaattaactttattacaacaattattaatatacgttctccaggaattacttttgatcgaatacctttatttgtatgatcagtattaattacagcagttttacttcttttatcattacctgttttagcgggagctattacaatattattaactgatcgaaatttaaatacttctttttttgaccctgccggaggaggagaccctattttatatcaacatctattt
>Epicypta_lamtoongjini_ZRCBDP0048441
tctttcttctacaattgctcatgcaggctcttctgtagatttagctattttttctcttcatttagcaggaatttcttctattttaggggcaattaactttattacaacaattattaatatacgttctccaggaattacttttgatcgaatacctttatttgtatgatcagtattaattacagcagttttacttcttttatcattacctgttttagcgggagctattacaatattattaactgatcgaaatttaaatacttctttttttgaccctgccggaggaggagaccctattttatatcaacatctattt
>Epicypta_lamtoongjini_ZRCBDP0048466
tctttcttctacaattgctcatgcaggctcttctgtagatttagctattttttctcttcatttagcaggaatttcttctattttaggggcaattaactttattacaacaattattaatatacgttctccaggaattacttttgatcgaatacctttatttgtatgatcagtattaattacagcagttttacttcttttatcattacctgttttagcgggagctattacaatattattaactgatcgaaatttaaatacttctttttttgaccctgccggaggaggagaccctattttatatcaacatctattt
>Epicypta_lamtoongjini_ZRCBDP0048467
tctttcttctacaattgctcatgcaggctcttctgtagatttagctattttttctcttcatttagcaggaatttcttctattttaggggcaattaactttattacaacaattattaatatacgttctccaggaattacttttgatcgaatacctttatttgtatgatcagtattaattacagcagttttacttcttttatcattacctgttttagcgggagctattacaatattattaactgatcgaaatttaaatacttctttttttgaccctgccggaggaggagaccctattttatatcaacatctattt
>Epicypta_lamtoongjini_ZRCBDP0048824
tctttcttctacaattgctcatgcaggctcttctgtagatttagctattttttctcttcatttagcaggaatttcttctattttaggggcaattaactttattacaacaattattaatatacgttctccaggaattacttttgatcgaatacctttatttgtatgatcagtattaattacagcagttttacttcttttatcattacctgttttagcgggagctattacaatattattaactgatcgaaatttaaatacttctttttttgaccctgccggaggaggagaccctattttatatcaacatctattt
>Epicypta_lamtoongjini_ZRCBDP0048851
tctttcttctacaattgctcatgcaggctcttctgtagatttagctattttttctcttcatttagcaggaatttcttctattttaggggcaattaactttattacaacaattattaatatacgttctccaggaattacttttgatcgaatacctttatttgtatgatcagtattaattacagcagttttacttcttttatcattacctgttttagcgggagctattacaatattattaactgatcgaaatttaaatacttctttttttgaccctgccggaggaggagaccctattttatatcaacatctattt
>Epicypta_lamtoongjini_ZRCBDP0048852
tctttcttctacaattgctcatgcaggctcttctgtagatttagctattttttctcttcatttagcaggaatttcttctattttaggggcaattaactttattacaacaattattaatatacgttctccaggaattacttttgatcgaatacctttatttgtatgatcagtattaattacagcagttttacttcttttatcattacctgttttagcgggagctattacaatattattaactgatcgaaatttaaatacttctttttttgaccctgccggaggaggagaccctattttatatcaacatctattt
>Epicypta_lamtoongjini_ZRCBDP0048982
tctttcttctacaattgctcatgcaggctcttctgtagatttagctattttttctcttcatttagcaggaatttcttctattttaggggcaattaactttattacaacaattattaatatacgttctccaggaattacttttgatcgaatacctttatttgtatgatcagtattaattacagcagttttacttcttttatcattacctgttttagcgggagctattacaatattattaactgatcgaaatttaaatacttctttttttgaccctgccggaggaggagaccctattttatatcaacatctattt
>Epicypta_lamtoongjini_ZRCBDP0048998
tctttcttctacaattgctcatgcaggctcttctgtagatttagctattttttctcttcatttagcaggaatttcttctattttaggggcaattaactttattacaacaattattaatatacgttctccaggaattacttttgatcgaatacctttatttgtatgatcagtattaattacagcagttttacttcttttatcattacctgttttagcgggagctattacaatattattaactgatcgaaatttaaatacttctttttttgaccctgccggaggaggagaccctattttatatcaacatctattt
>Epicypta_lamtoongjini_ZRCBDP0049013
tctttcttctacaattgctcatgcaggctcttctgtagatttagctattttttctcttcatttagcaggaatttcttctattttaggggcaattaactttattacaacaattattaatatacgttctccaggaattacttttgatcgaatacctttatttgtatgatcagtattaattacagcagttttacttcttttatcattacctgttttagcgggagctattacaatattattaactgatcgaaatttaaatacttctttttttgaccctgccggaggaggagaccctattttatatcaacatctattt
>Epicypta_lamtoongjini_ZRCBDP0049096
tctttcttctacaattgctcatgcaggctcttctgtagatttagctattttttctcttcatttagcaggaatttcttctattttaggggcaattaactttattacaacaattattaatatacgttctccaggaattacttttgatcgaatacctttatttgtatgatcagtattaattacagcagttttacttcttttatcattacctgttttagcgggagctattacaatattattaactgatcgaaatttaaatacttctttttttgaccctgccggaggaggagaccctattttatatcaacatctattt
>Epicypta_lamtoongjini_ZRCBDP0049115
tctttcttctacaattgctcatgcaggctcttctgtagatttagctattttttctcttcatttagcaggaatttcttctattttaggggcaattaactttattacaacaattattaatatacgttctccaggaattacttttgatcgaatacctttatttgtatgatcagtattaattacagcagttttacttcttttatcattacctgttttagcgggagctattacaatattattaactgatcgaaatttaaatacttctttttttgaccctgccggaggaggagaccctattttatatcaacatctattt
>Epicypta_lamtoongjini_ZRCBDP0049117
tctttcttctacaattgctcatgcaggctcttctgtagatttagctattttttctcttcatttagcaggaatttcttctattttaggggcaattaactttattacaacaattattaatatacgttctccaggaattacttttgatcgaatacctttatttgtatgatcagtattaattacagcagttttacttcttttatcattacctgttttagcgggagctattacaatattattaactgatcgaaatttaaatacttctttttttgaccctgccggaggaggagaccctattttatatcaacatctattt
>Epicypta_lamtoongjini_ZRCBDP0049123
tctttcttctacaattgctcatgcaggctcttctgtagatttagctattttttctcttcatttagcaggaatttcttctattttaggggcaattaactttattacaacaattattaatatacgttctccaggaattacttttgatcgaatacctttatttgtatgatcagtattaattacagcagttttacttcttttatcattacctgttttagcgggagctattacaatattattaactgatcgaaatttaaatacttctttttttgaccctgccggaggaggagaccctattttatatcaacatctattt
>Epicypta_lamtoongjini_ZRCBDP0049248
tctttcttctacaattgctcatgcaggctcttctgtagatttagctattttttctcttcatttagcaggaatttcttctattttaggggcaattaactttattacaacaattattaatatacgttctccaggaattacttttgatcgaatacctttatttgtatgatcagtattaattacagcagttttacttcttttatcattacctgttttagcgggagctattacaatattattaactgatcgaaatttaaatacttctttttttgaccctgccggaggaggagaccctattttatatcaacatctattt
>Epicypta_lamtoongjini_ZRCBDP0133442
tctttcttctacaattgctcatgcaggctcttctgtagatttagctattttttctcttcatttagcaggaatttcttctattttaggggcaattaactttattacaacaattattaatatacgttctccaggaattacttttgatcgaatacctttatttgtatgatcagtattaattacagcagttttacttcttttatcattacctgttttagcgggagctattacaatattattaactgatcgaaatttaaatacttctttttttgaccctgccggaggaggagaccctattttatatcaacatctattt
>Epicypta_lamtoongjini_ZRCBDP0133915
-ctttcttctacaattgctcatgcaggctcttctgtagatttagctattttttctcttcatttagcaggaatttcttctattttaggggcaattaactttattacaacaattattaatatacgttctccaggaattacttttgatcgaatacctttatttgtatgatcagtattaattacagcagttttacttcttttatcattacctgttttagcgggagctattacaatattattaactgatcgaaatttaaatacttcnttttttgaccctgccggaggaggagaccctattttatatcaacatctattt
>Epicypta_lamtoongjini_ZRCBDP0134054
-ctttcttctacaattgctcatgcaggctcttctgtagatttagctattttttctcttcatttagcaggaatttcttctattttaggggcaattaactttattacaacaattattaatatacgttctccaggaattacttttgatcgaatacctttatttgtatgatcagtattaattacagcagttttacttcttttatcattacctgttttagcgggagctattacaatattattaactgatcgaaatttaaatacttctttttttgaccctgccggaggaggagaccctattttatatcaacatctattt
>Epicypta_lamtoongjini_ZRCBDP0134063
-ctttcttctacaattgctcatgcaggctcttctgtagatttagctattttttctcttcatttagcaggaatttcttctattttaggggcaattaactttattacaacaattattaatatacgttctccaggaattacttttgatcgaatacctttatttgtatgatcagtattaattacagcagttttacttcttttatcattacctgttttagcgggagctattacaatattattaactgatcgaaatttaaatacttnnttttttgaccctgccggaggaggagaccctattttatatcaacatctattt
>Epicypta_limchiumeiae_ZRCBDP0047890
tctttcatctacaattgctcatgcaggttcttctgttgatttagcgattttttcccttcatttagcaggtatttcttcaattttaggagcaattaattttattacaactattattaatatgcgagcccccggcatttcttttgatcgaatacccttgtttgtctgatcagtattaattacagctgtgttattattattgtctctcccagttttagcgggggcaattacaatattattaacagatcgaaatttaaatacatctttctttgatcccgcaggagggggagacccaattttataccaacatttattt
>Epicypta_limchiumeiae_ZRCBDP0047958
tctttcatctacaattgctcatgcaggttcttctgttgatttagcgattttttcccttcatttagcaggtatttcttcaattttaggagcaattaattttattacaactattattaatatgcgagcccccggcatttcttttgatcgaatacccttgtttgtctgatcagtattaattacagctgtgttattattattatctctcccagttttagcgggggcaattacaatattattaacagatcgaaatttaaatacatctttctttgatcccgcaggagggggagacccaattttataccaacatttattt
>Epicypta_limchiumeiae_ZRCBDP0048320
tctttcatctacaattgctcatgcaggttcttctgttgatttagcgattttttcccttcatttagcaggtatttcttcaattttaggagcaattaattttattacaactattattaatatgcgagcccccggcatttcttttgatcgaatacccttgtttgtctgatcagtattaattacagctgtgttattattattatctctcccagttttagcgggggcaattacaatattattaacagatcgaaatttaaatacatctttctttgatcccgcaggagggggagacccaattttataccaacatttattt
>Epicypta_limchiumeiae_ZRCBDP0048321
tctttcatctacaattgctcatgcaggttcttctgttgatttagcgattttttcccttcatttagcaggtatttcttcaattttaggggcaattaattttattacaactattattaatatgcgagctcccggcatttcttttgatcgaatacccttgtttgtctgatcagtattaattacagctgtgttattattattgtctctcccagttttagcgggggcaattacaatattattaacagatcgaaatttaaatacatctttctttgatcccgcaggagggggagacccaattttataccaacatttattt
>Epicypta_limchiumeiae_ZRCBDP0048701
tctttcatctacaattgctcatgcaggttcttctgttgatttagcgattttttcccttcatttagcaggtatttcttcaattttaggagcaattaattttattacaactattattaatatgcgagcccccggcatttcttttgatcgaatacccttgtttgtctgatcagtattaattacagctgtgttattattattatctctcccagttttagcgggggcaattacaatattattaacagatcgaaatttaaatacatctttctttgatcccgcaggagggggagacccaattttataccaacatttattt
>Epicypta_limchiumeiae_ZRCBDP0049010
tctttcatctacaattgctcatgcaggctcttctgttgatttagcgattttttcccttcatttagcaggtatttcttcaattttaggagcaattaattttattacaactattattaatatgcgagcccccggtatttcttttgatcgaatacccttgtttgtctgatcagtattaattacagctgtgttattattattgtctctcccagttttagcgggggcaattacaatattattaacagatcgaaatttaaatacatctttctttgatcccgcaggagggggagacccaattttataccaacatttattt
>Epicypta_maggielimae_ZRCBDP0048259
tctttcttctactattgctcacgcaggttcatctgtagatttagcaatcttttctcttcatttagcaggtatttcttcaattttaggggctattaactttattacaacaattattaatatacgagcccctgggatttcatttgatcgaatacctttatttgtttgatcagtattaattacagctattcttttgttattatctttacctgtattagcaggagctattacaatactattaactgatcgtaacttaaatacatctttttttgaccccgctggagggggagacccaattttatatcaacatcttttt
>Epicypta_nanyangu_ZRCBDP0047843
-ctttcttcaacaattgcacacgcaggagcttctgtcgatttagcaattttttctcttcatttagctgggatttcttctattttaggggctattaattttattactacaattattaatatacgagctcctggtatttcttttgatcgaatacctctttttgtttgatcagttttaattacagctattctcttattattatccttacctgtattagcaggtgctattacaatattattaacagatcgaaatttaaatacatcattttttgaccctgcaggagggggagaccctattttatatcaacatttattt
>Epicypta_nanyangu_ZRCBDP0047903
-ctttcttcaacaattgcacacgcaggagcttctgtcgatttagcaattttttctcttcatttagctgggatttcttctattttaggggctattaattttattactacaattattaatatacgagctcctggaatttcttttgatcgaatacctctttttgtttgatcagttttaattacagctattctcttattattatccttacctgtattagcaggtgctattacaatattattaacagatcgaaatttaaatacatcattttttgaccctgcaggagggggagaccctattttatatcaacatttattt
>Epicypta_nanyangu_ZRCBDP0048454
-ctttcttcaacaattgcacatgcaggagcttctgtcgatttagcaattttttctcttcatttagctgggatttcttctattttaggagctattaattttattactacaattattaatatacgagctcctggaatttcttttgatcgaatacctctttttgtttgatcagttttaattacagctattctcttattattatccttacctgtattagcaggcgctattacaatattgttaacagatcgaaacttaaatacatcattttttgaccccgcaggagggggagaccctattttataccaacatttattt
>Epicypta_nanyangu_ZRCBDP0048455
cctttcttcaacaattgcacacgcaggagcttctgtcgatttagcaattttttctcttcatttagccgggatttcttctattttaggagctattaattttattactacaattattaatatacgagctcctggaatttcttttgatcgaatacctctttttgtttgatcagttttaattacagctattctcttattattatccttacctgtattagcaggtgctattacaatattattaacagatcgaaacttaaatacatcattttttgaccctgcaggagggggagaccctattttataccaacatttattt
>Epicypta_nanyangu_ZRCBDP0048456
-ctttcttcaacaattgcacatgcaggagcttctgtcgatttagcaattttttctcttcatttagctgggatttcttctattttaggagctattaattttattactacaattattaatatacgagctcctggaatttcttttgatcgaatacctctttttgtttgatcagttttaattacagctattctcttattattatccttacctgtattagcaggcgctattacaatattgttaacagatcgaaacttaaatacatcattttttgaccctgcaggggggggagaccctattttataccaacatttattt
>Epicypta_nanyangu_ZRCBDP0048457
-ctttcttcaacaattgcacatgcaggagcttctgtcgatttagcaattttttctcttcatttagctgggatttcttctattttaggagctattaattttattactacaattattaatatacgagctcctggaatttcttttgatcgaatacctctttttgtttgatcagttttaattacagctattctcttattattatccttacctgtattagcaggcgctattacaatattgttaacagatcgaaacttaaatacatcattttttgaccctgcaggagggggagaccctattttataccaacatttattt
>Epicypta_nanyangu_ZRCBDP0048458
-ctttcttcaacaattgcacacgcaggagcttctgtcgatttagcaattttttctcttcatttagccgggatttcttctattttaggagctattaattttattactacaattattaatatacgagctcctggaatttcttttgatcgaatacctctttttgtttgatcagttttaattacagctattctcttattattatccttacctgtattagcaggtgctattacaatattattaacagatcgaaacttaaatacatcattttttgaccctgcaggagggggagaccctattttatatcaacatttattt
>Epicypta_nanyangu_ZRCBDP0048463
-ctttcttcaacaattgcacatgcaggagcttctgtcgatttagcaattttttctcttcatttagctgggatttcttctattttaggagctattaattttattactacaattattaatatacgagctcctggaatttcttttgatcgaatacctctttttgtttgatcagttttaattacagctattctcttattattatccttacctgtattagcaggcgctattacaatattgttaacagatcgaaacttaaatacatcattttttgaccccgcaggagggggagaccctattttataccaacatttattt
>Epicypta_nanyangu_ZRCBDP0048470
-ctttcttcaacaattgcacacgcaggagcttctgtcgatttagcaattttttctcttcatttagctgggatttcttctattttaggggctattaattttattactacaattattaatatacgagctcctggaatttcttttgatcgaatacctctttttgtttgatcagttttaattacagctattctcttattattatccttacctgtattagcaggtgctattacaatattattaacagatcgaaacttaaatacatcattttttgaccctgcaggagggggagaccctattttatatcaacatttattt
>Epicypta_nanyangu_ZRCBDP0048682
-ctttcttcaacaattgcacatgcaggagcttctgtcgatttagcaattttttctcttcatttagctgggatttcttctattttaggagctattaattttattactacaattattaatatacgagctcctggaatttcttttgatcgaatacctctttttgtttgatcagttttaattacagctattctcttattattatccttacctgtattagcaggcgctattacaatattgttaacagatcgaaacttaaatacatcattttttgaccctgcaggagggggagaccctattttataccaacatttattt
>Epicypta_nanyangu_ZRCBDP0048844
cctttcttcaacaattgcacacgcaggagcttctgtcgatttagcaattttttctcttcatttagctgggatttcttctattttaggggctattaattttattactacaattattaatatacgagctcctggaatttcttttgatcgaatacctctttttgtttgatcagttttaattacagctattctcttattattatccttacctgtattagcaggtgctattacaatattattaacagatcgaaatttaaatacatcattttttgaccctgcaggagggggagaccctattttatatcaacatttattt
>Epicypta_nanyangu_ZRCBDP0048846
cctttcttcaacaattgcacatgcaggagcttctgtcgatttagcaattttttctcttcatttagctgggatttcttctattttaggagctattaattttattactacaattattaatatacgagctcctggaatttcttttgatcgaatacctctttttgtttgatcagttttaattacagctattctcttattattatccttacctgtattagcaggcgctattacaatattgttaacagatcgaaatttaaatacatcattttttgaccccgcaggagggggagaccctattttataccaacatttattt
>Epicypta_nanyangu_ZRCBDP0048864
cctttcttcaacaattgcacatgcaggagcttctgtcgatttagcaattttttctcttcatttagctgggatttcttctattttaggagctattaattttattactacaattattaatatacgagctcctggaatttcttttgatcgaatacctctttttgtttgatcagttttaattacagctattctcttattattatccttacctgtattagcaggcgctattacaatattgttaacagatcgaaacttaaatacatcattttttgaccctgcaggagggggagaccctattttataccaacatttattt
>Epicypta_nanyangu_ZRCBDP0048910
-ctttcttcaacaattgcacacgcaggagcttctgtcgatttagcaattttttctcttcatttagctgggatttcttctattttaggggctattaattttattactacaattattaatatacgagctcctggaatttcttttgatcgaatacctctttttgtttgatcagttttaattacagctattctcttattattatccttacctgtattagcaggtgctattacaatattattaacagatcgaaatttaaatacatcattttttgaccctgcaggagggggagaccctattttatatcaacatttattt
>Epicypta_nanyangu_ZRCBDP0048926
-ctttcttcaacaattgcacacacaggagcttctgtcgatttagcaattttttctcttcatttagctgggatttcttctattttaggagctattaattttattactacaattattaatatacgagctcctggaatttcttttgatcgaatacctctttttgtttgatcagttttaattacagctattctcttattattatccttacctgtattagcaggtgctattacaatattattaacagatcgaaatttaaatacatcattttttgaccctgcaggagggggagaccctattttatatcaacatttattt
>Epicypta_nanyangu_ZRCBDP0048990
--tttcttcaacaattgcacacgcaggagcttctgtcgatttagcaattttttctcttcatttagctgggatttcttctattttaggggctattaattttattactacaattattaatatacgagctcctggaatttcttttgatcgaatacctctttttgtttgatcagttttaattacagctattctcttattattatccttacctgtattggcaggtgctattacaatattattaacagatcgaaatttaaatacatcattttttgaccctgcaggagggggagaccctattttatatcaacatttattt
>Epicypta_nanyangu_ZRCBDP0049002
-ctttcttcaacaattgcacatgcaggagcttctgtcgatttagcaattttttctcttcatttagctgggatttcttctattttaggagctattaattttattactacaattattaatatacgagctcctggaatttcttttgatcgaatacctctttttgtttgatcagttttaattacagctattctcttattattatccttacctgtattagcaggcgctattacaatattgttaacagatcgaaacttaaatacatcattttttgaccccgcaggagggggagaccctattttataccaacatttattt
>Epicypta_nanyangu_ZRCBDP0049004
-ctttcttcaacaattgcacacgcaggagcttctgtcgatttagcaattttttctcttcatttagctgggatttcttctattttaggggctattaattttattactacaattattaatatacgagctcctggaatttcttttgatcgaatacctctttttgtttgatcagttttaattacagctattctcttattattatccttacctgtattagcaggtgctattacaatattattaacagatcgaaatttaaatacatcattttttgaccctgcaggagggggagaccctattttatatcaacatttattt
>Epicypta_nanyangu_ZRCBDP0049046
-ctttcttcaacaattgcacacgcaggagcttctgtcgatttagcaattttttctcttcatttagctgggatttcttctattttaggagctattaattttattactacaattattaatatacgagctcctggaatttcttttgatcgaatacctctttttgtttgatcagttttaattacagctattctcttattattatccttacctgtattagcaggtgctattacaatattattaacagatcgaaatttaaatacatcattttttgaccctgcaggagggggagaccctattttatatcaacatttattt
>Epicypta_nanyangu_ZRCBDP0049083
-ctttcttcaacaattgcacacgcaggagcttctgtcgatttagcaattttttctcttcatttagctgggatttcttctattttaggggctattaattttattactacaattattaatatacgagctcctggaatttcttttgatcgaatacctctttttgtttgatcagttttaattacagctattctcttattattatccttacctgtattagcaggtgctattacaatattattaacagatcgaaatttaaatacatcattttttgaccctgcaggagggggagaccctattttatatcaacatttattt
>Epicypta_nanyangu_ZRCBDP0049088
-ctttcttcaacaattgcacacgcaggagcttctgtcgatttagcaattttttctcttcatttagctgggatttcttctattttaggggctattaattttattactacaattattaatatacgagctcctggaatttcttttgatcgaatacctctttttgtttgatcagttttaattacagctattctcttattattatccttacctgtattagcaggtgctattacaatattattaacagatcgaaatttaaatacatcattttttgaccctgcaggagggggagaccctattttatatcaacatttattt
>Epicypta_nanyangu_ZRCBDP0049102
-ctttcttcaacaattgcacacgcaggagcttctgtcgatttagcaattttttctcttcatttagctgggatttcttctattttaggggctattaattttattactacaattattaatatacgagctcctggaatttcttttgatcgaatacctctttttgtttgatcagttttaattacagctattctcttattattatccttacctgtattagcaggtgctattacaatattattaacagatcgaaatttaaatacatcattttttgaccctgcaggagggggagaccctattttatatcaacatttattt
>Epicypta_nanyangu_ZRCBDP0049103
-ctttcttcaacaattgcacacgcaggagcttctgtcgatttagcaattttttctcttcatttagctgggatttcttctattttaggagctattaattttattactacaattattaatatacgagctcctggaatttcttttgatcgaatacctctttttgtttgatcagttttaattacagctattctcttattattatccttacctgtattagcaggtgctattacaatattattaacagatcgaaatttaaatacatcattttttgaccctgcaggagggggagaccctattttatatcaacatttattt
>Epicypta_nanyangu_ZRCBDP0049110
-ctttcttcaacaattgcacacgcaggagcttctgtcgatttagcaattttttctcttcatttagctgggatttcttctattttaggggctattaattttattactacaattattaatatacgagctcctggaatttcttttgatcgaatacctctttttgtttgatcagttttaattacagctattctcttattattatccttacctgtattagcaggtgctattacaatattattaacagatcgaaatttaaatacatcattttttgaccctgcaggagggggagaccctattttatatcaacatttattt
>Epicypta_nanyangu_ZRCBDP0049116
cctttcttcaacaattgcacacgcaggagcttctgtcgatttagcaattttttctcttcatttagccgggatttcttctattttaggagctattaattttattactacaattattaatatacgagctcctggaatttcttttgatcgaatacctctttttgtttgatcagttttaattacagctattctcttattattatccttacctgtattagcaggtgctattacaatattattaacagatcgaaacttaaatacatcattttttgaccctgcaggagggggagaccctattttataccaacatttattt
>Epicypta_nanyangu_ZRCBDP0049126
-ctttcttcaacaattgcacacgcaggagcttctgtcgatttagcaattttttctcttcatttagctgggatttcttctattttaggagctattaattttattactacaattattaatatacgagctcctggaatttcttttgatcgaatacctctttttgtttgatcagttttaattacagctattctcttattattatccttacctgtattagcaggtgctattacaatattattaacagatcgaaatttaaatacatcattttttgaccctgcaggagggggagaccctattttatatcaacatttattt
>Epicypta_nanyangu_ZRCBDP0049224
cctttcttcaacaattgcacacgcaggagcttctgtcgatttagcaattttttctcttcatttagctgggatttcttctattttaggggctattaattttattactacaattattaatatacgagctcctggaatttcttttgatcgaatacctctttttgtttgatcagttttaattacagctattctcttattattatccttacctgtattagcaggtgctattacaatattattaacagatcgaaatttaaatacatcattttttgaccctgcaggagggggagaccctattttatatcaacatttattt
>Epicypta_nanyangu_ZRCBDP0049254
cctttcttcaacaattgcacacgcaggagcttctgtcgatttagcaattttttctcttcatttagctgggatttcttctattttaggggctattaattttattactacaattattaatatacgagctcctggaatttcttttgatcgaatacctctttttgtttgatcagttttaattacagctattctcttattattatccttacctgtattagcaggtgctattacaatattattaacagatcgaaatttaaatacatcattttttgaccctgcaggagggggagaccctattttatatcaacatttattt
>Epicypta_nanyangu_ZRCBDP0133452
cctttcttcaacaattgcacacgcaggagcttctgtcgatttagcaattttttctcttcatttagctgggatttcttctattttaggggctattaattttattactacaattattaatatacgagctcctggaatttcttttgatcgaatacctctttttgtttgatcagttttaattacagctattctcttattattatccttacctgtattagcaggtgctattacaatattattaacagatcgaaatttaaatacatcattttttgaccctgcaggagggggagaccctattttatatcaacatttattt
>Epicypta_nanyangu_ZRCBDP0133913
----tcttcaacaattgcacatgcaggagcttctgtcgatttagcaattttttctcttcatttagctgggatttcttctattttaggagctattaattttattactacaattattaatatacgagctcctggaatttcttttgatcgaatacctctttttgtttgatcagttttaattacagctattctcttattattatccttacctgtattagcaggcgctattacaatattgttaacagatcgaaacttaaatacatcattttttgaccctgcaggaggnggagaccctattttataccaacatttattt
>Epicypta_nanyangu_ZRCBDP0133926
----tcttcaacaattgcacacgcaggagcttctgtcgatttagcaattttttctcttcatttagctgggatttcttctattttaggggctattaattttattactacaattattaatatacgagctcctggaatttcttttgatcgaatacctcnntttgtttgatcagttttaattacagctattctcttattattatccttacctgtattagcaggtgctattacaatattattaacagatcgaaatttaaatacatcattttttgaccctgcaggagggggagaccctattttatatcaacatttattt
>Epicypta_nanyangu_ZRCBDP0155116
-ctttcttcaacaattgcacacgcaggagcttctgtcgatttagcaattttttctcttcatttagctgggatttcttctattttaggggctattaattttattactacaattattaatatacgagctcctggaatttcttttgatcgaatacctctttttgtttgatcagttttaattacagctattctcttattattatccttacctgtattagcaggtgctattacaatattattaacagatcgaaatttaaatacatcattttttgaccctgcaggagggggagaccctattttatatcaacatttattt
>Epicypta_nus_ZRCBDP0047864
tctttcatcaacaattgcccatgcaggagcatctgttgatttagcaattttttctcttcatttagcaggaatttcttcaattttaggagctattaattttattactactattattaatatgcgagcaccaggaatttcttttgatcgaatacctttatttgtttggtcagttttaattactgctattcttttattactttctttacctgtattagcaggcgctattactatattattaactgatcgaaatttaaatacttccttttttgaccctgcgggaggaggagatccaattttatatcaacacttattt
>Epicypta_nus_ZRCBDP0048451
tctttcatcaacaattgcccatgcaggagcatctgttgatttagcaattttttctcttcatttagcaggaatttcttcaattttaggagctattaattttattactactattattaatatgcgagcaccaggaatttcttttgatcgaatacctttatttgtttggtcagttttaattactgctattcttttattactttctttacctgtattagcaggcgctattactatattattaactgatcgaaatttaaatacttccttttttgaccctgcgggaggaggagatccaattttatatcaacacttattt
>Epicypta_nus_ZRCBDP0048469
tctttcatcaacaattgcccatgcaggagcatctgttgatttagcaattttttctcttcatttagcaggaatttcttcaattttaggagctattaattttattactactattattaatatgcgagcaccaggaatttcttttgatcgaatacctttatttgtttggtcagttttaattactgctattcttttattactttctttacctgtattagcaggcgctattactatattattaactgatcgaaatttaaatacttccttttttgaccctgcgggaggaggagatccaattttatatcaacacttattt
>Epicypta_nus_ZRCBDP0048747
tctttcatcaacaattgcccatgcaggagcatctgttgatttagcaattttttctcttcatttagcaggaatttcttcaattttaggagctattaattttattactactattattaatatgcgagcaccaggaatttcttttgatcgaatacctttatttgtttggtcagttttaattactgctattcttttattactttctttacctgtattagcaggcgctattactatattattaactgatcgaaatttaaatacttccttttttgaccctgcgggaggaggagatccaattttatatcaacacttattt
>Epicypta_nus_ZRCBDP0048798
tctttcatcaacaattgcccatgcaggagcatctgttgatttagcaattttttctcttcatttagcaggaatttcttcaattttaggagctattaattttattactactattattaatatgcgagcaccaggaatttcttttgatcgaatacctttatttgtttggtcagttttaattactgctattcttttattactttctttacctgtattagcaggcgctattactatattattaactgatcgaaatttaaatacttccttttttgaccctgcgggaggaggagatccaattttatatcaacacttattt
>Epicypta_nus_ZRCBDP0048799
tctttcatcaacaattgcccatgcaggagcatctgttgatttagcaattttttctcttcatttagcaggaatttcttcaattttaggagctattaattttattactactattattaatatgcgagcaccaggaatttcttttgatcgaatacctttatttgtttggtcagttttaattactgctattcttttattactttctttacctgtattagcaggcgctattactatattattaactgatcgaaatttaaatacttccttttttgaccctgcgggaggaggagatccaattttatatcaacacttattt
>Epicypta_nus_ZRCBDP0048805
tctttcatcaacaattgcccatgcaggagcatctgttgatttagcaattttttctcttcatttagcaggaatttcttcaattttaggagctattaattttattactactattattaatatgcgagcaccaggaatttcttttgatcgaatacctttatttgtttggtcagttttaattactgctattcttttattactttctttacctgtattagcaggcgctattactatattattaactgatcgaaatttaaatacttccttttttgaccctgcgggaggaggagatccaattttatatcaacacttattt
>Epicypta_nus_ZRCBDP0048881
tctttcatcaacaattgcccatgcaggagcatctgttgatttagcaattttttctcttcatttagcaggaatttcttcaattttaggagctattaattttattactactattattaatatgcgagcaccaggaatttcttttgatcgaatacctttatttgtttggtcagttttaattactgctattcttttattactttctttacctgtattagcaggcgctattactatattattaactgatcgaaatttaaatacttccttttttgaccctgcgggaggaggagatccaattttatatcaacacttattt
>Epicypta_nus_ZRCBDP0048900
tctttcatcaacaattgcccatgcaggagcatctgttgatttagcaattttttctcttcatttagcaggaatttcttcaattttaggagctattaattttattactactattattaatatgcgagcaccaggaatttcttttgatcgaatacctttatttgtttggtcagttttaattactgctattcttttattactttctttacctgtattagcaggcgctattactatattattaactgatcgaaatttaaatacttccttttttgaccctgcgggaggaggagatccaattttatatcaacacttattt
>Epicypta_nus_ZRCBDP0048916
tctttcatcaacaattgcccatgcaggagcatctgttgatttagcaattttttctcttcatttagcaggaatttcttcaattttaggagctattaattttattactactattattaatatgcgagcaccaggaatttcttttgatcgaatacctttatttgtttggtcagttttaattactgctattcttttattactttctttacctgtattagcaggcgctattactatattattaactgatcgaaatttaaatacttccttttttgaccctgcgggaggaggagatccaattttatatcaacacttattt
>Epicypta_nus_ZRCBDP0048920
tctttcatcaacaattgcccatgcaggagcatctgttgatttagcaattttttctcttcatttagcaggaatttcttcaattttaggagctattaattttattactactattattaatatgcgagcaccaggaatttcttttgatcgaatacctttatttgtttggtcagttttaattactgctattcttttattactttctttacctgtattagcaggcgctattactatattattaactgatcgaaatttaaatacttccttttttgaccctgcgggaggaggagatccaattttatatcaacacttattt
>Epicypta_nus_ZRCBDP0049059
tctttcatcaacaattgcccatgcaggagcatctgttgatttagcaattttttctcttcatttagcaggaatttcttcaattttaggagctattaattttattactactattattaatatgcgagcaccaggaatttcttttgatcgaatacctttatttgtttggtcagttttaattactgctattcttttattactttctttacctgtattagcaggcgctattactatattattaactgatcgaaatttaaatacttccttttttgaccctgcgggaggaggagatccaattttatatcaacacttattt
>Epicypta_nus_ZRCBDP0049119
tctttcatcaacaattgcccatgcaggagcatctgttgatttagcaattttttctcttcatttagcaggaatttcttcaattttaggagctattaattttattactactattattaatatacgagcaccaggaatttcttttgatcgaatacctttatttgtttggtcagttttaattactgctattcttttattactttctttacctgtattagcaggcgctattactatattattaactgatcgaaatttaaatacttccttttttgaccctgcgggaggaggagatccaattttataccaacacttattt
>Epicypta_nus_ZRCBDP0049125
tctttcatcaacaattgcccatgcaggagcatctgttgatttagcaattttttctcttcatttagcaggaatttcttcaattttaggagctattaattttattactactattattaatatacgagcaccaggaatttcttttgatcgaatacctttatttgtttggtcagttttaattactgctattcttttattactttctttacctgtattagcaggtgctattactatattattaactgatcgaaatttaaatacttccttttttgaccctgcgggaggaggagatccaattttatatcaacacttattt
>Epicypta_nus_ZRCBDP0049178
tctttcatcaacaattgcccatgcaggagcatctgttgatttagcaattttttctcttcatttagcaggaatttcttcaattttaggagctattaattttattactactattattaatatgcgagcaccaggaatttcttttgatcgaatacctttatttgtttggtcagttttaattactgctattcttttattactttctttacctgtattagcaggcgctattactatattattaactgatcgaaatttaaatacttccttttttgaccctgcgggaggaggagatccaattttatatcaacacttattt
>Epicypta_nus_ZRCBDP0049244
tctttcatcaacaattgcccatgcaggagcatctgttgatttagcaattttttctcttcatttagcaggaatttcttcaattttaggagctattaattttattactactattattaatatgcgagcaccaggaatttcttttgatcgaatacctttatttgtttggtcagttttaattactgctattcttttattactttctttacctgtattagcaggcgctattactatattattaactgatcgaaatttaaatacttccttttttgaccctgcgggaggaggagatccaattttatatcaacacttattt
>Epicypta_nus_ZRCBDP0066767
tctttcatcaacaattgcccatgcaggagcatctgttgatttagcaattttttctcttcatttagcaggaatttcttcaattttaggagctattaattttattactactattattaatatgcgagcaccaggaatttcttttgatcgaatacctttatttgtttggtcagttttaattactgctattcttttattactttctttacctgtattagcaggcgctattactatattattaactgatcgaaatttaaatacttcctttttcgaccctgcgggaggaggagatccaattttatatcaacacttattt
>Epicypta_nus_ZRCBDP0066812
tctttcatcaacaattgcccatgcaggagcatctgttgatttagcaattttttctcttcatttagcaggaatttcttcaattttaggagctattaattttattactactattattaatatgcgagcaccaggaatttcttttgatcgaatacctttatttgtttggtcagttttaattactgctattcttttattactttctttacctgtattagcaggcgctattactatattattaactgatcgaaatttaaatacttccttttttgaccctgcgggaggaggagatccaattttatatcaacacttattt
>Epicypta_nus_ZRCBDP0066820
-ctttcatcaacaattgcccatgcaggagcatctgttgatttagcaattttttctcttcatttagcaggaatttcttcaattttaggagctattaattttattactactattattaatatgcgagcaccaggaatttcttttgatcgaatacctttatttgtttggtcagttttaattactgctattcttttattactttctttacctgtattagcaggcgctattactatattattaactgatcgaaatttaaatacttccttttttgaccctgcgggaggaggagatccaattttatatcaacacttattt
>Epicypta_nus_ZRCBDP0072663
tctttcatcaacaattgcccatgcaggagcatctgttgatttagcaattttttctcttcatttagcaggaatttcttcaattttaggagctattaattttattactactattattaatatgcgagcaccaggaatttcttttgatcgaatacctttatttgtttggtcagttttaattactgctattcttttattactttctttacctgtattagcaggcgctattactatattattaactgatcgaaatttaaatacttccttttttgaccctgcgggaggaggagatccaattttatatcaacacttattt
>Epicypta_nus_ZRCBDP0072667
tctttcatcaacaattgcccatgcaggagcatctgttgatttagcaattttttctcttcatttagcaggaatttcttcaattttaggagctattaattttattactactattattaatatgcgagcaccaggaatttcttttgatcgaatacctttatttgtttggtcagttttaattactgctattcttttattactttctttacctgtattagcaggcgctattactatattattaactgatcgaaatttaaatacttccttttttgaccctgcgggaggaggagatccaattttatatcaacacttattt
>Epicypta_nus_ZRCBDP0072690
tctttcatcaacaattgcccatgcaggagcatctgttgatttagcaattttttctcttcatttagcaggaatttcttcaattttaggagctattaattttattactactattattaatatgcgagcaccaggaatttcttttgatcgaatacctttatttgtttggtcagttttaattactgctattcttttattactttctttacctgtattagcaggcgctattactatattattaactgatcgaaatttaaatacttccttttttgaccctgcgggaggaggagatccaattttatatcaacacttattt
>Epicypta_nus_ZRCBDP0072708
tctttcatcaacaattgcccatgcaggagcatctgttgatttagcaattttttctcttcatttagcaggaatttcttcaattttaggagctattaattttattactactattattaatatgcgagcaccaggaatttcttttgatcgaatacctttatttgtttggtcagttttaattactgctattcttttattactttctttacctgtattagcaggcgctattactatattattaactgatcgaaatttaaatacttccttttttgaccctgcgggaggaggagatccaattttatatcaacacttattt
>Epicypta_nus_ZRCBDP0072718
tctttcatcaacaattgcccatgcaggagcatctgttgatttagcaattttttctcttcatttagcaggaatttcttcaattttaggagctattaattttattactactattattaatatgcgagcaccaggaatttcttttgatcgaatacctttatttgtttggtcagttttaattactgctattcttttattactttctttacctgtattagcaggcgctattactatattattaactgatcgaaatttaaatacttccttttttgaccctgcgggaggaggagatccaattttatatcaacacttattt
>Epicypta_nus_ZRCBDP0072723
tctttcatcaacaattgcccatgcaggagcatctgttgatttagcaattttttctcttcatttagcaggaatttcttcaattttaggagctattaattttattactactattattaatatgcgagcaccaggaatttcttttgatcgaatacctttatttgtttggtcagttttaattactgctattcttttattactttctttacctgtattagcaggcgctattactatattattaactgatcgaaatttaaatacttccttttttgaccctgcgggaggaggagatccaattttatatcaacacttattt
>Epicypta_nus_ZRCBDP0072726
tctttcatcaacaattgcccatgcaggagcatctgttgatttagcaattttttctcttcatttagcaggaatttcttcaattttaggagctattaattttattactactattattaatatgcgagcaccaggaatttcttttgatcgaatacctttatttgtttggtcagttttaattactgctattcttttattactttctttacctgtattagcaggcgctattactatattattaactgatcgaaatttaaatacttccttttttgaccctgcgggaggaggagatccaattttatatcaacacttattt
>Epicypta_nus_ZRCBDP0072728
tctttcatcaacaattgcccatgcaggagcatctgttgatttagcaattttttctcttcatttagcaggaatttcttcaattttaggagctattaattttattactactattattaatatgcgagcaccaggaatttcttttgatcgaatacctttatttgtttggtcagttttaattactgctattcttttattactttctttacctgtattagcaggcgctattactatattattaactgatcgaaatttaaatacttccttttttgaccctgcgggaggaggagatccaattttatatcaacacttattt
>Epicypta_nus_ZRCBDP0072734
tctttcatcaacaattgcccatgcaggagcatctgttgatttagcaattttttctcttcatttagcaggaatttcttcaattttaggagctattaattttattactactattattaatatgcgagcaccaggaatttcttttgatcgaatacctttatttgtttggtcagttttaattactgctattcttttattactttctttacctgtattagcaggcgctattactatattattaactgatcgaaatttaaatacttccttttttgaccctgcgggaggaggagatccaattttatatcaacacttattt
>Epicypta_nus_ZRCBDP0072742
tctttcatcaacaattgcccatgcaggagcatctgttgatttagcaattttttctcttcatttagcaggaatttcttcaattttaggagctattaattttattactactattattaatatgcgagcaccaggaatttcttttgatcgaatacctttatttgtttggtcagttttaattactgctattcttttattactttctttacctgtattagcaggcgctattactatattattaactgatcgaaatttaaatacttccttttttgaccctgcgggaggaggagatccaattttatatcaacacttattt
>Epicypta_nus_ZRCBDP0074036
tctttcatcaacaattgcccatgcaggagcatctgttgatttagcaattttttctcttcatttagcaggaatttcttcaattttaggagctattaattttattactactattattaatatgcgagcaccaggaatttcttttgatcgaatacctttatttgtttggtcagttttaattactgctattcttttattactttctttacctgtattagcaggcgctattactatattattaactgatcgaaatttaaatacttccttttttgaccctgcgggaggaggagatccaattttatatcaacacttattt
>Epicypta_nus_ZRCBDP0074042
tctttcatcaacaattgcccatgcaggagcatctgttgatttagcaattttttctcttcatttagcaggaatttcttcaattttaggagctattaattttattactactattattaatatgcgagcaccaggaatttcttttgatcgaatacctttatttgtttggtcagttttaattactgctattcttttattactttctttacctgtattagcaggcgctattactatattattaactgatcgaaatttaaatacttccttttttgaccctgcgggaggaggagatccaattttatatcaacacttattt
>Epicypta_nus_ZRCBDP0078947
-ctttcatcaacaattgcccatgcaggagcatctgttgatttagcaattttttctcttcatttagcaggaatttcttcaattttaggagctattaattttattactactattattaatatgcgagcaccaggaatttcttttgatcgaatacctttatttgtttggtcagttttaattactgctattcttttattactttctttacctgtattagcaggcgctattactatattattaactgatcgaaatttaaatacttccttttttgaccctgcgggaggaggagatccaattttatatcaacacttattt
>Epicypta_nus_ZRCBDP0078970
-ctttcatcaacaattgcccatgcaggagcatctgttgatttagcaattttttctcttcatttagcaggaatttcttcaattttaggagctattaattttattactactattattaatatgcgagcaccaggaatttcttttgatcgaatacctttatttgtttggtcagttttaattactgctattcttttattactttctttacctgtattagcaggcgctattactatattattaactgatcgaaatttaaatacttccttttttgaccctgcgggaggaggagatccaattttatatcaacacttattt
>Epicypta_nus_ZRCBDP0078974
-ctttcatcaacaattgcccatgcaggagcatctgttgatttagcaattttttctcttcatttagcaggaatttcttcaattttaggagctattaattttattactactattattaatatgcgagcaccaggaatttcttttgatcgaatacctttatttgtttggtcagttttaattactgctattcttttattactttctttacctgtattagcaggcgctattactatattattaactgatcgaaatttaaatacttccttttttgaccctgnnggaggaggagatccaattttatatcaacacttattt
>Epicypta_nus_ZRCBDP0133970
-ctttcatcaacaattgcccatgcaggagcatctgttgatttagcaattttttctcttcatttagcaggaatttcttcaattttaggagctattaattttattactactattattaatatgcgagcaccaggaatttcttttgatcgaatacctttatttgtttggtcagttttaattactgctattcttttattactttctttacctgtattagcaggcgctattactatattattaactgatcgaaatttaaatacttccttttttgaccctgcgggaggaggagatccaattttatatcaacacttattt
>Epicypta_nus_ZRCBDP0279165
-ctttcatcaacaattgcccatgcaggagcatctgttgatttagcaattttttctcttcatttagcaggaatttcttcaattttaggagctattaattttattactactattattaatatgcgagcaccaggaatttcttttgatcgaatacctttatttgtttggtcagttttaattactgctattcttttattactttctttacctgtattagcaggcgctattactatattattaactgatcgaaatttaaatacttccnnntttgaccctgcgggaggaggagatccaattttatatcaacacttattt
>Epicypta_nus_ZRCBDP0284198
-ctttcatcaacaattgcccatgcaggagcatctgttgatttagcaattttttctcttcatttagcaggaatttcttcaattttaggagctattaattttattactactattattaatatgcgagcaccaggaatttcttttgatcgaatacctttatttgtttggtcagttttaattactgctattcttttattactttctttacctgtattagcaggcgctattactatattattaactgatcgaaatttaaatacttccttttttgaccctgcgggaggaggagatnnaattttatatcaacacttattt
>Epicypta_peterngi_ZRCBDP0047888
cctttcttctactattgcacatgcaggagcatcagtagatttagctattttttctcttcatttagcaggaatttcttctattttaggggctattaactttattacaacaattattaatatacgagctccaggaattacatttgatcgagtccctttatttgtttgatctgttttaattactgccgttttattattactatctttaccagtattagcaggggctatcactatattattgacagatcgaaatttaaatacatcattttttgatccagcaggaggaggagaccctattttatatcaacatttattt
>Epicypta_peterngi_ZRCBDP0047907
-ctttcttctactattgcacatgcaggagcatcagtagatttagctattttttctcttcatttagcaggaatttcttctattttaggggctattaactttattacaacaattattaatatacgagctccaggaattacatttgatcgagtccctttatttgtttgatctgttttaattactgccgttttattattactatctttaccagtattagcaggggctatcactatattattgacagatcgaaatttaaatacatcattttttgatccagcaggaggaggagaccctattttatatcaacatttattt
>Epicypta_peterngi_ZRCBDP0047927
cctttcttctactattgcacatgcaggagcatcagtagatttagctattttttctcttcatttagcaggaatttcttctattttaggggctattaactttattacaacaattattaatatacgagctccaggaattacatttgatcgagtccctttatttgtttgatctgttttaattactgccgttttattattactatctttaccagtattagcaggggctatcactatattattgacagatcgaaatttaaatacatcattttttgatccagcaggaggaggagaccctattttatatcaacatttattt
>Epicypta_purchoni_ZRCBDP0047803
-ctatcttcaactattgctcatgcaggagcatcagtagatttagctattttttctcttcacttagctggtatttcttcaattttaggagctattaattttattactacaattattaacatgcgatctcccgggatttcttttgatcgaatacctttatttgtttgatctgttttaattacagcaattcttttattactttcattaccagtattagctggagctattactatattattaacagatcgtaatcttaatacatctttttttgatcctgcaggagggggagacccaattttatatcaacatttattt
>Epicypta_purchoni_ZRCBDP0047813
--tatcttcaactattgctcatgcaggagcatcagtagatttagctattttttctcttcacttagctggtatttcttcaattttaggagctattaattttattactacaattattaacatacgatcccccggaatttcttttgatcgaatacctttatttgtttgatctgttttaattacagcaattcttttattactttcattaccggtattagccggagctattacgatattattaacagatcgtaatcttaatacatccttttttgaccctgcgggagggggtgacccaattttataccaacatttattt
>Epicypta_purchoni_ZRCBDP0047857
--tatcttcaactattgctcatgcaggagcatcagtagatttagctattttttctcttcacttagctggtatttcttcaattttaggagctattaattttattactacaattattaacatacgatcccccgggatttcttttgatcgaatacctttatttgtttgatctgttttaattacagcaattcttttattactttcattaccggtattagccggagctattactatattattaacagatcgtaatcttaatacatccttttttgatcctgcaggagggggtgatccaattctataccaacatttattt
>Epicypta_ridleyi_ZRCBDP0047083
-ctttcttcaacaattgctcatgcaggatcttcagtagatttagctattttttctttacatttagcaggtatttcttctattttaggagctattaattttattactactattattaatatgcgagccccaggaattacttttgatcgtataccattatttgtgtgatctgtattaattacagctgtacttcttcttttatctttacctgttttagctggagctattaccatattattaacagatcgaaatttaaacacttcattctttgatcctgcaggtgggggtgatcctattttataccaacatttattt
>Epicypta_ridleyi_ZRCBDP0047089
cctttcttcaacaattgctcatgcaggatcttcagtagatttagctattttttctttacatttagcaggtatttcttctattttaggagctattaattttattactactattattaatatgcgagccccaggaattacttttgatcgtatgccattatttgtgtgatctgtattaattacagctgtacttcttcttttatctttacctgttttagctggagctattaccatattattaacagatcgaaatttaaacacttcattctttgatcctgcaggtgggggtgatcctattttatatcaacatttattt
>Epicypta_ridleyi_ZRCBDP0048072
-ctttcttcaacaattgctcatgcaggatcttcagtagatttagctattttttctttacatttagcaggtatttcttctattttaggagctattaattttattactactattattaatatgcgagccccaggaattacttttgatcgtataccattatttgtgtgatctgtattaattacagctgtacttcttcttttatctttacctgttttagctggagctattaccatattattaacagatcgaaatttaaacacttcattctttgatcctgcaggtgggggtgatcctattttataccaacatttattt
>Epicypta_ridleyi_ZRCBDP0048302
--tttcttcaacaattgctcatgcaggatcttcagtagatttagctattttttctttacatttagcaggtatttcttctattttaggagctattaattttattactactattattaatatgcgagccccaggaattacttttgatcgtataccattatttgtgtgatctgtattaattacagctgtacttcttcttttatctttacctgttttagctggagctattaccatattattaacagatcgaaatttaaacacttcattctttgatcctgcaggtgggggtgatcctattttataccaacatttattt
>Epicypta_ridleyi_ZRCBDP0048774
cctttcttcaacaattgctcatgcaggatcttcagtagatttagctattttttctttacatttagcaggtatttcttctattttaggagctattaattttattactactattattaatatacgagccccaggaattacttttgatcgtataccattatttgtgtgatctgtattaattacagctgtacttcttcttttatctttacctgttttagctggagctattaccatattattaacagatcgaaatttaaacacttcattctttgatcctgcaggtgggggtgatcctattttataccaacatttattt
>Epicypta_ridleyi_ZRCBDP0048776
cctttcttcaacaattgctcatgcaggatcttcagtagatttagctattttttctttacatttagcaggtatttcttctattttaggagctattaattttattactactattattaatatacgagccccaggaattacttttgatcgtataccattatttgtgtgatctgtattaattacagctgtacttcttcttttatctttacctgttttagctggagctattaccatattattaacagatcgaaatttaaacacttcattctttgatcctgcaggtgggggtgatcctattttataccaacatttattt
>Epicypta_ridleyi_ZRCBDP0048778
-ctttcttcaacaattgctcatgcaggatcttcagtagatttagctattttttctttacatttagcaggtatttcttctattttaggagctattaattttattactactattattaatatgcgagccccaggaattacttttgatcgtataccattatttgtgtgatctgtattaattacagctgtacttcttcttttatctttacctgttttagctggagctattaccatattattaacagatcgaaatttaaacacttcattctttgatcctgcaggtgggggtgatcctattttataccaacatttattt
>Epicypta_ridleyi_ZRCBDP0049062
-ctttcttcaacaattgctcatgcaggatcttcagtagatttagctattttttctttacatttagcaggtatttcttctattttaggagctattaattttattactactattattaatatgcgagccccaggaattacttttgatcgtatgccattatttgtgtgatctgtattaatcacagctgtacttcttcttttatctttacctgttttagctggagctattaccatattattaacagatcgaaatttaaacacttcattctttgatcctgcaggtgggggtgatcctattttatatcaacatttattt
>Epicypta_ridleyi_ZRCBDP0049063
cctttcttcaacaattgctcatgcaggatcttcagtagatttagctattttttctttacatttagcaggtatttcttctattttaggagctattaattttattactactattattaatatacgagccccaggaattacttttgatcgtataccattatttgtgtgatctgtattaattacagctgtacttcttcttttatctttacctgttttagctggagctattaccatattattaacagatcgaaatttaaacacttcattctttgatcctgcaggtgggggtgatcctattttataccaacatttattt
>Epicypta_ridleyi_ZRCBDP0049064
-ctttcttcaacaattgctcatgcaggatcttcagtagatttagctattttttctttacatttagcaggtatttcttctattttaggagctattaattttattactactattattaatatgcgagccccaggaattacttttgatcgtataccattatttgtgtgatctgtattaattacagctgtacttcttcttttatctttacctgttttagctggagctattaccatattattaacagatcgaaatttaaacacttcattctttgatcctgcaggtgggggtgatcctattttataccaacatttattt
>Epicypta_ridleyi_ZRCBDP0049065
-ctttcttcaacaattgctcatgcaggatcttcagtagatttagctattttttctttacatttagcaggtatttcttctattttaggagctattaattttattactactattattaatatgcgagccccaggaattacttttgatcgtataccattatttgtgtgatctgtattaattacagctgtacttcttcttttatctttacctgttttagctggagctattaccatattattaacagatcgaaatttaaacacttcattctttgatcctgcaggtgggggtgatcctattttataccaacatttattt
>Epicypta_ridleyi_ZRCBDP0049152
-ctttcttcaacaattgctcatgcaggatcttcagtagatttagctattttttctttacatttagcaggtatttcttctattttaggagctattaattttattactactattattaatatgcgagccccaggaattacttttgatcgtataccattatttgtgtgatctgtattaattacagctgtacttcttcttttatctttacctgttttagctggagctattaccatattattaacagatcgaaatttaaacacttcattctttgatcctgcaggtgggggtgatcctattttataccaacatttattt
>Epicypta_ridleyi_ZRCBDP0049275
cctttcttcaacaattgctcatgcaggatcttcagtagatttagctattttttctttacatttagcaggtatttcttctattttaggagctattaattttattactactattattaatatgcgagccccaggaattacttttgatcgtatgccattatttgtgtgatctgtattaatcacagctgtacttcttcttttatctttacctgttttagctggagctattaccatattattaacagatcgaaatttaaacacttcattctttgatcctgcaggtgggggtgatcctattttatatcaacatttattt
>Epicypta_ridleyi_ZRCBDP0049287
-ctttcttcaacaattgctcatgcaggatcttcagtagatttagctattttttctttacatttagcaggtatttcttctattttaggagctattaattttattactactattattaatatgcgagccccaggaattacttttgatcgtataccattatttgtgtgatctgtattaattacagctgtacttcttcttttatctttacctgttttagctggagctattaccatattattaacagatcgaaatttaaacacttcattctttgatcctgcaggtgggggtgatcctattttataccaacatttattt
>Epicypta_ridleyi_ZRCBDP0049295
-ctttcttcaacaattgctcatgcaggatcttcagtagatttagctattttttctttacatttagcaggtatttcttctattttaggagctattaattttattactactattattaatatgcgagccccaggaattacttttgatcgtataccattatttgtgtgatctgtattaattacagctgtacttcttcttttatctttacctgttttagctggagctattaccatattattaacagatcgaaatttaaacacttcattctttgatcctgcaggtgggggtgatcctattttataccaacatttattt
>Epicypta_ridleyi_ZRCBDP0049328
-ctttcttcaacaattgctcatgcaggatcttcagtagatttagctattttttctttacatttagcaggtatttcttctattttaggagctattaattttattactactattattaatatgcgagccccaggaattacttttgatcgtataccattatttgtgtgatctgtattaattacagctgtacttcttcttttatctttacctgttttagctggagctattaccatattattaacagatcgaaatttaaacacttcattctttgatcctgcaggtgggggtgatcctattttataccaacatttattt
>Epicypta_ridleyi_ZRCBDP0049337
cctttcttcaacaattgctcatgcaggatcttcagtagatttagctattttttctttacatttagcaggtatttcttctattttaggagctattaattttattactactattattaatatacgagccccaggaattacttttgatcgtataccattatttgtgtgatctgtattaattacagctgtacttcttcttttatctttacctgttttagctggagctattaccatattattaacagatcgaaatttaaacacttcattctttgatcctgcaggtgggggtgatcctattttataccaacatttattt
>Epicypta_ridleyi_ZRCBDP0049339
-ctttcttcaacaattgctcatgcaggatcttcagtagatttagctattttttctttacatttagcaggtatttcttctattttaggagctattaattttattactactattattaatatgcgagccccaggaattacttttgatcgtataccattatttgtgtgatctgtattaattacagctgtacttcttcttttatctttacctgttttagctggagctattaccatattattaacagatcgaaatttaaacacttcattctttgatcctgcaggtgggggtgatcctattttataccaacatttattt
>Epicypta_ridleyi_ZRCBDP0049341
-ctttcttcaacaattgctcatgcagggtcttcagtagatttagctattttttctttacatttagcaggtatttcttctattttaggagctattaattttattactactattattaatatgcgagccccaggaattacttttgatcgtatacccttatttgtgtgatctgtattaattacagctgtacttcttcttttatctttacctgttttagctggagctattaccatattattaacagatcgaaatttaaatacttcattctttgatcctgcaggagggggtgatcctattttatatcaacacttattt
>Epicypta_ridleyi_ZRCBDP0132865
cctttcttcaacaattgctcatgcaggatcttcagtagatttagctattttttctttacatttagcaggtatttcttctattttaggagctattaattttattactactattattaatatgcgagccccaggaattacttttgatcgtatgccattatttgtgtgatctgtattaatcacagctgtacttcttcttttatctttacctgttttagctggagctattaccatattattaacagatcgaaatttaaacacttcattctttgatcctgcaggtgggggtgatcctattttatatcaacatttattt
>Epicypta_ridleyi_ZRCBDP0133517
cctttcttcaacaattgctcatgcaggatcttcagtagatttagctattttttctttacatttagcaggtatttcttctattttaggagctattaattttattactactattattaatatacgagccccaggaattacttttgatcgtataccattatttgtgtgatctgtattaattacagctgtacttcttcttttatctttacctgttttagctggagctattaccatattattaacagatcgaaatttaaacacttcattctttgatcctgcaggtgggggtgatcctattttataccaacatttattt
>Epicypta_ridleyi_ZRCBDP0133535
cctttcttcaacaattgctcatgcaggatcttcagtagatttagctattttttctttacatttagcaggtatttcttctattttaggagctattaattttattactactattattaatatgcgagccccaggaattacttttgatcgtataccattatttgtgtgatctgtattaattacagctgtacttcttcttttatctttacctgttttagctggagctattaccatattattaacagatcgaaatttaaacacttcattctttgatcctgcaggtgggggtgatcctattttataccaacatttattt
>Epicypta_ridleyi_ZRCBDP0136950
cctttcttcaacaattgctcatgcaggatcttcagtagatttagctattttttctttacatttagcaggtatttcttctattttaggagctattaattttattactactattattaatatgcgagccccaggaattacttttgatcgtataccattatttgtgtgatctgtattaattacagctgtacttcttcttttatctttacctgttttagctggagctattaccatattattaacagatcgaaatttaaacacttcattctttgatcctgcaggtgggggtgatcctattttataccaacatttattt
>Epicypta_ridleyi_ZRCBDP0278350
cctttcttcaacaattgctcatgcaggatcttcagtagatttagctattttttctttacatttagcaggtatttcttctattttaggagctattaattttattactactattattaatatgcgagccccaggaattacttttgatcgtatgccattatttgtgtgatctgtattaatcacagctgtacttcttcttttatctttacctgttttagctggagctattaccatattattaacagatcgaaatttaaacacttcattctttgatcctgcaggtgggggtgatcctattttatatcaacatttattt
>Epicypta_ridleyi_ZRCBDP0278357
cctttcttcaacaattgctcatgcaggatcttcagtagatttagctattttttctttacatttagcaggtatttcttctattttaggagctattaattttattactactattattaatatacgagccccaggaattacttttgatcgtataccattatttgtgtgatctgtattaattacagctgtacttcttcttttatctttacctgttttagctggagctattaccatattattaacagatcgaaatttaaacacttcattctttgatcctgcaggtgggggtgatcctattttataccaacatttattt
>Epicypta_ridleyi_ZRCBDP0278370
cctttcttcaacaattgctcatgcaggatcttcagtagatttagctattttttctttacatttagcaggtatttcttctattttaggagctattaattttattactactattattaatatgcgagccccaggaattacttttgatcgtataccattatttgtgtgatctgtattaattacagctgtacttcttcttttatctttacctgttttagctggagctattaccatattattaacagatcgaaatttaaacacttcattctttgatcctgcaggtgggggtgatcctattttataccaacatttattt
>Epicypta_ridleyi_ZRCBDP0278371
cctttcttcaacaattgctcatgcaggatcttcagtagatttagctattttttctttacatttagcaggtatttcttctattttaggagctattaattttattactactattattaatatgcgagccccaggaattacttttgatcgtataccattatttgtgtgatctgtattaattacagctgtacttcttcttttatctttacctgttttagctggagctattaccatattattaacagatcgaaatttaaacacttcattctttgatcctgcaggtgggggtgatcctattttataccaacatttattt
>Epicypta_ridleyi_ZRCBDP0278399
nntntcttcaacaattgctcatgcaggatcttcagtagatttagctattttttctttacatttagcaggtatttcttctattttaggagctattaattttattactactattattaatatgcgagccccaggaattacttttgatcgtataccattatttgtgtgatctgtattaattacagctgtacttcttcttttatctttacctgttttagctggagctattaccatattattaacagatcgaaatttaaacacttcattctttgatcctgcaggtgggggtgatcctattttataccaacatttattt
>Epicypta_ridleyi_ZRCBDP0278419
cctttcttcaacaattgctcatgcaggatcttcagtagatttagctattttttctttacatttagcaggtatttcttctattttaggagctattaattttattactactattattaatatgcgagccccaggaattacttttgatcgtataccattatttgtgtgatctgtattaattacagctgtacttcttcttttatctttacctgttttagctggagctattaccatattattaacagatcgaaatttaaacacttcattctttgatcctgcaggtgggggtgatcctattttataccaacatttattt
>Epicypta_ridleyi_ZRCBDP0278421
nntntcttcaacaattgctcatgcaggatcttcagtagatttagctattttttctttacatttagcaggtatttcttctattttaggagctattaattttattactactattattaatatgcgagccccaggaattacttttgatcgtataccattatttgtgtgatctgtattaattacagctgtacttcttcttttatctttacctgttttagctggagctattaccatattattaacagatcgaaatttaaacacttcattctttgatcctgcaggtgggggtgatcctattttataccaacatttattt
>Epicypta_ridleyi_ZRCBDP0278450
cctttcttcaacaattgctcatgcaggatcttcagtagatttagctattttttctttacatttagcaggtatttcttctattttaggagctattaattttattactactattattaatatacgagccccaggaattacttttgatcgtataccattatttgtgtgatctgtattaattacagctgtacttcttcttttatctttacctgttttagctggagctattaccatattattaacagatcgaaatttaaacacttcattctttgatcctgcaggtgggggtgatcctattttataccaacatttattt
>Epicypta_ridleyi_ZRCBDP0278455
cctttcttcaacaattgctcatgcaggatcttcagtagatttagctattttttctttacatttagcaggtatttcttctattttaggagctattaattttattactactattattaatatacgagccccaggaattacttttgatcgtataccattatttgtgtgatctgtattaattacagctgtacttctacttttatctttacctgttttagctggagctattaccatattattaacagatcgaaatttaaacacttcattctttgatcctgcaggtggaggtgatcctattttataccaacatttattt
>Epicypta_ridleyi_ZRCBDP0278468
cctttcttcaacaattgctcatgcaggatcttcagtagatttagctattttttctttacatttagcaggtatttcttctattttaggagctattaattttattactactattattaatatgcgagccccaggaattacttttgatcgtataccattatttgtgtgatctgtattaattacagctgtacttcttcttttatctttacctgttttagctggagctattaccatattattaacagatcgaaatttaaacacttcattctttgatcctgcaggtgggggtgatcctattttataccaacatttattt
>Epicypta_tanjiakkimi_ZRCBDP0047866
tctttcttctacaattgctcatgcaggctcatctgttgatttagcaattttttctttacatttggcaggtatttcttctattttgggagctattaattttattactacaattattaatatacgagccccagggattacttttgatcgaatacctttatttgtttgatctgttttaattactgctgttttattgttattatctcttcctgttttagcgggggctattacaatattattaacagatcgtaatttaaatacttcattttttgatccagcgggagggggagatcctattttatatcaacatttattt
>Epicypta_tanjiakkimi_ZRCBDP0048452
tctttcttctacaattgctcatgcaggctcatctgttgatttagcaattttttctttacatttggcaggtatttcttctattttgggggctattaattttattactacaattattaatatacgagctccagggattacttttgatcgaatacctttatttgtttgatctgttttaattactgctgttttattgttattatctcttcctgttttagcaggggctattacaatattattaacagatcgtaatttaaatacttcattttttgatccagcgggagggggagatcctattttatatcaacacttattt
>Epicypta_tanjiakkimi_ZRCBDP0048748
tctttcttctacaattgctcatgcaggttcatctgttgatttagcaattttttctttacatttggcaggtatttcttctattttgggggctattaattttattactacaattattaatatacgagctccagggattacttttgatcgaatacctttatttgtttgatctgttttaattactgctgttttattgttattatctcttcctgttttagcaggggctattacaatattattaacagatcgtaatttaaatacttcattttttgatccagcgggaggaggagatcctattttatatcaacatttattt
>Epicypta_tanjiakkimi_ZRCBDP0048853
tctttcttctacaattgctcatgcaggctcatctgttgatttagcaattttttctttacatttggcaggtatttcttctattttgggagctattaattttattactacaattattaatatacgagccccagggattacttttgatcgaatacctttatttgtttgatctgttttaattactgctgttttattgttattatctcttcctgttttagcaggggctattacaatattattaacagatcgtaatttaaatacttcattttttgatccagcgggagggggagatcctattttatatcaacatttattt
>Epicypta_tanjiakkimi_ZRCBDP0048929
tctttcttctacaattgctcatgcaggctcatctgttgatttagcaattttttctttacatttggcaggtatttcttctattttgggagctattaattttattactacaattattaatatacgagccccagggattacttttgatcgaatacctttatttgtttgatctgttttaattactgctgttttattgttattatctcttcctgttttagcgggggctattacaatattattaacagatcgtaatttaaatacttcattttttgatccagcgggagggggagatcctattttatatcaacatttattt
>Epicypta_tanjiakkimi_ZRCBDP0072721
tctttcttctacaattgctcatgcaggctcatctgttgatttagcaattttttctttacatttggcaggtatttcttctattttgggggctattaattttattactacaattattaatatacgagctccagggattacttttgatcgaatacctttatttgtttgatctgttttaattactgctgttttattgttattatctcttcctgttttagcaggggctattacaatattattaacagatcgtaatttaaatacttcattttttgatccagcgggagggggagatcctattttatatcaacacttattt
>Epicypta_tanjiakkimi_ZRCBDP0072737
tctttcttctacaattgctcatgcaggctcatctgttgatttagcaattttttctttacatttggcaggtatttcttctattttgggagctattaattttattactacaattattaatatacgagccccagggattacttttgatcgaatacctttatttgtttgatctgttttaattactgctgttttattgttattatctcttcctgttttagcaggggctattacaatattattaacagatcgtaatttaaatacttcattttttgatccagcgggagggggagatcctattttatatcaacatttattt
>Epicypta_tanjiakkimi_ZRCBDP0072751
tctttcttctacaattgctcatgcaggctcatctgttgatttagcaattttttctttacatttggcaggtatttcttctattttgggggctattaattttattactacaattattaatatacgagctccagggattacttttgatcgaatacctttatttgtttgatctgttttaattactgctgttttattgttattatctcttcctgttttagcaggggctattacaatattattaacagatcgtaatttaaatacttcattttttgatccagcgggagggggagatcctattttatatcaacacttattt
>Epicypta_tanjiakkimi_ZRCBDP0133427
tctttcttctacaattgctcatgcaggctcatctgttgatttagcaattttttctttacatttggcaggtatttcttctattttgggagctattaattttattactacaattattaatatacgagccccagggattacttttgatcgaatacctttatttgtttgatctgttttaattactgctgttttattgttattatctcttcctgttttagcaggggctattacaatattattaacagatcgtaatttaaatacttcattttttgatccagcgggagggggagatcctattttatatcaacatttattt
>Epicypta_tanjiakkimi_ZRCBDP0133432
tctttcttctacaattgctcatgcaggctcatctgttgatttagcaattttttctttacatttggcaggtatttcttctattttgggagctattaattttattactacaattattaatatacgagctccagggattacttttgatcgaatacctttatttgtttgatctgttttaattactgctgttttattgttattatctcttcctgttttagcgggggctattacaatattattaacagatcgtaatttaaatacttcattttttgatccagcgggagggggggatcctattttatatcaacatttattt
>Epicypta_tanjiakkimi_ZRCBDP0133437
tctttcttctacaattgctcatgcaggctcatctgttgatttagcaattttttctttacatttggcaggtatttcttctattttgggagctattaattttattactacaattattaatatacgagccccagggattacttttgatcgaatacctttatttgtttgatctgttttaattactgctgttttattgttattatctcttcctgttttagcgggggctattacaatattattaacagatcgtaatttaaatacttcattttttgatccagcgggagggggagatcctattttatatcaacatttattt
>Epicypta_tanjiakkimi_ZRCBDP0133447
tctttcttctacaattgctcatgcaggctcatctgttgatttagcaattttttctttacatttggcaggtatttcttctattttgggggctattaattttattactacaattattaatatacgagctccaggaattacttttgatcgaatacctttatttgtttgatctgttttaattactgctgttttattgttattatctcttcctgttttagcaggggctattacaatattattaacagatcgtaatttaaatacttcattttttgatccagcaggagggggagatcctattttatatcaacatttattt
>Epicypta_tanjiakkimi_ZRCBDP0133458
tctttcttctacaattgctcatgcaggctcatctgttgatttagcaattttttctttacatttggcaggtatttcttctattttgggagctattaattttattactacaattattaatatacgagccccagggattacttttgatcgaatacctttatttgtttgatctgttttaattactgctgttttattgttattatctcttcctgttttagcgggggctattacaatattattaacagatcgtaatttaaatacttcattttttgatccagcgggagggggagatcctattttatatcaacatttattt
>Epicypta_tanjiakkimi_ZRCBDP0133468
tctttcttctacaattgctcatgcaggctcatctgttgatttagcaattttttctttacatttggcaggtatttcttctattttgggagctattaattttattactacaattattaatatacgagctccagggattacttttgatcgaatacctttatttgtttgatctgttttaattactgctgttttattgttattatctcttcctgttttagcgggggctattacaatattattaacagatcgtaatttaaatacttcattttttgatccagcgggagggggggatcctattttatatcaacatttattt
>Epicypta_tanjiakkimi_ZRCBDP0133561
tctttcttctacaattgctcatgcaggctcatctgttgatttagcaattttttctttacatttggcaggtatttcttctattttgggagctattaattttattactacaattattaatatacgagccccagggattacttttgatcgaatacctttatttgtttgatctgttttaattactgctgttttattgttattatctcttcctgttttagcgggggctattacaatattattaacagatcgtaatttaaatacttcattttttgatccagcgggagggggagatcctattttatatcaacatttattt
>Epicypta_tanjiakkimi_ZRCBDP0137017
tctttcttctacaattgctcatgcaggttcatctgttgatttagcaattttttctttacatttggcaggtatttcttctattttgggagctattaattttattactacaattattaatatacgagccccagggattacttttgatcgaatacctttatttgtttgatctgttttaattactgctgttttattgttattatctcttcctgttttagcaggggctattacaatattattaacagatcgtaatttaaatacttcattttttgatccagcgggagggggagatcctattttatatcaacatttattt
>Epicypta_tanjiakkimi_ZRCBDP0154873
tctttcttctacaattgctcatgcaggctcatctgttgatttagcaattttttctttacatttggcaggtatttcttctattttgggggctattaattttattactacaattattaatatacgagctccagggattacttttgatcgaatacctttatttgtttgatctgttttaattactgctgttttattgttattatctcttcctgttttagcaggggctattacaatattattaacagatcgtaatttaaatacttcattttttgatccagcgggaggaggggatcctattttatatcaacatttattt
>Epicypta_tanjiakkimi_ZRCBDP0154874
tctttcttctacaattgctcatgcaggctcatctgttgatttagcaattttttctttacatttggcaggtatttcttctattttgggagctattaattttattactacaattattaatatacgagctccagggattacttttgatcgaatacctttatttgtttgatctgttttaattactgctgttttattgttattatctcttcctgttttagcgggggctattacaatattattaacagatcgtaatttaaatacttcattttttgatccagcgggagggggggatcctattttatatcaacatttattt
>Epicypta_tanjiakkimi_ZRCBDP0154967
tctttcttctacaattgctcatgcaggttcatctgttgatttagcaattttttctttacatttggcaggtatttcttctattttgggggctattaattttattactacaattattaatatacgagctccagggattacttttgatcgaatacctttatttgtttgatctgttttaattactgctgttttattgttattatctcttcctgttttagcaggggctattacaatattattaacagatcgtaatttaaatacttcattttttgatccagcgggaggaggagatcctattttatatcaacatttattt
>Epicypta_wallacei_ZRCBDP0048465
cctatcctcaactattgcccatgctggatcttctgtagatttagctattttttctttacatttagccggaatctcctcaattttaggggcaattaattttattaccacaattattaatatacgatccccaggaattacttttgatcgaatacctctatttgtttgatcagtattaatcacagctattttacttcttctttctttacctgttttagcgggagctattacaatattattaacagatcgaaatttaaatacttctttttttgatccagcgggaggaggggatcctattttatatcaacatttattt
>Epicypta_wallacei_ZRCBDP0048832
cttatcctcaactattgcccatgctggatcttctgtagatttagctattttttctttacatttagccggaatctcctcaattttaggggcaattaattttattaccacaattattaatatacgatccccaggaattacttttgatcgaatacctctatttgtttgatcagtattaatcacagctattttacttcttctttctttacctgttttagcgggagctattacaatattattaacagatcgaaatttaaatacttctttttttgatccagcgggaggaggggatcctattttatatcaacatttattt
>Epicypta_wallacei_ZRCBDP0048868
cctatcctcaactattgcccatgctggatcttctgtagatttagctattttttctttacatttagccggaatctcctcaattttaggggcaattaattttattaccacaattattaatatacgatctccaggaattacttttgatcgaatacctctatttgtttgatcagtattaatcacagctattttacttcttctttctttacctgttttagcgggagctattacaatattattaacagatcgaaatttaaatacttctttttttgatccagcgggaggaggggatcctattttatatcaacatttattt
>Epicypta_wallacei_ZRCBDP0048884
cttatcctcaactattgcccatgctggatcttctgtagatttagctattttttctttacatttagccggaatctcctcaattttaggggcaattaattttattaccacaattattaatatacgatccccaggaattacttttgatcgaatacctctatttgtttgatcagtattaatcacagctattttacttcttctttctttacctgttttagcgggagctattacaatattattaacagatcgaaatttaaatacttctttttttgatccagcgggaggaggggatcctattttatatcaacatttattt
>Epicypta_wallacei_ZRCBDP0133462
cttatcctcaactattgcccatgctggatcttctgtagatttagctattttttctttacatttagccggaatctcctcaattttaggggcaattaattttattaccacaattattaatatacgatccccaggaattacttttgatcgaatacctctatttgtttgatcagtattaatcacagctattttacttcttctttctttacctgttttagcgggagctattacaatattattaacagatcgaaatttaaatacttctttttttgatccagcgggaggaggggatcctattttatatcaacatttattt
>Epicypta_yupeigaoae_ZRCBDP0066740
tctttcctcctcaattgcccatgctggggcttctgttgatttagctattttttcccttcatttagcaggtatttcctctattttaggggctgtaaattttattacaacaattattaatatacgagcccccggaattacttttgatcgcttacctttattcgtttgatcagttcttattactgcagtactattattgctatcattacctgtattagccggagctattacaatacttctaacagatcgaaatattaatacttcattttttgatcctgccggaggaggagaccctattttatatcaacatttattt
>Eumanota_racola_ZRCBDP0047833
attatctaatattattgctcatgaaggagcttctgtagattttgcaattttttcccttcatttagcaggaatttcttctattttaggagcagtaaattttattactacaattctaaatatacgagcaccaggcatttcttttgaccaaatacctttattcgtttgatcagtattaattactgcaattcttttattactttcattaccagtattagcaggtgctattacaatattacttacagatcgaaatttaaatacatctttttttgatcctataggaggaggagatccaattctttatcaacatctattt
>Eumanota_racola_ZRCBDP0047923
attatctaatattattgctcatgaaggagcttctgtagattttgcaattttttcccttcatttagcaggaatttcttctattttaggagcagtaaattttattactacaattctaaatatacgagcaccaggcatttcttttgaccaaatacctttattcgtttgatcagtattaattactgcaattcttttattactttcattaccagtattagcaggtgctattacaatattacttacagatcgaaatttaaatacatctttttttgatcctataggaggaggagatccaattctttatcaacatctattt
>Eumanota_racola_ZRCBDP0047931
attatctaatattattgctcatgaaggagcttctgtagattttgcaattttttcccttcatttagcaggaatttcttctattttaggagcagtaaattttattactacaattctaaatatacgagcaccaggcatttcttttgaccaaatacctttattcatttgatcagtattaattactgcaattcttttattactttcattaccagtattagcaggtgctattacaatattacttacagatcgaaatttaaatacatctttttttgatcctataggaggaggagatccaattctttatcaacatctattt
>Eumanota_racola_ZRCBDP0048560
attatctaatattattgctcatgaaggagcttctgtagattttgcaattttttcccttcatttagcaggaatttcttctattttaggagcagtaaattttattactacaattctaaatatacgagcaccaggcatttcttttgaccaaatacctttattcgtttgatcagtattaattactgcaattcttttattactttcattaccagtattagcaggtgctattacaatattacttacagatcgaaatttaaatacatctttttttgatcctataggaggaggagatccaattctttatcaacatctattt
>Eumanota_racola_ZRCBDP0048561
attatctaatattattgctcatgaaggagcttctgtagattttgcaattttttcccttcatttagcaggaatttcttctattttaggagcagtaaattttattactacaattctaaatatacgagcaccaggcatttcttttgaccaaatacctttattcatttgatcagtattaattactgcaattcttttattactttcattaccagtattagcaggtgctattacaatattacttacagatcgaaatttaaatacatctttttttgatcctataggaggaggagatccaattctttatcaacatctattt
>Eumanota_racola_ZRCBDP0048562
attatctaatattattgctcatgaaggagcttctgtagattttgcaattttttcccttcatttagcaggaatttcttctattttaggagcagtaaattttattactacaattctaaatatacgagcaccaggcatttcttttgaccaaatacctttattcatttgatcagtattaattactgcaattcttttattactttcattaccagtattagcaggtgctattacaatattacttacagatcgaaatttaaatacatctttttttgatcctataggaggaggagatccaattctttatcaacatctattt
>Eumanota_racola_ZRCBDP0048927
attatctaatattattgctcatgaaggagcttctgtagattttgcaattttttcccttcatttagcaggaatttcttctattttaggagcagtaaattttattactacaattctaaatatacgagcaccaggcatttcttttgaccaaatacctttattcgtttgatcagtattaattactgcaattcttttattactttcattaccagtattagcaggtgctattacaatattacttacagatcgaaatttaaatacatctttttttgatcctataggaggaggagatccaattctttatcaacatctattt
>Eumanota_racola_ZRCBDP0048954
attatctaatattattgctcatgaaggagcttctgtagattttgcaattttttcccttcatttagcaggaatttcttctattttaggagcagtaaattttattactacaattctaaatatacgagcaccaggcatttcttttgaccaaatacctttattcgtttgatcagtattaattactgcaattcttttattactttcattaccagtattagcaggtgctattacaatattacttacagatcgaaatttaaatacatctttttttgatcctataggaggaggagatccaattctttatcaacatctattt
>Eumanota_racola_ZRCBDP0133453
attatctaatattattgctcatgaaggagcttctgtagattttgcaattttttcccttcatttagcaggaatttcttctattttaggagcagtaaattttattactacaattctaaatatacgagcaccaggcatttcttttgaccaaatacctttattcgtttgatcagtattaattactgcaattcttttattactttcattaccagtattagcaggtgctattacaatattacttacagatcgaaatttaaatacatctttttttgatcctataggaggaggagatccaattctttatcaacatctattt
>Exechia_alinewongae_ZRCBDP0140725
cctttcttcatcaattgcccacgctggagcctctgtcgatttagctattttttcattacatttagcaggaatttcctcaattttaggggcagtaaactttattacaacaattattaatatgcgagccccaggtattacttttgatcgactccctttatttgtatgatctgttttaattactgctgttttactgcttctttctttaccagtattagctggagctattacaatgcttttaacagatcgaaatctaaatacctcattttttgatcctgctggaggaggagatccaatcttataccaacatttattt
>Exechia_tanswiehiani_ZRCBDP0047798
cctatcctcatcaattgctcatgcaggtgcttctgttgacttagctattttttctttacatttagctggtatttcttctattttaggagcggttaattttattactacaattattaatatacgagcacctggaattacctttgatcgtctcccactttttgtttgatcagtattaattacagctgtacttcttcttctttctttacctgttttagctggagctattactatactattaactgaccgaaatttaaatacttccttttttgaccctgctggaggaggagatccaattttatatcaacatttattt
>Exechia_tanswiehiani_ZRCBDP0047898
cctatcctcatcaattgctcatgcaggtgcttctgttgacttagctattttttctttacatttagctggtatttcttctattttaggagcggttaattttattactacaattattaatatacgagcgcctggaattacctttgatcgtctcccactttttgtttgatcagtattaattacagctgtacttcttcttctttctttacctgttttagctggagctattactatactattaactgaccgaaatttaaatacttccttttttgaccctgctggaggaggagatccaattttatatcaacatttattt
>Exechia_tanswiehiani_ZRCBDP0047899
cctatcctcatcaattgctcatgcaggtgcttctgttgacttagctattttttctttacatttagctggtatttcttctattttaggagcggttaattttattactacaattattaatatacgagcgcctggaattacctttgatcgtctcccactttttgtttgatcagtattaattacagctgtacttcttcttctttctttacctgttttagctggagctattactatactattaactgaccgaaatttaaatacttccttttttgaccctgctggaggaggagatccaattttatatcaacatttattt
>Exechia_tanswiehiani_ZRCBDP0047947
cctatcctcatcaattgctcatgcaggtgcttctgttgacttagctattttttctttacatttagctggtatttcttctattttaggagcggttaattttattactacaattattaatatacgagcacctggaattacctttgatcgtctcccactttttgtttgatcagtattaattacagctgtacttcttcttctttctttacctgttttagctggagctattactatactattaactgaccgaaatttaaatacttccttttttgaccctgctggaggaggagatccaattttatatcaacatttattt
>Exechia_tanswiehiani_ZRCBDP0048514
cctatcctcatcaattgctcatgcaggtgcttctgttgacttagctattttttctttacatttagctggtatttcttctattttaggagcggttaattttattactacaattattaatatacgagcacctggaattacctttgatcgtctcccactttttgtttgatcagtattaattacagctgtacttcttcttctttctttacctgttttagctggagctattactatactattaactgaccgaaatttaaatacttccttttttgaccctgctggaggaggagatccaattttatatcaacatttattt
>Exechia_tanswiehiani_ZRCBDP0048668
cctatcctcatcaattgctcatgcaggtgcttctgttgacttagctattttttctttacatttagctggtatttcttctattttaggagcggttaattttattactacaattattaatatacgagcacctggaattacctttgatcgtctcccactttttgtttgatcagtattaattacagctgtacttcttcttctttctttacctgttttagctggagctattactatactattaactgaccgaaatttaaatacttccttttttgaccctgctggaggaggagatccaattttatatcaacatttattt
>Exechia_tanswiehiani_ZRCBDP0048855
cctatcctcatcaattgctcatgcaggtgcttctgttgacttagctattttttctttacatttagctggtatttcttctattttaggagcggttaattttattactacaattattaatatacgagcgcctggaattacctttgatcgtctcccactttttgtttgatcagtattaattacagctgtacttcttcttctttctttacctgttttagctggagctattactatactattaactgaccgaaatttaaatacttccttttttgaccctgctggaggaggagatccaattttatatcaacatttattt
>Exechia_tanswiehiani_ZRCBDP0048945
cctatcctcatcaattgctcatgcaggtgcttctgttgacttagctattttttctttacatttagctggtatttcttctattttaggagcggttaattttattactacaattattaatatacgagcacctggaattacctttgatcgtctcccactttttgtttgatcagtattaattacagctgtacttcttcttctttctttacctgttttagctggagctattactatactattaactgaccgaaatttaaatacttccttttttgaccctgctggaggaggagatccaattttatatcaacatttattt
>Exechia_tanswiehiani_ZRCBDP0048946
cctatcctcatcaattgctcatgcaggtgcttctgttgacttagctattttttctttacatttagctggtatttcttctattttaggagcggttaattttattactacaattattaatatacgagcacctggaattacctttgatcgtctcccactttttgtttgatcagtattaattacagctgtacttcttcttctttctttacctgttttagctggagctattactatactattaactgaccgaaatttaaatacttccttttttgaccctgctggaggaggagatccaattttatatcaacatttattt
>Exechia_tanswiehiani_ZRCBDP0048972
cctatcctcatcaattgctcatgcaggtgcttctgttgacttagctattttttctttacatttagctggtatttcttctattttaggagcggttaattttattactacaattattaatatacgagcgcctggaattacctttgatcgtctcccactttttgtttgatcagtattaattacagctgtacttcttcttctttctttacctgttttagctggagctattactatactattaactgaccgaaatttaaatacttccttttttgaccctgctggaggaggagatccaattttatatcaacatttattt
>Exechia_tanswiehiani_ZRCBDP0048985
cctatcctcatcaattgctcatgcaggtgcttctgttgacttagctattttttctttacatttagctggtatttcttctattttaggagcggttaattttattactacaattattaatatacgagcgcctggaattacctttgatcgtctcccactttttgtttgatcagtattaattacagctgtacttcttcttctttctttacctgttttagctggagctattactatactattaactgaccgaaatttaaatacttccttttttgaccctgctggaggaggagatccaattttatatcaacatttattt
>Exechia_tanswiehiani_ZRCBDP0049174
cctatcctcatcaattgctcatgcaggtgcttctgttgacttagctattttttctttacatttagctggtatttcttctattttaggagcggttaattttattactacaattattaatatacgagcgcctggaattacctttgatcgtctcccactttttgtttgatcagtattaattacagctgtacttcttcttctttctttacctgttttagctggagctattactatactattaactgaccgaaatttaaatacttccttttttgaccctgctggaggaggagatccaattttatatcaacatttattt
>Exechia_tanswiehiani_ZRCBDP0049179
cctatcctcatcaattgctcatgcaggtgcttctgttgacttagctattttttctttacatttagctggtatttcttctattttaggagcggttaattttattactacaattattaatatacgagcacctggaattacctttgatcgtctcccactttttgtttgatcagtattaattacagctgtacttcttcttctttctttacctgttttagctggagctattactatactattaactgaccgaaatttaaatacttccttttttgaccctgctggaggaggagatccaattttatatcaacatttattt
>Integricypta_fergusondavie_ZRCBDP0047053
cctatcatcttcattagctcatgcaggatcatcagttgatttagctattttttctttacatttagctggaatttcttcaattttaggagctattaattttattacaactattattaatataaaatccccaggaatatctttagataaaatacctctatttgtttgatctgttttaattactgctattcttttattattatctttaccagttttagcaggagctattaccatgttattaacagatcgaaatttaaatacatctttttttgaccctgcaggaggaggggacccaattttatatcaacatttattt
>Integricypta_fergusondavie_ZRCBDP0047056
cctatcatcttcattagctcatgcaggatcatcagttgatttagctattttttctttacatttagctggaatttcttcaattttaggagctattaattttattacaactattattaatataaaatccccaggaatatctttagataaaatacctctatttgtttgatctgttttaattactgctattcttttattattatctttaccagttttagcaggagctattaccatgttattaacagatcgaaatttaaatacatctttttttgaccctgcaggaggaggggacccaattttatatcaacatttattt
>Integricypta_fergusondavie_ZRCBDP0047084
cctatcatcttcattagctcatgcaggatcatcagttgatttagctattttttctttacatttagctggaatttcttcaattttaggagctattaattttattacaactattattaatataaaatccccaggaatatctttagataaaatacctctatttgtttgatctgttttaattactgctattcttttattattatctttaccagttttaacaggagctattaccatgttattaacagatcgaaatttaaatacatctttttttgaccctgcaggaggaggggacccaattttatatcaacatttattt
>Integricypta_fergusondavie_ZRCBDP0047092
cctatcatcttcattagctcatgcaggatcatcagttgatttagctattttttctttacatttagctggaatttcttcaattttaggagctattaattttattacaactattattaatataaaatccccaggaatatctttagataaaatacctctatttgtttgatctgttttaattactgctattcttttattattatctttaccagttttagcaggagctattaccatgttattaacagatcgaaatttaaatacatctttttttgaccctgcaggaggaggggacccaattttatatcaacatttattt
>Integricypta_fergusondavie_ZRCBDP0047102
cctatcatcttcattagctcatgcaggatcatcagttgatttagctattttttctttacatttagctggaatttcttcaattttaggagctattaattttattacaactattattaatataaaatccccaggaatatctttagataaaatacctctatttgtttgatctgttttaattactgctattcttttattattatctttaccagttttagcaggagctattaccatgttattaacagatcgaaatttaaatacatctttttttgaccctgcaggaggaggggacccaattttatatcaacatttattt
>Integricypta_fergusondavie_ZRCBDP0048133
cctatcatcttcattagctcatgcaggatcatcagttgatttagctattttttctttacatttagctggaatttcttcaattttaggagctattaattttattacaactattattaatataaaatccccaggaatatctttagataaaatacctctatttgtttgatctgttttaattactgctattcttttattattatctttaccagttttagcaggagctattaccatgttattaacagatcgaaatttaaatacatctttttttgaccctgcaggaggaggggacccaattttatatcaacatttattt
>Integricypta_fergusondavie_ZRCBDP0048141
cctatcatcttcattagctcatgcaggatcatcagttgatttagctattttttctttacatttagctggaatttcttcaattttaggagctattaattttattacaactattattaatataaaatccccaggaatatctttagataaaatacctctatttgtttgatctgttttaattactgctattcttttattattatctttaccagttttagcgggagctattaccatgttattaacagatcgaaatttaaatacatctttttttgaccctgcaggaggaggggacccaattttatatcaacatttattt
>Integricypta_fergusondavie_ZRCBDP0048728
cctatcatcttcattagctcatgcaggatcatcagttgatttagctattttttctttacatttagctggaatttcttcaattttaggagctattaattttattacaactattattaatataaaatccccaggaatatctttagataaaatacctctatttgtttgatctgttttaattactgctattcttttattattatctttaccagttttagcaggagctattaccatgttattaacagatcgaaatttaaatacatctttttttgaccctgcaggaggaggggacccaattttatatcaacatttattt
>Integricypta_fergusondavie_ZRCBDP0049135
cctatcatcttcattagctcatacaggatcatcagttgatttagctattttttctttacatttagctggaatttcttcaattttaggagctattaattttattacaactattattaatataaaatccccaggaatatctttagataaaatacctctatttgtttgatctgttttaattactgctattcttttattattatctttaccagttttagcaggagctattaccatgttattaacagatcgaaatttaaatacatctttttttgaccctgcaggaggaggggacccaattttatatcaacatttattt
>Integricypta_fergusondavie_ZRCBDP0049297
cctatcatcttcattagctcatgcaggatcatcagttgatttagctattttttctttacatttagctggaatttcttcaattttaggagctattaattttattacaactattattaatataaaatccccaggaatatctttagataaaatacctctatttgtttgatctgttttaattactgctattcttttattattatctttaccagttttagcaggagctattaccatattattaacagatcgaaatttaaatacatctttttttgaccctgcaggaggaggggacccaattttatatcaacatttattt
>Integricypta_fergusondavie_ZRCBDP0049298
cctatcatcttcattagctcatgcaggatcatcagttgatttagctattttttctttacatttagctggaatttcttcaattttaggagctattaattttattacaactattattaatataaaatccccaggaatatctttagataaaatacctctatttgtttgatctgttttaattactgctattcttttattattatctttaccagttttagcaggagctattaccatgttattaacagatcgaaatttaaatacatctttttttgaccctgcaggaggaggggacccaattttatatcaacatttattt
>Integricypta_fergusondavie_ZRCBDP0049313
cctatcatcttcattagctcatgcaggatcatcagttgatttagctattttttctttacatttagctggaatttcttcaattttaggagctattaattttattacaactattattaatataaaatccccaggaatatctttagataaaatacctctatttgtttgatctgttttaattactgctattcttttattattatctttaccagttttagcaggagctattaccatgttattaacagatcgaaatttaaatacatctttttttgaccctgcaggaggaggggacccaattttatatcaacatttattt
>Integricypta_fergusondavie_ZRCBDP0049314
cctatcatcttcattagctcatgcaggatcatcagttgatttagctattttttctttacatttagctggaatttcttcaattttaggagctattaattttattacaactattattaatataaaatccccaggaatatctttagataaaatacctctatttgtttgatctgttttaattactgctattcttttattattatctttaccagttttagcaggagctattaccatgttattaacagatcgaaatttaaatacatctttttttgaccctgcaggaggaggggacccaattttatatcaacatttattt
>Integricypta_fergusondavie_ZRCBDP0049316
cctatcatcttcattagctcatgcaggatcatcagttgatttagctattttttctttacatttagctggaatttcttcaattttaggagctattaattttattacaactattattaatataaaatccccaggaatatctttagataaaatacctctatttgtttgatctgttttaattactgctattcttttattattatctttaccagttttagcaggagctattaccatgttattaacagatcgaaatttaaatacatctttttttgaccctgcaggaggaggggacccaattttatatcaacatttattt
>Integricypta_fergusondavie_ZRCBDP0049318
cctatcatcttcattagctcatgcaggatcatcagttgatttagctattttttctttacatttagctggaatttcttcaattttaggagctattaattttattacaactattattaatataaaatccccaggaatatctttagataaaatacctctatttgtttgatctgttttaattactgctattcttttattattatctttaccagttttagcaggagctattaccatgttattaacagatcgaaatttaaatacatctttttttgaccctgcaggaggaggggacccaattttatatcaacatttattt
>Integricypta_fergusondavie_ZRCBDP0049325
cctatcatcttcattagctcatgcaggatcatcagttgatttagctattttttctttacatttagctggaatttcttcaattttaggagctattaattttattacaactattattaatataaaatccccaggaatatctttagataaaatacctctatttgtttgatctgttttaattactgctattcttttattattatctttaccagttttagcaggagctattaccatgttattaacagatcgaaatttaaatacatctttttttgaccctgcaggaggaggggacccaattttatatcaacatttattt
>Integricypta_fergusondavie_ZRCBDP0049340
cctatcatcttcattagctcatgcaggatcatcagttgatttagctattttttctttacatttagctggaatttcttcaattttaggagctattaattttattacaactattattaatataaaatccccaggaatatctttagataaaatacctctatttgtttgatctgttttaattactgctattcttttattattatctttaccagttttagcaggagctattaccatattattaacagatcgaaatttaaatacatctttttttgaccctgcaggaggaggggatccaattttatatcaacatttattt
>Integricypta_fergusondavie_ZRCBDP0066817
cctatcatcttcattagctcatgcaggatcatcagttgatttagctattttttctttacatttagctggaatttcttcaattttaggagctattaattttattacaactattattaatataaaatccccaggaatatctttagataaaatacctctatttgtttgatctgttttaattactgctattcttttattattatctttaccagttttagcaggagctattaccatgttattaacagatcgaaatttaaatacatctttttttgaccctgcaggaggaggggacccaattttatatcaacatttattt
>Integricypta_fergusondavie_ZRCBDP0132881
cctatcatcttcattagctcatgcaggatcatcagttgatttagctattttttctttacatttagctggaatttcttcaattttaggagctattaattttattacaactattattaatataaaatccccaggaatatctttagataaaatacctctatttgtttgatctgttttaattactgctattcttttattattatctttaccagttttagcaggagctattaccatgttattaacagatcgaaatttaaatacatctttttttgaccctgcaggaggaggggacccaattttatatcaacatttattt
>Integricypta_fergusondavie_ZRCBDP0133420
cctatcatcttcattagctcatgcaggatcatcagttgatttagctattttttctttacatttagctggaatttcttcaattttaggagctattaattttattacaactattattaatataaaatccccaggaatatctttagataaaatacctctatttgtttgatctgttttaattactgctattcttttattattatctttaccagttttagcaggagctattaccatgttattaacagatcgaaatttaaatacatctttttttgaccctgcaggaggaggggacccaattttatatcaacatttattt
>Integricypta_fergusondavie_ZRCBDP0133513
cctatcatcttcattagctcatgcaggatcatcagttgatttagctattttttctttacatttagctggaatttcttcaattttaggagctattaattttattacaactattattaatataaaatccccaggaatatctttagataaaatacctctatttgtttgatctgttttaattactgctattcttttattattatctttaccagttttagcaggagctattaccatgttattaacagatcgaaatttaaatacatctttttttgaccctgcaggaggaggggacccaattttatatcaacatttattt
>Integricypta_fergusondavie_ZRCBDP0133529
cctatcatcttcattagctcatgcaggatcatcagttgatttagctattttttctttacatttagctggaatttcttcaattttaggagctattaattttattacaactattattaatataaaatccccaggaatatctttagataaaatacctctatttgtttgatctgttttaattactgctattcttttattattatctttaccagttttagcaggagctattaccatgttattaacagatcgaaatttaaatacatctttttttgaccctgcaggaggaggggacccaattttatatcaacatttattt
>Integricypta_fergusondavie_ZRCBDP0133553
cctatcatcttcattagctcatgcaggatcatcagttgatttagctattttttctttacatttagctggaatttcttcaattttaggagctattaattttattacaactattattaatataaaatccccaggaatatctttagataaaatacctctatttgtttgatctgttttaattactgctattcttttattattatctttaccagttttagcaggagctattaccatgttattaacagatcgaaatttaaatacatctttttttgaccctgcaggaggaggggacccaattttatatcaacatttattt
>Integricypta_fergusondavie_ZRCBDP0155002
cctatcatcttcattagctcatgcaggatcatcagttgatttagctattttttctttacatttagctggaatttcttcaattttaggagctattaattttattacaactattattaatataaaatccccaggaatatctttagataaaatacctctatttgtttgatctgttttaattactgctattcttttattattatctttaccagttttagcaggagctattaccatgttattaacagatcgaaatttaaatacatctttttttgaccctgcaggaggaggggacccaattttatatcaacatttattt
>Integricypta_fergusondavie_ZRCBDP0155020
cctatcatcttcattagctcatgcaggatcatcagttgatttagctattttttctttacatttagctggaatttcttcaattttaggagctattaattttattacaactattattaatataaaatccccaggaatatctttagataaaatacctctatttgtttgatctgtattaattactgctattcttttattattatctttaccagttttagcaggagctattaccatgttattaacagatcgaaatttaaatacatctttttttgaccctgcaggaggaggggacccaattttatatcaacatttattt
>Integricypta_fergusondavie_ZRCBDP0278325
----tcatcttcattagctcatgcaggatcatcagttgatttagctattttttctttacatttagctggaatttcttcaattttaggagctattaattttattacaactattattaatataaaatccccaggaatatctttagataaaatacctctatttgtttgatctgttttaattactgctattcttttattattatctttaccagttttagcaggagctattaccatgttattaacagatcgaaatttaaatacatnntttttngaccctgcaggaggaggnnacccaattttatatcaacatttattt
>Integricypta_fergusondavie_ZRCBDP0278330
----tcatcttcattagctcatgcaggatcatcagttgatttagctattttttctttacatttagctggaatctcttcaattttaggagctattaattttattacaactattattaatataaaatccccaggaatatctttagataaaatacctctatttgtttgatctgttttaattactgctattcttttattattatctttaccagttttagcaggagctattaccatgttattaacagatcgaaatttaaatacatnntttttngaccctgcaggaggaggggacccaattttatatcaacatttattt
>Integricypta_fergusondavie_ZRCBDP0278457
nnnatcatcttcattagctcatgcaggatcatcagttgatttagctattttttctttacatttagctggaatttcttcaattttaggagctattaattttattacaactattattaatataaaatccccaggaatatctttngataaaatacctctatttgtttgatctgttttaattactgctattcttttattattatctttaccagttttagcaggagctattaccatgttattaacagatcgaaatttaaatacatnntttttnnaccctgcaggaggaggggacccaattttatatcaacatttattt
>Integricypta_fergusondavie_ZRCBDP0279137
----tcatcttcattagctcatgcaggatcatcagttgatttagctattttttctttacatttagctggaatttcttcaattttaggagctattaattttattacaactattattaatataaaatccccaggaatatctttagataaaatacctctatttgtttgatctgttttaattactgctattcttttattattatctttaccagttttagcaggagctattaccatgttattaacagatcgaaatttaaatacatnntttttngaccctgcaggaggaggggacccaattttatatcaacatttattt
>Integricypta_fergusondavie_ZRCBDP0279141
----tcatcttcattagctcatgcaggatcatcagttgatttagctattttttctttacatttagctggaatttcttcaattttaggagctattaattttattacaactattattaatataaaatccccaggaatatctttagataaaatacctctatttgtttgatctgttttaattactgctattcttttattattatctttaccagttttagcgggagctattaccatgttattaacagatcgaaatttaaatacatctttttttgaccctgcaggaggaggggacccaattttatatcaacatttattt
>Integricypta_fergusondavie_ZRCBDP0279177
----tcatcttcattagctcatgcaggatcatcagttgatttagctattttttctttacatttagctggaatttcttcaattttaggagctattaattttattacaactattattaatataaaatccccaggaatatctttagataaaatacctctatttgtttgatctgttttaattactgctattcttttattattatctttaccagttttagcaggagctattaccatgttattaacagatcgaaatttaaatacatnntttttngaccctgcaggaggaggggacccaattttatatcaacatttattt
>Integricypta_fergusondavie_ZRCBDP0279178
----tcatcttcattagctcatgcaggatcatcagttgatttagctattttttctttacatttagctggaatttcttcaattttaggagctattaattttattacaactattattaatataaaatccccaggaatatctttagataaaatacctctatttgtttgatctgttttaattactgctattcttttattattatctttaccagttttagcaggagctattaccatgttattaacagatcgaaatttaaatacatnntttttngaccctgcaggaggaggggacccaattttatatcaacatttattt
>Integricypta_fergusondavie_ZRCBDP0279182
--tatcatcttcattagctcatgcaggatcatcagttgatttagctattttttctttacatttagctggaatttcttcaattttaggagctattaattttattacaactattattaatataaaatccccaggaatatctttagataaaatacctctatttgtttgatctgttttaattactgctattcttttattattatctttaccagttttagcaggagctattaccatgttattaacagatcgaaatttaaatacatcnttttttgaccctgcaggaggaggggacccaattttatatcaacatttattt
>Integricypta_fergusondavie_ZRCBDP0279186
----tcatcttcattagctcatgcaggatcatcagttgatttagctattttttctttacatttagctggaatttcttcaattttaggagctattaattttattacaactattattaatataaaatccccaggaatatctttagataaaatacctctatttgtttgatctgttttaattactgctattcttttattattatctttaccagttttagcaggagctattaccatgttattaacagatcgaaatttaaatacatnntttttngaccctgcaggaggaggggacccaattttatatcaacatttattt
>Integricypta_fergusondavie_ZRCBDP0284177
----tcatcttcattagctcatgcaggatcatcagttgatttagctattttttctttacatttagctggaatttcttcaattttaggagctattaattttattacaactattattaatataaaatccccaggaatatctttagataaaatacctctatttgtttgatctgttttaattactgctattcttttattattatctttaccagttttagcaggagctattaccatgttattaacagatcgaaatttaaatacatctttttttgaccctgcaggaggaggggacccaattttatatcaacatttattt
>Integricypta_fergusondavie_ZRCBDP0284180
----tcatcttcattagctcatgcaggatcatcagttgatttagctattttttctttacatttagctggaatttcttcaattttaggagctattaattttattacaactattattaatataaaatccccaggaatatctttagataaaatacctctatttgtttgatctgttttaattactgctattcttttattattatctttaccagttttagcaggagctattaccatgttattaacagatcgaaatttaaatacatcntttttngaccctgcaggaggaggggacccaattttatatcaacatttattt
>Integricypta_fergusondavie_ZRCBDP0284182
-ttatcatcttcattagctcatgcaggatcatcagttgatttagctattttttctttacatttagctggaatttcttcaattttaggagctattaattttattacaactattattaatataaaatccccaggaatatctttagataaaatacctctatttgtttgatctgttttaattactgctattcttttattattatctttaccagttttagcaggagctattaccatgttattaacagatcgaaatttaaatacatnntttttngaccctgcaggaggaggggacccaattttatatcaacatttattt
>Integricypta_fergusondavie_ZRCBDP0284183
---atcatcttcattagctcatgcaggatcatcagttgatttagctattttttctttacatttagctggaatttcttcaattttaggagctattaattttattacaactattattaatataaaatccccaggaatatctttagataaaatacctctatttgtttgatctgttttaattactgctattcttttattattatctttaccagttttagcaggagctattaccatgttattaacagatcgaaatttaaatacatctttttttgaccctgcaggaggaggggacccaattttatatcaacatttattt
>Integricypta_fergusondavie_ZRCBDP0284186
----tcatcttcattagctcatgcaggatcatcagttgatttagctattttttctttacatttagctggaatttcttcaattttaggagctattaattttattacaactattattaatataaaatccccaggaatatctttagataaaatacctctatttgtttgatctgttttaattactgctattcttttattattatctttaccagttttagcaggagctattaccatgttattaacagatcgaaatttaaatacatnntttttngaccctgcaggaggaggggacccaattttatatcaacatttattt
>Integricypta_fergusondavie_ZRCBDP0284187
-ctatcatcttcnntngctcatgcaggatcatcagttgatttagctattttttctttacatttagctggaatttcttcaattttaggagctattaattttattacaactattattaatataaaatccccaggaatatctttngataaaatacctctatttgtttgatctgttttaattactgctattcttttattattatctttaccagttttagcaggagctattaccatgttattaacagatcgaaatttaaatacatctttttttgaccctgcaggaggaggggacccaattttatatcaacatttattt
>Integricypta_fergusondavie_ZRCBDP0284191
----tcatcttcattagctcatgcaggatcatcagttgatttagctattttttctttacatttagctggaatttcttcaattttaggagctattaattttattacaactattattaatataaaatccccaggaatatctttagataaaatacctctatttgtttgatctgttttaattactgctattcttttattattatctttaccagttttagcaggagctattaccatgttattaacagatcgaaatttaaatacatnntttttngaccctgcaggaggaggnnacccaattttatatcaacatttattt
>Integricypta_fergusondavie_ZRCBDP0284197
----tcatcttcattagctcatgcaggatcatcagttgatttagctattttttctttacatttagctggaatttcttcaattttaggagctattaattttattacaactattattaatataaaatccccaggaatatctttagataaaatacctctatttgtttgatctgttttaattactgctattcttttattattatctttaccagttttagcaggagctattaccatgttattaacagatcgaaatttaaatacatnntttttngaccctgcaggaggaggggacccaattttatatcaacatttattt
>Integricypta_fergusondavie_ZRCBDP0284199
----tcatcttcattagctcatgcaggatcatcagttgatttagctattttttctttacatttagctggaatttcttcaattttaggagctattaattttattacaactattattaatataaaatccccaggaatatctttagataaaatacctctatttgtttgatctgttttaattactgctattcttttattattatctttaccagttttagcaggagctattaccatgttattaacagatcgaaatttaaatacatctttttttgaccctgcaggaggaggggacccaattttatatcaacatttattt
>Integricypta_fergusondavie_ZRCBDP0284202
----tcatcttcattagctcatgcaggatcatcagttgatttagctattttttctttacatttagctggaatttcttcaattttaggagctattaattttattacaactattattaatataaaatccccaggaatatctttagataaaatacctctatttgtttgatctgttttaattactgctattcttttattattatctttaccagttttagcaggagctattaccatattattaacagatcgaaatttaaatacatnntttttngaccctgcaggaggaggggacccaattttatatcaacatttattt
>Integricypta_fergusondavie_ZRCBDP0284228
----tcatcttcattagctcatgcaggatcatcagttgatttagctattttttctttacatttagctggaatttcttcaattttaggagctattaattttattacaactattattaatataaaatccccaggaatatctttngataaaatacctctatttgtttgatctgtattaattactgctattcttttattattatctttaccagttttagcaggagctattaccatgttattaacagatcgaaatttaaatacatnntttttngaccctgcaggaggaggggacccaattttatatcaacatttattt
>Integricypta_fergusondavie_ZRCBDP0284255
---atcatcttcattagctcatgcaggatcatcagttgatttagctattttttctttacatttagctggaatttcttcaattttaggagctattaattttattacaactattattaatataaaatccccaggaatatctttagataaaatacctctatttgtttgatctgttttaattactgctattcttttattattatctttaccagttttagcaggagctattaccatgttattaacagatcgaaatttaaatacatnnttttttgaccctgcaggaggaggggacccaattttatatcaacatttattt
>Integricypta_fergusondavie_ZRCBDP0284268
----tcatcttcattagctcatgcaggatcatcagttgatttagctattttttctttacatttagctggaatttcttcaattttaggagctattaattttattacaactattattaatataaaatccccaggaatatctttagataaaatacctctatttgtttgatctgttttaattactgctattcttttattattatctttaccagttttagcaggagctattaccatattattaacagatcgaaatttaaatacatnntttttngaccctgcaggaggaggnnacccaattttatatcaacatttattt
>Integricypta_fergusondavie_ZRCBDP0284284
----tcatcttcattagctcatgcaggatcatcagttgatttagctattttttctttacatttagctggaatttcttcaattttaggagctattaattttattacaactattattaatataaaatccccaggaatatctttagataaaatacctctatttgtttgatctgttttaattactgctattcttttattattatctttaccagttttagcaggagctattaccatattattaacagatcgaaatttaaatacatnntttttngaccctgcaggaggaggggacccaattttatatcaacatttattt
>Integricypta_fergusondavie_ZRCBDP0284300
----tcatcttcattagctcatgcaggatcatcagttgatttagctattttttctttacatttagctggaatttcttcaattttaggagctattaattttattacaactattattaatataaaatccccaggaatatctttagataaaatacctctatttgtttgatctgttttaattactgctattcttttattattatctttaccagttttagcaggagctattaccatgttattaacagatcgaaatttaaatacatnntttttngaccctgcaggaggaggggacccaattttatatcaacatttattt
>Integricypta_fergusondavie_ZRCBDP0314075
----tcatcttcattagctcatgcaggatcatcagttgatttagctantttttctttacatttagctggaatttcttcaattttaggagctattaattttattacaactattattaatataaaatccccaggaatatctttagataaaatacctctatttgtttgatctgttttaattactgctattcttttattattatctttaccagttttagcaggagctattaccatgttattaacagatcgaaatttaaatacatctttttttgaccctgcaggaggaggggacccaattttatatcaacatttattt
>Integricypta_fergusondavie_ZRCBDP0314078
----tcatcttcattagctcatgcaggatcatcagttgatttagctattttttctttacatttagctggaatttcttcaattttaggagctattaattttattacaactattattaatataaaatccccaggaatatctttagataaaatacctctatttgtttgatctgttttaattactgctattcttttattattatctttaccagttttagcaggagctattaccatgttattaacagatcgaaatttaaatacatnntttttngaccctgcaggaggaggggacccaattttatatcaacatttattt
>Integricypta_fergusondavie_ZRCBDP0314081
----tcatcttcattagctcatgcaggatcatcagttgatttagctantttttctttacatttagctggaatctcttcaattttaggagctattaattttattacaactattattaatataaaatccccaggaatatctttagataaaatacctctatttgtttgatctgttttaattactgctattcttttattattatctttaccagttttagcaggagctattaccatgttattaacagatcgaaatttaaatacatctttttttgaccctgcaggaggaggggacccaattttatatcaacatttattt
>Integricypta_fergusondavie_ZRCBDP0314090
------atcttcattagctcatgcaggatcatcagttgatttagctattttttctttacatttagctggaatttcttcaattttaggagctattaattttattacaactattattaatataaaatccccaggaatatctttagataaaatacctctatttgtttgatctgttttaattactgctattcttttattattatctttaccagttttagcaggagctattaccatgttattaacagatcgaaatttaaatacatnnttttttnaccctgcaggaggaggggacccaattttatatcaacatttatt-
>Integricypta_fergusondavie_ZRCBDP0314091
----tcatcttcattagctcatgcaggatcatcagttgatttagctattttttctttacatttagctggaatttcttcaattttaggagctattaattttattacaactattattaatataaaatccccaggaatatctttagataaaatacctctatttgtttgatctgttttaattactgctattcttttattattatctttaccagttttagcaggagctattaccatgttattaacagatcgaaatttaaatacatnntttttngaccctgcaggaggaggggacccaattttatatcaacatttattt
>Integricypta_fergusondavie_ZRCBDP0314096
----tcatcttcattagctcatgcaggatcatcagttgatttagctattttttctttacatttagctggaatttcttcaattttaggagctattaattttattacaactattattaatataaaatccccaggaatatctttagataaaatacctctatttgtttgatctgttttaattactgctattcttttattattatctttaccagttttagcaggagctattaccatgttattaacagatcgaaatttaaatacatcntttttngaccctgcaggaggaggggacccaattttatatcaacatttattt
>Integricypta_fergusondavie_ZRCBDP0314132
-atatcatcttcattagctcatgcaggatcatcagttgatttagctattttttctttacatttagctggaatctcttcaattttaggagctattaattttattacaactattattaatataaaatccccaggaatatctttagataaaatacctctatttgtttgatctgttttaattactgctattcttttattattatctttaccagttttagcaggagctattaccatgttattaacagatcgaaatttaaatacatnnttttttgaccctgcaggaggaggggacccaattttatatcaacatttattt
>Integricypta_fergusondavie_ZRCBDP0314133
----tcatcttcattagctcatgcaggatcatcagttgatttagctantttttctttacatttagctggaatttcttcaattttaggagctattaattttattacaactattattaatataaaatccccaggaatatctttagataaaatacctctatttgtttgatctgttttaattactgctattcttttattattatctttaccagttttagcaggagctattaccatgttattaacagatcgaaatttaaatacatctttttttgaccctgcaggaggaggggacccaattttatatcaacatttattt
>Integricypta_fergusondavie_ZRCBDP0314135
----tcatcttcattagctcatgcaggatcatcagttgatttagctantttnnctttacatttagctggaatttcttcaattttaggagctattaattttattacaactattattaatataaaatccccaggaatatctttagataaaatacctctatttgtttgatctgttttaattactgctattcttttattattatctttaccagttttagcaggagctattaccatgttattaacagatcgaaatttaaatacatnnnttttnnaccctgcaggaggaggggacccaattttatatcaacatttattt
>Integricypta_fergusondavie_ZRCBDP0314147
----tcatcttcattagctcatgcaggatcatcagttgatttagctattttttctttacatttagctggaatttcttcaattttaggagctattaattttattacaactattattaatataaaatccccaggaatatctttagataaaatacctctatttgtttgatctgttttaattactgctattcttttattattatctttaccagttttagcaggagctattaccatgttattaacagatcgaaatttaaatacatnntttttnnaccctgcaggaggaggggacccaattttatatcaacatttattt
>Integricypta_fergusondavie_ZRCBDP0314149
----tcatcttcattagctcatgcaggatcatcagttgatttagctattttttctttacatttagctggaatttcttcaattttaggagctattaattttattacaactattattaatataaaatccccaggaatatctttagataaaatacctctatttgtttgatctgttttaattactgctattcttttattattatctttaccagttttagcaggagctattaccatgttattaacagatcgaaatttaaatacatctttttttgaccctgcaggaggaggggacccaattttatatcaacatttattt
>Integricypta_fergusondavie_ZRCBDP0314151
----tcatcttcattagctcatgcaggatcatcagttgatttagctattttttctttacatttagctggaatttcttcaattttaggagctattaattttattacaactattattaatataaaatccccaggaatatctttagataaaatacctctatttgtttgatctgttttaattactgctattcttttattattatctttaccagttttagcaggagctattaccatgttattaacagatcgaaatttaaatacatctttttttgaccctgcaggaggaggggacccaattttatatcaacatttattt
>Integricypta_fergusondavie_ZRCBDP0314153
----tcatcttcattagctcatgcaggatcatcagttgatttagctantttnnctttacatttagctggaatttcttcaattttaggagctattaattttattacaactattattaatataaaatccccaggaatatctttagataaaatacctctatttgtttgatctgttttaattactgctattcttttattattatctttaccagttttagcaggagctattaccatgttattaacagatcgaaatttaaatacatnntttttngaccctgcaggaggaggggacccaattttatatcaacatttattt
>Integricypta_fergusondavie_ZRCBDP0314155
-nnntcntcttcattagctcatgcaggatcatcagttgatttagctattttttctttacatttagctggaatttcttcaattttaggagctattaattttattacaactattattaatataaaatccccaggaatatctttagataaaatacctctatttgtttgatctgttttaattactgctattcttttattattatctttaccagttttagcaggagctattaccatgttattaacagatcgaaatttaaacacatctttttttgaccctgcaggaggaggggatccaattttatatcaacatttattt
>Integricypta_fergusondavie_ZRCBDP0314162
----tcatcttcattagctcatgcaggatcatcagttgatttagctattttttctttacatttagctggaatttcttcaattttaggagctattaattttattacaactattattaatataaaatccccaggaatatctttagataaaatacctctatttgtttgatctgtattaattactgctattcttttattattatctttaccagttttagcaggagctattaccatgttattaacagatcgaaatttaaatacatctttttttgaccctgcaggaggaggggacccaattttatatcaacatttattt
>Integricypta_fergusondavie_ZRCBDP0314164
----tcatcttcattagctcatgcaggatcatcagttgatttagctantttnnctttacatttagctggaatttcttcaattttaggagctattaattttattacaactattattaatataaaatccccaggaatatctttagataaaatacctctatttgtttgatctgttttaattactgctattcttttattattatctttaccagttttagcaggagctattaccatgttattaacagatcgaaatttaaacacatctttttttgaccctgcaggaggaggggatccaattttatatcaacatttattt
>Integricypta_fergusondavie_ZRCBDP0314181
----tcatcttcattagctcatgcaggatcatcagttgatttagctattttttctttacatttagctggaatttcttcaattttaggagctattaattttattacaactattattaatataaaatccccaggaatatctttagataaaatacctctatttgtttgatctgttttaattactgctattcttttattattatctttaccagttttagcaggagctattaccatgttattaacagatcgaaatttaaatacatctttttttgaccctgcaggaggaggggacccaattttatatcaacatttattt
>Integricypta_fergusondavie_ZRCBDP0314184
-ctatcatcttcattagctcatgcaggatcatcagttgatttagctantttnnctttacatttagctggaatttcttcaattttaggagctattaattttattacaactattattaatataaaatccccaggaatatctttagataaaatacctctatttgtttgatctgttttaattactgctattcttttattattatctttaccagttttagcaggagctattaccatgttattaacagatcgaaatttaaatacatnnnttttnnaccctgcaggaggaggggacccaattttatatcaacatttattt
>Integricypta_fergusondavie_ZRCBDP0314195
----tcatcttcattagctcatgcaggatcatcagttgatttagctattttttctttacatttagctggaatttcttcaattttaggagctattaattttattacaactattattaatataaaatccccaggaatatctttagataaaatacctctatttgtttgatctgttttaattactgctattcttttattattatctttaccagttttagcaggagctattaccatgttattaacagatcgaaatttaaatacatnntttttngaccctgcaggaggaggggacccaattttatatcaacatttattt
>Integricypta_fergusondavie_ZRCMIS0000053
----tcatcntcantngctcatgcaggatcatcagttgatttagctattttttctttacatttagctggaatttcttcaattttaggagctattaattttattacaactattattaatataaaatccccaggaatatctttagataaaatacctctatttgtttgatctgttttaattactgctattcttttattattatctttaccagttttagcaggagctattaccatgttattaacagatcgaaatttaaatacatnnttttttgaccctgcaggaggaggggacccaattttatatcaacatttattt
>Integricypta_hoyuenhoeae_ZRCBDP0103977
cctttcttctacattagctcatggagggtcatctgttgatttagcaattttttctctacatttagcaggaatttcttcaattttaggagctattaattttattacaactattattaatataaaatctccagggatatcttttgacaaaatacctttatttgtttgatctgtattaattacagctattttattattattatctttaccagtattagctggagctattactatattattaacagatcgaaatttaaatacttcattttttgaccctgctgggggaggagatccaattttatatcaacatctattt
>Integricypta_shirinae_ZRCBDP0040965
-ctttcttctacattagctcatggaggatcatctgtagatttagcaattttttctttacatttagcaggaatctcttcaattttaggtgctattaattttattacaactattattaatataaaatctccaggaatatcttttgataaaatacctttatttgtttgatctgttttaattacagctattttattattattatctttacctgtattagcaggagctattacaatattattaacagatcgaaatttaaacacctcattttttgaccccgccggaggaggagatccaattttatatcaacatttattt
>Integricypta_shirinae_ZRCBDP0047077
cctttcttctacattagctcatggaggatcatctgtagatttagcaattttttctttacatttagcaggaatctcttcaattttaggtgctattaattttattacaactattattaatataaaatctccaggaatatcttttgataaaatacctttatttgtttgatctgttttaattacagctattttattattattatctttacctgtattagcaggagctattacaatattattaacagatcgaaatttaaacacctcattttttgaccccgccggaggaggagatccaattttatatcaacatttattt
>Integricypta_shirinae_ZRCBDP0047085
cctttcttctacattagctcatggaggatcatctgtagatttagcaattttttctttacatttagcaggaatctcttcaattttaggtgctattaattttattacaactattattaatataaaatctccaggaatatcttttgataaaatacctttatttgtttgatctgttttaattacagctattttattattattatctttacctgtattagcaggagctattacaatattattaacagatcgaaatttaaacacctcattttttgaccccgccggaggaggagatccaattttatatcaacatttattt
>Integricypta_shirinae_ZRCBDP0047093
cctttcttctacattagctcatggaggatcatctgtagatttagcaattttttctttacatttagcaggaatctcttcaattttaggtgctattaattttattacaactattattaatataaaatctccaggaatatcttttgataaaatacctttatttgtttgatctgttttaattacagctattttattattattatctttacctgtattagcaggagctattacaatattattaacagatcgaaatttaaacacctcattttttgaccccgccggaggaggagatccaattttatatcaacatttattt
>Integricypta_shirinae_ZRCBDP0047096
cctttcttctacattagctcatggaggatcatctgtagatttagcaattttttctttacatttagcaggaatctcttcaattttaggtgctattaattttattacaactattattaatataaaatctccaggaatatcttttgataaaatacctttatttgtttgatctgttttaattacagctattttattattattatctttacctgtattagcaggagctattacaatattattaacagatcgaaatttaaacacctcattttttgaccccgccggaggaggagacccaattttatatcaacatttattt
>Integricypta_shirinae_ZRCBDP0047097
cctttcttctacattagctcatggaggatcatctgtagatttagcaattttttctttacatttagcaggaatctcttcaattttaggtgctattaattttattacaactattattaatataaaatctccaggaatatcttttgataaaatacctttatttgtttgatctgttttaattacagctattttattattattatctttacctgtattagcaggagctattacaatattattaacagatcgaaatttaaacacctcattttttgaccccgccggaggaggagatccaattttatatcaacatttattt
>Integricypta_shirinae_ZRCBDP0048260
cctttcttctacattagctcatggaggatcatctgtagatttagcaattttttctttacatttagcaggaatctcttcaattttaggtgctattaattttattacaactattattaatataaaatctccaggaatatcttttgataaaatacctttatttgtttgatctgttttaattacagctattttattattattatctttacctgtattagcaggagctattacaatattattaacagatcgaaatttaaacacctcattttttgaccccgccggaggaggagatccaattttatatcaacatttattt
>Integricypta_shirinae_ZRCBDP0048261
cctttcttctacattagctcatggaggatcatctgtagatttagcaattttttctttacatttagcaggaatctcttcaattttaggtgctattaattttattacaactattattaatataaaatctccaggaatatcttttgataaaatacctttatttgtttgatctgttttaattacagctattttattattattatctttacctgtattagcaggagctattacaatattattaacagatcgaaatttaaacacctcattttttgaccccgccggaggaggagatccaattttatatcaacatttattt
>Integricypta_shirinae_ZRCBDP0048427
cctttcttctacattagctcatggaggatcatctgtagatttagcaattttttctttacatttagcaggaatctcttcaattttaggtgctattaattttattacaactattattaatataaaatctccaggaatatcttttgataaaatacctttatttgtttgatctgttttaattacagctattttattattattatctttacctgtattagcaggagctattacaatattattaacagatcgaaatttaaacacctcattttttgaccccgccggaggaggagacccaattttatatcaacatttattt
>Integricypta_shirinae_ZRCBDP0048767
cctttcttctacattagctcatggaggatcatctgtagatttagcaattttttctttacatttagcaggaatctcttcaattttaggtgctattaattttattacaactattattaatataaaatctccaggaatatcttttgataaaatacctttatttgtttgatctgttttaattacagctattttattattattatctttacctgtattagcaggagctattacaatattattaacagatcgaaatttaaacacctcattttttgaccccgccggaggaggagatccaattttatatcaacatttattt
>Integricypta_shirinae_ZRCBDP0048768
cctttcttctacattagctcatggaggatcatctgtagatttagcaattttttctttacatttagcaggaatctcttcaattttaggtgctattaattttattacaactattattaatataaaatctccaggaatatcttttgataaaatacctttatttgtttgatctgttttaattacagctattttattattattatctttacctgtattagcaggagctattacaatattattaacagatcgaaatttaaacacctcattttttgaccccgccggaggaggagacccaattttatatcaacatttattt
>Integricypta_shirinae_ZRCBDP0048780
cctttcttctacattagctcatggaggatcatctgtagatttagcaattttttctttacatttagcaggaatctcttcaattttaggtgctattaattttattacaactattattaatataaaatctccaggaatatcttttgataaaatacctttatttgtttgatctgttttaattacagctattttattattattatctttacctgtattagcaggagctattacaatattattaacagatcgaaatttaaacacctcattttttgaccccgccggaggaggagatccaattttatatcaacatttattt
>Integricypta_shirinae_ZRCBDP0048782
-ctttcttctacattagctcatggaggatcatctgtagatttagcaattttttctttacatttagcaggaatctcttcaattttaggtgctattaattttattacaactattattaatataaaatctccaggaatatcttttgataaaatacctttatttgtttgatctgttttaattacagctattttattattattatctttacctgtattagcaggagctattacaatattattaacagatcgaaatttaaacacctcattttttgaccccgccggaggaggagatccaattttatatcaacatttattt
>Integricypta_shirinae_ZRCBDP0048783
-ctttcttctacattagctcatggaggatcatctgtagatttagcaattttttctttacatttagcaggaatctcttcaattttaggtgctattaattttattacaactattattaatataaaatctccaggaatatcttttgataaaatacctttatttgtttgatctgttttaattacagctattttattattattatctttacctgtattagcaggagctattacaatattattaacagatcgaaatttaaacacctcattttttgaccccgccggaggaggagacccaattttatatcaacatttattt
>Integricypta_shirinae_ZRCBDP0048787
cctttcttctacattagctcatggaggatcatctgtagatttagcaattttttctttacatttagcaggaatctcttcaattttaggtgctattaattttattacaactattattaatataaaatctccaggaatatcttttgataaaatacctttatttgtttgatctgttttaattacagctattttattattattatctttacctgtattagcaggagctattacaatattattaacagatcgaaatttaaacacctcattttttgaccccgccggaggaggagatccaattttatatcaacatttattt
>Integricypta_shirinae_ZRCBDP0048788
cctttcttctacattagctcatggaggatcatctgtagatttagcaattttttctttacatttagcaggaatctcttcaattttaggtgctattaattttattacaactattattaatataaaatctccaggaatatcttttgataaaatacctttatttgtttgatctgttttaattacagctattttattattattatctttacctgtattagcaggagctattacaatattattaacagatcgaaatttaaacacctcattttttgaccccgccggaggaggagatccaattttatatcaacatttattt
>Integricypta_shirinae_ZRCBDP0049069
cctttcttctacattagctcatggaggatcatctgtagatttagcaattttttctttacatttagcaggaatctcttcaattttaggtgctattaattttattacaactattattaatataaaatctccaggaatatcttttgataaaatacctttatttgtttgatctgttttaattacagctattttattattattatctttacctgtattagcaggagctattacaatattattaacagatcgaaatttaaacacctcattttttgaccccgccggaggaggagatccaattttatatcaacatttattt
>Integricypta_shirinae_ZRCBDP0049268
cctttcttctacattagctcatggaggatcatctgtagatttagcaattttttctttacatttagcaggaatctcttcaattttaggtgctattaattttattacaactattattaatataaaatctccaggaatatcttttgataaaatacctttatttgtttgatctgttttaattacagctattttattattattatctttacctgtattagcaggagctattacaatattattaacagatcgaaatttaaacacctcattttttgaccccgccggaggaggagacccaattttatatcaacatttattt
>Integricypta_shirinae_ZRCBDP0049321
tctttcttctacattagctcatggaggatcatctgtagatttagcaattttttctttacatttagcaggaatctcttcaattttaggtgctattaattttattacaactattattaatataaaatctccaggaatatcttttgataaaatacctttatttgtttgatctgttttaattacagctattttattattattatctttacctgtattagcaggagctattacaatattattaacagatcgaaatttaaacacctcattttttgaccccgccggaggaggagatccaattttatatcaacatttattt
>Integricypta_shirinae_ZRCBDP0049331
cctttcttctacattagctcatggaggatcatctgtagatttagcaattttttctttacatttagcaggaatctcttcaattttaggtgctattaattttattacaactattattaatataaaatctccaggaatatcttttgataaaatacctttatttgtttgatctgttttaattacagctattttattattattatctttacctgtattagcaggagctattacaatattattaacagatcgaaatttaaacacctcattttttgaccccgccggaggaggagatccaattttatatcaacatttattt
>Integricypta_shirinae_ZRCBDP0049333
cctttcttctacattagctcatggaggatcatctgtagatttagcaattttttctttacatttagcaggaatctcttcaattttaggtgctattaattttattacaactattattaatataaaatctccaggaatatcttttgataaaatacctttatttgtttgatctgttttaattacagctattttattattattatctttacctgtattagcaggagctattacaatattattaacagatcgaaatttaaacacctcattttttgaccccgccggaggaggagacccaattttatatcaacatttattt
>Integricypta_shirinae_ZRCBDP0049334
cctttcttctacattagctcatggaggatcatctgtagatttagcaattttttctttacatttagcaggaatctcttcaattttaggtgctattaattttattacaactattattaatataaaatctccaggaatatcttttgataaaatacctttatttgtttgatctgttttaattacagctattttattattattatctttacctgtattagcaggagctattacaatattattaacagatcgaaatttaaacacctcattttttgaccccgccggaggaggagacccaattttatatcaacatttattt
>Integricypta_shirinae_ZRCBDP0049343
cctttcttctacattagctcatggaggatcatctgtagatttagcaattttttctttacatttagcaggaatctcttcaattttaggtgctattaattttattacaactattattaatataaaatctccaggaatatcttttgataaaatacctttatttgtttgatctgttttaattacagctattttattattattatctttacctgtattagcaggagctattacaatattattaacagatcgaaatttaaacacctcattttttgaccccgccggaggaggagacccaattttatatcaacatttattt
>Integricypta_shirinae_ZRCBDP0049344
cctttcttctacattagctcatggaggatcatctgtagatttagcaattttttctttacatttagcaggaatctcttcaattttaggtgctattaattttattacaactattattaatataaaatctccaggaatatcttttgataaaatacctttatttgtttgatctgttttaattacagctattttattattattatctttacctgtattagcaggagctattacaatattattaacagatcgaaatttaaacacctcattttttgaccccgccggaggaggagacccaattttatatcaacatttattt
>Integricypta_shirinae_ZRCBDP0049345
cctttcttctacattagctcatggaggatcatctgtagatttagcaattttttctttacatttagcaggaatctcttcaattttaggtgctattaattttattacaactattattaatataaaatctccaggaatatcttttgataaaatacctttatttgtttgatctgttttaattacagctattttattattattatctttacctgtattagcaggagctattacaatattattaacagatcgaaatttaaacacctcattttttgaccccgccggaggaggagatccaattttatatcaacatttattt
>Integricypta_shirinae_ZRCBDP0049346
cctttcttctacattagctcatggaggatcatctgtagatttagcaattttttctttacatttagcaggaatctcttcaattttaggtgctattaattttattacaactattattaatataaaatctccaggaatatcttttgataaaatacctttatttgtttgatctgttttaattacagctattttattattattatctttacctgtattagcaggagctattacaatattattaacagatcgaaatttaaacacctcattttttgaccccgccggaggaggagatccaattttatatcaacatttattt
>Integricypta_shirinae_ZRCBDP0049347
-ctttcttctacattagctcatggaggatcatctgtagatttagcaattttttctttacatttagcaggaatctcttcaattttaggtgctattaattttattacaactattattaatataaaatctccaggaatatcttttgataaaatacctttatttgtttgatctgttttaattacagctattttattattattatctttacctgtattagcaggagctattacaatattattaacagatcgaaatttaaacacctcattttttgaccccgccggaggaggagatccaattttatatcaacatttattt
>Integricypta_shirinae_ZRCBDP0078962
----tcttctacattagctcatggaggatcatctgtagatttagcaattttttctttacatttagcaggaatctcttcaattttaggtgctattaattttattacaactattattaatataaaatctccaggaatatcttttgataaaatacctttatttgtttgatctgttttaattacagctattttattattattatctttacctgtattagcaggagctattacaatattattaacagatcgaaatttaaacacctcantttttnaccccgccggaggaggagatccaattttatatcaacatttattt
>Integricypta_shirinae_ZRCBDP0078972
----tnntnnacattagctcatggaggatcatctgtagatttagcaattttttctttacatttagcaggaatctcttcaattttaggtgctattaattttattacaactattattaatataaaatctccaggaatatcttttgataaaatacctttatttgtttgatctgttttaattacagctattttattattattatctttacctgtattagcaggagctattacaatattattaacagatcgaaatttaaacacctcattttttgaccccgccggaggaggagatccaattttatatcaacatttattt
>Integricypta_shirinae_ZRCBDP0132829
cctttcttctacattagctcatggaggatcatctgtagatttagcaattttttctttacatttagcaggaatctcttcaattttaggtgctattaattttattacaactattattaatataaaatctccaggaatatcttttgataaaatacctttatttgtttgatctgttttaattacagctattttattattattatctttacctgtattagcaggagctattacaatattattaacagatcgaaatttaaacacctcattttttgaccccgccggaggaggagatccaattttatatcaacatttattt
>Integricypta_shirinae_ZRCBDP0132832
cctttcttctacattagctcatggaggatcatctgtagatttagcaattttttctttacatttagcaggaatctcttcaattttaggtgctattaattttattacaactattattaatataaaatctccaggaatatcttttgataaaatacctttatttgtttgatctgttttaattacagctattttattattattatctttacctgtattagcaggagctattacaatattattaacagatcgaaatttaaacacctcattttttgaccccgccggaggaggagatccaattttatatcaacatttattt
>Integricypta_shirinae_ZRCBDP0132833
cctttcttctacattagctcatggaggatcatctgtagatttagcaattttttctttacatttagcaggaatctcttcaattttaggtgctattaattttattacaactattattaatataaaatctccaggaatatcttttgataaaatacctttatttgtttgatctgttttaattacagctattttattattattatctttacctgtattagcaggagctattacaatattattaacagatcgaaatttaaacacctcattttttgaccccgccggaggaggagatccaattttatatcaacatttattt
>Integricypta_shirinae_ZRCBDP0132851
cctttcttctacattagctcatggaggatcatctgtagatttagcaattttttctttacatttagcaggaatctcttcaattttaggtgctattaattttattacaactattattaatataaaatctccaggaatatcttttgataaaatacctttatttgtttgatctgttttaattacagctattttattattattatctttacctgtattagcaggagctattacaatattattaacagatcgaaatttaaacacctcattttttgaccccgccggaggaggagatccaattttatatcaacatttattt
>Integricypta_shirinae_ZRCBDP0132855
cctttcttctacattagctcatggaggatcatctgtagatttagcaattttttctttacatttagcaggaatctcttcaattttaggtgctattaattttattacaactattattaatataaaatctccaggaatatcttttgataaaatacctttatttgtttgatctgttttaattacagctattttattattattatctttacctgtattagcaggagctattacaatattattaacagatcgaaatttaaacacctcattttttgaccccgccggaggaggagatccaattttatatcaacatttattt
>Integricypta_shirinae_ZRCBDP0132856
cctttcttctacattagctcatggaggatcatctgtagatttagcaattttttctttacatttagcaggaatctcttcaattttaggtgctattaattttattacaactattattaatataaaatctccaggaatatcttttgataaaatacctttatttgtttgatctgttttaattacagctattttattattattatctttacctgtattagcaggagctattacaatattattaacagatcgaaatttaaacacctcattttttgaccccgccggaggaggagatccaattttatatcaacatttattt
>Integricypta_shirinae_ZRCBDP0132878
cctttcttctacattagctcatggaggatcatctgtagatttagcaattttttctttacatttagcaggaatctcttcaattttaggtgctattaattttattacaactattattaatataaaatctccaggaatatcttttgataaaatacctttatttgtttgatctgttttaattacagctattttattattattatctttacctgtattagcaggagctattacaatattattaacagatcgaaatttaaacacctcattttttgaccccgccggaggaggagatccaattttatatcaacatttattt
>Integricypta_shirinae_ZRCBDP0132880
cctttcttctacattagctcatggaggatcatctgtagatttagcaattttttctttacatttagcaggaatctcttcaattttaggtgctattaattttattacaactattattaatataaaatctccaggaatatcttttgataaaatacctttatttgtttgatctgttttaattacagctattttattattattatctttacctgtattagcaggagctattacaatattattaacagatcgaaatttaaacacctcattttttgaccccgccggaggaggagatccaattttatatcaacatttattt
>Integricypta_shirinae_ZRCBDP0132894
cctttcttctacattagctcatggaggatcatctgtagatttagcaattttttctttacatttagcaggaatctcttcaattttaggtgctattaattttattacaactattattaatataaaatctccaggaatatcttttgataaaatacctttatttgtttgatctgttttaattacagctattttattattattatctttacctgtattagcaggagctattacaatattattaacagatcgaaatttaaacacctcattttttgaccccgccggaggaggagatccaattttatatcaacatttattt
>Integricypta_shirinae_ZRCBDP0133136
cctttcttctacattagctcatggaggatcatctgtagatttagcaattttttctttacatttagcaggaatctcttcaattttaggtgctattaattttattacaactattattaatataaaatctccaggaatatcttttgataaaatacctttatttgtttgatctgttttaattacagctattttattattattatctttacctgtattagcaggagctattacaatattattaacagatcgaaatttaaacacctcattttttgaccccgccggaggaggagatccaattttatatcaacatttattt
>Integricypta_shirinae_ZRCBDP0133161
cctttcttctacattagctcatggaggatcatctgtagatttagcaattttttctttacatttagcaggaatctcttcaattttaggtgctattaattttattacaactattattaatataaaatctccaggaatatcttttgataaaatacctttatttgtttgatctgttttaattacagctattttattattattatctttacctgtattagcaggagctattacaatattattaacagatcgaaatttaaacacctcattttttgaccccgccggaggaggagatccaattttatatcaacatttattt
>Integricypta_shirinae_ZRCBDP0133170
cctttcttctacattagctcatggaggatcatctgtagatttagcaattttttctttacatttagcaggaatctcttcaattttaggtgctattaattttattacaactattattaatataaaatctccaggaatatcttttgataaaatacctttatttgtttgatctgttttaattacagctattttattattattatctttacctgtattagcaggagctattacaatattattaacagatcgaaatttaaacacctcattttttgaccccgccggaggaggagacccaattttatatcaacatttattt
>Integricypta_shirinae_ZRCBDP0133375
cctttcttctacattagctcatggaggatcatctgtagatttagcaattttttctttacatttagcaggaatctcttcaattttaggtgctattaattttattacaactattattaatataaaatctccaggaatatcttttgataaaatacctttatttgtttgatctgttttaattacagctattttattattattatctttacctgtattagcaggagctattacaatattattaacagatcgaaatttaaacacctcattttttgaccccgccggaggaggagatccaattttatatcaacatttattt
>Integricypta_shirinae_ZRCBDP0133397
cctttcttctacattagctcatggaggatcatctgtagatttagcaattttttctttacatttagcaggaatctcttcaattttaggtgctattaattttattacaactattattaatataaaatctccaggaatatcttttgataaaatacctttatttgtttgatctgttttaattacagctattttattattattatctttacctgtattagcaggagctattacaatattattaacagatcgaaatttaaacacctcattttttgaccccgccggaggaggagacccaattttatatcaacatttattt
>Integricypta_shirinae_ZRCBDP0133484
cctttcttctacattagctcatggaggatcatctgtagatttagcaattttttctttacatttagcaggaatctcttcaattttaggtgctattaattttattacaactattattaatataaaatctccaggaatatcttttgataaaatacctttatttgtttgatctgttttaattacagctattttattattattatctttacctgtattagcaggagctattacaatattattaacagatcgaaatttaaacacctcattttttgaccccgccggaggaggagatccaattttatatcaacatttattt
>Integricypta_shirinae_ZRCBDP0133512
cctttcttctacattagctcatggaggatcatctgtagatttagcaattttttctttacatttagcaggaatctcttcaattttaggtgctattaattttattacaactattattaatataaaatctccaggaatatcttttgataaaatacctttatttgtttgatctgttttaattacagctattttattattattatctttacctgtattagcaggagctattacaatattattaacagatcgaaatttaaacacctcattttttgaccccgccggaggaggagatccaattttatatcaacatttattt
>Integricypta_shirinae_ZRCBDP0133520
cctttcttctacattagctcatggaggatcatctgtagatttagcaattttttctttacatttagcaggaatctcttcaattttaggtgctattaattttattacaactattattaatataaaatctccaggaatatcttttgataaaatacctttatttgtttgatctgttttaattacagctattttattattattatctttacctgtattagcaggagctattacaatattattaacagatcgaaatttaaacacctcattttttgaccccgccggaggaggagatccaattttatatcaacatttattt
>Integricypta_shirinae_ZRCBDP0133521
cctttcttctacattagctcatggaggatcatctgtagatttagcaattttttctttacatttagcaggaatctcttcaattttaggtgctattaattttattacaactattattaatataaaatctccaggaatatcttttgataaaatacctttatttgtttgatctgttttaattacagctattttattattattatctttacctgtattagcaggagctattacaatattattaacagatcgaaatttaaacacctcattttttgaccccgccggaggaggagatccaattttatatcaacatttattt
>Integricypta_shirinae_ZRCBDP0133538
cctttcttctacattagctcatggaggatcatctgtagatttagcaattttttctttacatttagcaggaatctcttcaattttaggtgctattaattttattacaactattattaatataaaatctccaggaatatcttttgataaaatacctttatttgtttgatctgttttaattacagctattttattattattatctttacctgtattagcaggagctattacaatattattaacagatcgaaatttaaacacctcattttttgaccccgccggaggaggagatccaattttatatcaacatttattt
>Integricypta_shirinae_ZRCBDP0278282
---ttcttctacattagctcatggaggatcatctgtagatttagcaattttttctttacatttagcaggaatctcttcaattttaggtgctattaattttattacaactattattaatataaaatctccaggaatatcttttgataaaatacctttatttgtttgatctgttttaattacagctattttattattattatctttacctgtattagcaggagctattacaatattattaacagatcgaaatttaaacacctcattttttgacccngccggaggaggagatccaattttatatcaacatttattt
>Integricypta_shirinae_ZRCBDP0278291
----tcttctacattagctcatggaggatcatctgtagatttagcaattttttctttacatttagcaggaatctcttcaattttaggtgctattaattttattacaactattattaatataaaatctccaggaatatcttttgataaaatacctttatttgtttgatctgttttaattacagctattttattattattatctttacctgtattagcaggagctattacaatattattaacagatcgaaatttaaacacctcatttttnnnccncncnggaggaggagatnnaattttatatcaacatttattt
>Integricypta_shirinae_ZRCBDP0278294
----tcttctacattagctcatggaggatcatctgtagatttagcaattttttctttacatttagcaggaatctcttcaattttaggtgctattaattttattacaactattattaatataaaatctccaggaatatcttttgataaaatacctttatttgtttgatctgttttaattacagctattttattattattatctttacctgtattagcaggagctattacaatattattaacagatcgaaatttaaacacctcattttttgaccccgccggaggaggagatccaattttatatcaacatttattt
>Integricypta_shirinae_ZRCBDP0278304
----tcttctacattagctcatggaggatcatctgtagatttagcaattttttctttacatttagcaggaatctcttcaattttaggtgctattaattttattacaactattattaatataaaatctccaggaatatcttttgataaaatacctttatttgtttgatctgttttaattacagctattttattattattatctttacctgtattagcaggagctattacaatattattaacagatcgaaatttaaacacctcattttttgaccccgccggaggaggagacccaattttatatcaacatttattt
>Integricypta_shirinae_ZRCBDP0279136
----tcttctacattagctcatggaggatcatctgtagatttagcaattttttctttacatttagcaggaatctcttcaattttaggtgctattaattttattacaactattattaatataaaatctccaggaatatcttttgataaaatacctttatttgtttgatctgttttaattacagctattttattattattatctttacctgtattagcaggagctattacaatattattaacagatcgaaatttaaacacctcattttttgaccccgccggaggaggagatccaattttatatcaacatttattt
>Integricypta_shirinae_ZRCBDP0279140
---ttcttctacattagctcatggaggatcatctgtagatttagcaattttttctttacatttagcaggaatctcttcaattttaggtgctattaattttattacaactattattaatataaaatctccaggaatatcttttgataaaatacctttatttgtttgatctgttttaattacagctattttattattattatctttacctgtattagcaggagctattacaatattattaacagatcgaaatttaaacacctcattttttgaccccgccggaggaggagatccaattttatatcaacatttattt
>Integricypta_shirinae_ZRCBDP0279144
----tcttctacattagctcatggaggatcatctgtagatttagcaattttttctttacatttagcaggaatctcttcaattttaggtgctattaattttattacaactattattaatataaaatctccaggaatatcttttgataaaatacctttatttgtttgatctgttttaattacagctattttattattattatctttacctgtattagcaggagctattacaatattattaacagatcgaaatttaaacacctcattttttgacccngccggaggaggagacccaattttatatcaacatttattt
>Integricypta_shirinae_ZRCBDP0279145
----tcttctacattagctcatggaggatcatctgtagatttagcaattttttctttacatttagcaggaatctcttcaattttaggtgctattaattttattacaactattattaatataaaatctccaggaatatcttttgataaaatacctttatttgtttgatctgttttaattacagctattttattattattatctttacctgtattagcaggagctattacaatattattaacagatcgaaatttaaacacctcattttttnnacccgccggaggaggagatccaattttatatcaacatttattt
>Integricypta_shirinae_ZRCBDP0279146
----tcttctacattagctcatggaggatcatctgtagatttagcaattttttctttacatttagcaggaatctcttcaattttaggtgctattaattttattacaactattattaatataaaatctccaggaatatcttttgataaaatacctttatttgtttgatctgttttaattacagctattttattattattatctttacctgtattagcaggagctattacaatattattaacagatcgaaatttaaacacctcattttttgaccccgccggaggaggagatccaattttatatcaacatttattt
>Integricypta_shirinae_ZRCBDP0279152
----tcttctacattagctcatggaggatcatctgtagatttagcaattttttctttacatttagcaggaatctcttcaattttaggtgctattaattttattacaactattattaatataaaatctccaggaatatcttttgataaaatacctttatttgtttgatctgttttaattacagctattttattattattatctttacctgtattagcaggagctattacaatattattaacagatcgaaatttaaacacctcattttttgaccncgccggaggaggagatccaattttatatcaacatttattt
>Integricypta_shirinae_ZRCBDP0279155
---ttcttctacattagctcatggaggatcatctgtagatttagcaattttttctttacatttagcaggaatctcttcaattttaggtgctattaattttattacaactattattaatataaaatctccaggaatatcttttgataaaatacctttatttgtttgatctgttttaattacagctattttattattattatctttacctgtattagcaggagctattacaatattattaacagatcgaaatttaaacacctcattttttgaccccgccggaggaggagatccaattttatatcaacatttattt
>Integricypta_shirinae_ZRCBDP0279161
----tcttctacattagctcatggaggatcatctgtagatttagcaattttttctttacatttagcaggaatctcttcaattttaggtgctattaattttattacaactattattaatataaaatctccaggaatatcttttgataaaatacctttatttgtttgatctgttttaattacagctattttattattattatctttacctgtattagcaggagctattacaatattattaacagatcgaaatttaaacacctcattttttgaccccgccggaggaggagatccaattttatatcaacatttattt
>Integricypta_shirinae_ZRCBDP0279190
----tcttctacattagctcatggaggatcatctgtagatttagcaattttttctttacatttagcaggaatctcttcaattttaggtgctattaattttattacaactattattaatataaaatctccaggaatatcttttgataaaatacctttatttgtttgatctgttttaattacagctattttattattattatctttacctgtattagcaggagctattacaatattattaacagatcgaaatttaaacacctcattttttgaccccgccggaggaggagatccaattttatatcaacatttattt
>Integricypta_shirinae_ZRCBDP0279196
----tcttctacattagctcatggaggatcatctgtagatttagcaattttttctttacatttagcaggaatctcttcaattttaggtgctattaattttattacaactattattaatataaaatctccaggaatatcttttgataaaatacctttatttgtttgatctgttttaattacagctattttattattattatctttacctgtattagcaggagctattacaatattattaacagatcgaaatttaaacacctcattttttgaccccgccggaggaggagacccaattttatatcaacatttattt
>Integricypta_shirinae_ZRCBDP0284189
----tcttctacattagctcatggaggatcatctgtagatttagcaattttttctttacatttagcaggaatctcttcaattttaggtgctattaattttattacaactattattaatataaaatctccaggaatatcttttgataaaatacctttatttgtttgatctgttttaattacagctattttattattattatctttacctgtattagcaggagctattacaatattattaacagatcgaaatttaaacacctcatttttgnncccnncnggnggnggnnntccaattttatatcaacatttattt
>Integricypta_shirinae_ZRCBDP0284193
----tcttctacattagctcatggaggatcatctgtagatttagcaattttttctttacatttagcaggaatctcttcaattttaggtgctattaattttattacaactattattaatataaaatctccaggaatatcttttgataaaatacctttatttgtttgatctgttttaattacagctattttattattattatctttacctgtattagcaggagctattacaatattattaacagatcgaaatttaaacacctcattttttgaccccgccggaggaggagatccaattttatatcaacatttattt
>Integricypta_shirinae_ZRCBDP0284201
----tcttctacattagctcatggaggatcatctgtagatttagcaattttttctttacatttagcaggaatctcttcaattttaggtgctattaattttattacaactattattaatataaaatctccaggaatatcttttgataaaatacctttatttgtttgatctgttttaattacagctattttattattattatctttacctgtattagcaggagctattacaatattattaacagatcgaaatttaaacacctcattttttgaccccgccggnggaggagatccaattttatatcaacatttattt
>Integricypta_shirinae_ZRCBDP0284242
---ttcttctacattagctcatggaggatcatctgtagatttagcaattttttctttacatttagcaggaatctcttcaattttaggtgctattaattttattacaactattattaatataaaatctccaggaatatcttttgataaaatacctttatttgtttgatctgttttaattacagctattttattattattatctttacctgtattagcaggagctattacaatattattaacagatcgaaatttaaacacctcattttttgaccccgccggaggaggagatccaattttatatcaacatttatt-
>Integricypta_shirinae_ZRCBDP0284253
----tcttctacattagctcatggaggatcatctgtagatttagcaattttttctttacatttagcaggaatctcttcaattttaggtgctattaattttattacaactattattaatataaaatctccaggaatatcttttgataaaatacctttatttgtttgatctgttttaattacagctattttattattattatctttacctgtattagcaggagctattacaatattattaacagatcgaaatttaaacacctcattttttgaccccgccggaggaggagatccaattttatatcaacatttattt
>Integricypta_shirinae_ZRCBDP0284258
----tcttctacattagctcatggaggatcatctgtagatttagcaattttttctttacatttagcaggaatctcttcaattttaggtgctattaattttattacaactattattaatataaaatctccaggaatatcttttgataaaatacctttatttgtttgatctgttttaattacanctattttattattattatctttacctgtattagcaggagctattacaatattattaacagatcgaaatttaaacacctcattttttgaccccgccggaggaggagatccaattttatatcaacatttattt
>Integricypta_shirinae_ZRCBDP0284259
----tcttctacattagctcatggaggatcatctgtagatttagcaattttttctttacatttagcaggaatctcttcaattttaggtgctattaattttattacaactattattaatataaaatctccaggaatatcttttgataaaatacctttatttgtttgatctgttttaattacagctattttattattattatctttacctgtattagcaggagctattacaatattattaacagatcgaaatttaaacacctcattttttgaccccgccggaggaggagacccaattttatatcaacatttattt
>Integricypta_shirinae_ZRCBDP0284260
----tcttctacattagctcatggaggatcatctgtagatttagcaattttttctttacatttagcaggaatctcttcaattttaggtgctattaattttattacaactattattaatataaaatctccaggaatatcttttgataaaatacctttatttgtttgatctgttttaattacagctattttattattattatctttacctgtattagcaggagctattacaatattattaacagatcgaaatttaaacacctcattttttgaccccgccggnggnnnnnntnnaattttatatcaacatttattt
>Integricypta_shirinae_ZRCBDP0284261
----tcttctacattagctcatggaggatcatctgtagatttagcaattttttctttacatttagcaggaatctcttcaattttaggtgctattaattttattacaactattattaatataaaatctccaggaatatcttttgataaaatacctttatttgtttgatctgttttaattacagctattttattattattatctttacctgtattagcaggagctattacaatattattaacagatcgaaatttaaacacctcattttttgaccccgccggaggaggagacccaattttatatcaacatttattt
>Integricypta_shirinae_ZRCBDP0284263
---ttcttctacattagctcatggaggatcatctgtagatttagcaattttttctttacatttagcaggaatctcttcaattttaggtgctattaattttattacaactattattaatataaaatctccaggaatatcttttgataaaatacctttatttgtttgatctgttttaattacagctattttattattattatctttacctgtattagcaggagctattacaatattattaacagatcgaaatttaaacacctcattttttgaccccgccggaggaggagacccaattttatatcaacatttattt
>Integricypta_teosoonkimae_ZRCBDP0047054
cctttcttccacattagctcatggtggatcatctgttgatttagctattttttcattacatttagcaggaatttcttcaattttaggagctattaattttattactactattattaatataaaatctccaggtatatcttttgataaaatacctttatttgtttgatctgtattaattacagctattttattattattatctttaccagtattagccggagctattactatattattaacagatcgaaatttaaatacttcattttttgatcctgcaggaggaggtgatccaattttataccaacatttattt
>Leptomorphus_rafflesi_ZRCBDP0066806
cttatcttctacaatcgcccatgccggagcatctgtagatcttgcaatcttctctcttcatttggcgggtatttcttcaattttgggggccgttaattttattactactattattaatatacgagccccgggaatttctttcgaccgaataccactatttgtatgatcagttttaattacagcagtacttctccttctatctttaccagttcttgctggagcaatcaccatacttttaacagatcgaaatttaaatacatcattttttgacccagctgggggaggagacccaattctttaccaacatttattc
>Leptomorphus_rafflesi_ZRCBDP0066807
cttatcttctacaatcgcccatgccggagcatctgtagatcttgcaatcttctctcttcatttggcgggtatttcttcaattttgggggccgttaattttattactactattattaatatacgagccccgggaatttctttcgaccgaataccactatttgtatgatcagttttaattacagcagtacttctccttctatctttaccagttcttgctggagcaatcaccatacttttaacagatcgaaatttaaatacatcattttttgacccagctgggggaggagacccaattctttaccaacatttattc
>Manota_banzu_ZRCBDP0047877
tttagctgcttcaattgctcattctggagcttctgttgatttatcaattttttctcttcatcttgcaggaatttcttcaattcttggagcagtaaattttattacaacaattattaatatacgaactccaaatataagttttactcaaataccactatttgtatgatcagttttaattacggcaattttacttttattatcattacctgtattagctggagctattactatacttttaactgatcgaaacttaaatacaacattttttgatccagctggtgggggtgatcctattttataccaacatttattt
>Manota_banzu_ZRCBDP0048517
tttagctgcttcaattgcccattctggagcttctgttgatttatcaattttttctcttcatcttgcaggaatttcttcaattcttggagcagtaaattttattacaacaattattaatatacgaactccaaatataagttttactcaaataccactatttgtatgatcagttttaattacggcaattttacttttattatcattacctgtattagctggagctattactatacttttaactgatcgaaacttaaatacaacattttttgatccagctggtgggggtgatcctattttataccaacatttattt
>Manota_banzu_ZRCBDP0048675
tttagctgcttcaattgcccattctggagcttctgttgatttatcaattttttctcttcatcttgcaggaatttcttcaattcttggagcagtaaattttattacaacaattattaatatacgaactccaaatataagttttactcaaataccactatttgtatgatcagttttaattacggcaattttacttttattatcattacctgtattagctggagctattactatacttttaactgatcgaaacttaaatacaacattttttgatccagctggtgggggtgatcctattttataccaacatttattt
>Manota_banzu_ZRCBDP0048677
tttagctgcttcaattgcccattctggagcttctgttgatttatcaattttttctcttcatcttgcaggaatttcttcaattcttggagcagtaaattttattacaacaattattaatatacgaactccaaatataagttttactcaaataccactatttgtatgatcagttttaattacggcaattttacttttattatcattacctgtattagctggagctattactatacttttaactgatcgaaacttaaatacaacattttttgatccagctggtgggggtgatcctattttataccaacatttattt
>Manota_banzu_ZRCBDP0048699
tttagctgcttcaattgcccattctggagcttctgttgatttatcaattttttctcttcatcttgcaggaatttcttcaattcttggagcagtaaattttattacaacaattattaatatacgaactccaaatataagttttactcaaataccactatttgtatgatcagttttaattacggcaattttacttttattatcattacctgtattagctggagctattactatacttttaactgatcgaaacttaaatacaacattttttgatccagctggtgggggtgatcctattttataccaacatttattt
>Manota_banzu_ZRCBDP0048708
tttagctgcttcaattgcccattctggagcttctgttgatttatcaattttttctcttcatcttgcaggaatttcttcaattcttggagcagtaaattttattacaacaattattaatatacgaactccaaatataagttttactcaaataccactatttgtatgatcagttttaattacggcaattttacttttattatcattacctgtattagctggagctattactatacttttaactgatcgaaacttaaatacaacattttttgatccagctggtgggggtgatcctattttataccaacatttattt
>Manota_banzu_ZRCBDP0048822
tttagctgcttcaattgcccattctggagcttctgttgatttatcaattttttctcttcatcttgcaggaatttcttcaattcttggagcagtaaattttattacaacaattattaatatacgaactccaaatataagttttactcaaataccactatttgtatgatcagttttaattacggcaattttacttttattatcattacctgtattagctggagctattactatacttttaactgatcgaaacttaaatacaacattttttgatccagctggtgggggtgatcctattttataccaacatttattt
>Manota_banzu_ZRCBDP0048973
tttagctgcttcaattgcccattctggagcttctgttgatttatcaattttttctcttcatcttgcaggaatttcttcaattcttggagcagtaaattttattacaacaattattaatatacgaactccaaatataagttttactcaaataccactatttgtatgatcagttttaattacggcaattttacttttattatcattacctgtattagctggagctattactatacttttaactgatcgaaacttaaatacaacattttttgatccagctggtgggggtgatcctattttataccaacatttattt
>Manota_banzu_ZRCBDP0048997
tttagctgcttcaattgcccattctggagcttctgttgatttatcaattttttctcttcatcttgcaggaatttcttcaattcttggagcagtaaattttattacaacaattattaatatacgaactccaaatataagttttactcaaataccactatttgtatgatcagttttaattacggcaattttacttttattatcattacctgtattagctggagctattactatacttttaactgatcgaaacttaaatacaacattttttgatccagctggtgggggtgatcctattttataccaacatttattt
>Manota_banzu_ZRCBDP0049185
tttagctgcttcaattgcccattctggagcttctgttgatttatcaattttttctcttcatcttgcaggaatttcttcaattcttggagcagtaaattttattacaacaattattaatatacgaactccaaatataagttttactcaaataccactatttgtatgatcagttttaattacggcaattttacttttattatcattacctgtattagctggagctattactatacttttaactgatcgaaacttaaatacaacattttttgatccagctggtgggggtgatcctattttataccaacatttattt
>Manota_banzu_ZRCBDP0072693
tttagctgcttcaattgcccattctggagcttctgttgatttatcaattttttctcttcatcttgcaggaatttcttcaattcttggagcagtaaattttattacaacaattattaatatacgaactccaaatataagttttactcaaataccactatttgtatgatcagttttaattacggcaattttacttttattatcattacctgtattagctggagctattactatacttttaactgatcgaaacttaaatacaacattttttgatccagctggtgggggtgatcctattttataccaacatttattt
>Manota_banzu_ZRCBDP0078993
-ttagctgcttcaattgcccattctggagcttctgttgatttatcanttttttctcttcatcttgcaggaatttcttcaattcttggagcagtaaattttattacaacaattattaatatacgaactccaaatataagttttactcaaataccactatttgtatgatcagttttaattacggcaattttacttttattatcattacctgtattagctggagctattactatacttttaactgatcgaaacttaaatacaacattttttgatccagctggtgggggtgatcctattttataccaacatttattt
>Manota_banzu_ZRCBDP0137281
tttagctgcttcaattgctcattctggagcttctgttgatttatcaattttttctcttcatcttgcaggaatttcttcaattcttggagcagtaaattttattacaacaattattaatatacgaactccaaatataagttttactcaaataccactatttgtatgatcagttttaattacggcaattttacttttattatcattacctgtattagctggagctattactatacttttaactgatcgaaacttaaatacaacattttttgatccagctggtgggggtgatcctattttataccaacatttattt
>Manota_banzu_ZRCBDP0155093
tttagctgcttcaattgcccattctggagcttctgttgatttatcaattttttctcttcatcttgcaggaatttcttcaattcttggagcagtaaattttattacaacaattattaatatacgaactccaaatataagttttactcaaataccactatttgtatgatcagttttaattacggcaattttacttttattatcattacctgtattagctggagctattactatacttttaactgatcgaaacttaaatacaacattttttgatccagctggtgggggtgatcctattttataccaacatttattt
>Manota_bukittimah_ZRCBDP0047832
attagcagcttcaattgctcactctggtgcctcagttgatttatctattttttctcttcatttagcaggtatttcttctattttaggagcagtaaattttattactacaattattaatatacgagcccctaatataaattttacacaaatacctttatttgtatgatcagtattaattactgctattttacttttattgtctttacctgtattagcaggagctattacaatattattaactgatcgaaatttaaatacttcattttttgacccagcaggtggaggtgacccaattctatatcaacatcttttt
>Manota_bukittimah_ZRCBDP0048522
attagcagcttcaattgctcactctggtgcctcagttgatttatctattttttctcttcatttagcaggtatttcttctattttaggagcagtaaattttattactacaattattaatatacgagcccctaatataaattttacacaaatacctttatttgtatgatcagtattaattactgctattttacttttattgtctttacctgtattagcaggagctattacaatattattaactgatcgaaatttaaatacttcattttttgatccagcaggtggaggtgacccaattctatatcaacatcttttt
>Manota_bukittimah_ZRCBDP0048527
attagcagcttcaattgctcactctggtgcctcagttgatttatctattttttctcttcatttagcaggtatttcttctattttaggagcagtaaattttattactacaattattaatatacgagcccctaatataaattttacacaaatacctttatttgtatgatcagtattaattactgctattttacttttattgtctttacctgtattagcaggagctattacaatattattaactgatcgaaatttaaatacttcattttttgacccagcaggtggaggtgacccaattctatatcaacatcttttt
>Manota_bukittimah_ZRCBDP0048528
attagcagcttcaattgctcactctggtgcctcagttgatttatctattttttctcttcatttagcaggtatttcttctattttaggagcagtaaattttattactacaattattaatatacgagcccctaatataaattttacacaaatacctttatttgtatgatcagtattaattactgctattttacttttattgtctttacctgtattagcaggagctattacaatattattaactgatcgaaatttaaatacttcattttttgacccagcaggtggaggtgacccaattctatatcaacatcttttt
>Manota_bukittimah_ZRCBDP0048530
attagcagcttcaattgctcactctggtgcctcagttgatttatctattttttctcttcatttagcaggtatttcttctattttaggagcagtaaattttattactacaattattaatatacgagcccctaatataaattttacacaaatacctttatttgtatgatcagtattaattactgctattttacttttattgtctttacctgtattagcaggagctattacaatattattaactgatcgaaatttaaatacttcattttttgacccagcaggtggaggtgacccaattctatatcaacatcttttt
>Manota_bukittimah_ZRCBDP0048673
attagcagcttcaattgctcactctggtgcctcagttgatttatctattttttctcttcatttagcaggtatttcttctattttaggagcagtaaattttattactacaattattaatatacgagcccctaatataaattttacacaaatacctttatttgtatgatcagtattaattactgctattttacttttattgtctttacctgtattagcaggagctattacaatattattaactgatcgaaatttaaatacttcattttttgatccagcaggtggaggtgacccaattctatatcaacatcttttt
>Manota_bukittimah_ZRCBDP0048678
attagcagcttcaattgctcactctggtgcctcagttgatttatctattttttctcttcatttagcaggtatttcttctattttaggagcagtaaattttattactacaattattaatatacgagcccctaatataaattttacacaaatacctttatttgtatgatcagtattaattactgctattttacttttattgtctttacctgtattagcaggagctattacaatattattaactgatcgaaatttaaatacttcattttttgacccagcaggtggaggtgacccaattctatatcaacatcttttt
>Manota_bukittimah_ZRCBDP0137035
attagcagcttcaattgctcactctggtgcctcagttgatttatctattttttctcttcatttagcaggtatttcttctattttaggagcagtaaattttattactacaattattaatatacgagcccctaatataaattttacacaaatacctttatttgtatgatcagtattaattactgctattttacttttattgtctttacctgtattagcaggagctattacaatattattaactgatcgaaatttaaatacttcattttttgacccagcaggtggaggtgacccaattctatatcaacatcttttt
>Manota_chiamassie_ZRCBDP0048953
tttagcagcatctattgctcattctggagcttctgtagatttatctattttttcattacatttagcaggaatttcttcaattttaggagcagttaattttattacaacaattattaatatacgagcccctaatataaattttacccaaatacctttatttgtatgatcagttctaattacagctattcttttattactttctttaccagtattagctggagcaatcactatattattaacagaccgaaatttaaatacatcattttttgaccctgctggaggaggagacccaattttataccaacacttattt
>Manota_chiamassie_ZRCBDP0049262
tttagcagcatctattgctcattctggagcttctgtagatttatctattttttcattacatttagcaggaatttcttcaattttaggagcagttaattttattacaacaattattaatatacgagcccctaatataaattttacccaaatacctttatttgtatgatcagttctaattacagctattcttttattactttctttaccagtattagctggagcaatcactatattattaacagaccgaaatttaaatacatcattttttgaccctgctggaggaggagacccaattttataccaacacttattt
>Manota_chiamassie_ZRCBDP0066795
tttagcagcatctattgctcattctggagcttctgtagatttatctattttttcattacatttagcaggaatttcttcaattttaggagcagttaattttattacaacaattattaatatacgagcccctaatataaattttacccaaatacctttatttgtatgatcagttctaattacagctattcttttattactttctttaccagtattagctggagcaatcactatattattaacagaccgaaatttaaatacatcattttttgaccctgctggaggaggagacccaattttataccaacacttattt
>Manota_chiamassie_ZRCBDP0066801
tttagcagcatctattgctcattctggagcttctgtagatttatctattttttcattacatttagcaggaatttcttcaattttaggagcagttaattttattacaacaattattaatatacgagcccctaatataaattttacccaaatacctttatttgtatgatcagttctaattacagctattcttttattactttctttaccagtattagctggagcaatcactatattattaacagaccgaaatttaaatacatcattttttgaccctgctggaggaggagacccaattttataccaacacttattt
>Manota_chiamassie_ZRCBDP0066821
tttagcagcatctattgctcattctggagcttctgtagatttatctattttttcattacatttagcaggaatttcttcaattttaggagcagttaattttattacaacaattattaatatacgagcccctaatataaattttacccaaatacctttatttgtatgatcagttctaattacagctattcttttattactttctttaccagtattagctggagcaatcactatattattaacagaccgaaatttaaatacatcattttttgaccctgctggaggaggagacccaattttataccaacacttattt
>Manota_chiamassie_ZRCBDP0066822
tttagcagcatctattgctcattctggagcttctgtagatttatctattttttcattacatttagcaggaatttcttcaattttaggagcagttaattttattacaacaattattaatatacgagcccctaatataaattttacccaaatacctttatttgtatgatcagttctaattacagctattcttttattactttctttaccagtattagctggagcaatcactatattattaacagaccgaaatttaaatacatcattttttgaccctgctggaggaggagacccaattttataccaacacttattt
>Manota_chiamassie_ZRCBDP0071106
tttagcagcatctattgctcattctggagcttctgtagatttatctattttttcattacatttagcaggaatttcttcaattttaggagcagttaattttattacaacaattattaatatacgagcccctaatataaattttacccaaatacctttatttgtatgatcagttctaattacagctattcttttattactttctttaccagtattagctggagcaatcactatattattaacagaccgaaatttaaatacatcattttttgaccctgctggaggaggagacccaattttataccaacacttattt
>Manota_chiamassie_ZRCBDP0078968
-ttagcagcatctattgctcattctggagcttctgtagatttatctattttttcattacatttagcaggaatttcttcaattttaggagcagttaattttattacaacaattattaatatacgagcccctaatataaattttacccaaatacctttatttgtatgatcagttctaattacagctattcttttattactttctttaccagtattagctggagcaatcactatattattaacagaccgaaatttaaatacatcattttttgaccctgctggaggaggagacccaattttataccaacacttattt
>Manota_chiamassie_ZRCBDP0078998
-ttagcagcatctattgctcattctggagcttctgtagatttatctattttttcattacatttagcaggaatttcttcaattttaggagcagttaattttattacaacaattattaatatacgagcccctaatataaattttacccaaatacctttatttgtatgatcagttctaattacagctattcttttattactttctttaccagtattagctggagcaatcactatattattaacagaccgaaatttaaatacatcattttttgaccctgctggaggaggagacccaattttataccaacacttattt
>Manota_chiamassie_ZRCBDP0079013
tttagcagcatctattgctcattctggagcttctgtagatttatctattttttcattacatttagcaggaatttcttcaattttaggagcagttaattttattacaacaattattaatatacgagcccctaatataaattttacccaaatacctttatttgtatgatcagttctaattacagctattcttttattactttctttaccagtattagctggagcaatcactatattattaacagaccgaaatttaaatacatcattnttngaccctgctggaggaggagacccaattttataccaacacttattt
>Manota_chiamassie_ZRCBDP0079014
-ttagcagcatctattgctcattctggagcttctgtagatttatctattttttcattacatttagcaggaatttcttcaattttaggagcagttaattttattacaacaattattaatatacgaacccctaatataaattttacccaaatacctttatttgtatgatcagttctaattacagctattcttttattactttctttaccagtattagctggagcaatcactatattattaacagaccgaaatttaaatacatcattttttgaccctgctggaggaggagacccaattttataccaacacttattt
>Manota_chiamassie_ZRCBDP0082312
tttagcagcatctattgctcattctggagcttctgtagatttatctattttttcattacatttagcaggaatttcttcaattttaggagcagttaattttattacaacaattattaatatacgagcccctaatataaattttacccaaatacctttatttgtatgatcagttctaattacagctattcttttattactttctttaccagtattagctggagcaatcactatattattaacagaccgaaatttaaatacatcattttttgaccctgctggaggaggagacccaattttataccaacacttattt
>Manota_chiamassie_ZRCBDP0136941
tttagcagcatctattgctcattctggagcttctgtagatttatctattttttcattacatttagcaggaatttcttcaattttaggagcagttaattttattacaacaattattaatatacgagcccctaatataaattttacccaaatacctttatttgtatgatcagttctaattacagctattcttttattactttctttaccagtattagctggagcaatcactatattattaacagaccgaaatttaaatacatcattttttgaccctgctggaggaggagacccaattttataccaacacttattt
>Manota_chiamassie_ZRCBDP0136970
tttagcagcatctattgctcattctggagcttctgtagatttatctattttttcattacatttagcaggaatttcttcaattttaggagcagttaattttattacaacaattattaatatacgagcccctaatataaattttacccaaatacctttatttgtatgatcagttctaattacagctattcttttattactttctttaccagtattagctggagcaatcactatattattaacagaccgaaatttaaatacatcattttttgaccctgctggaggaggagacccaattttataccaacacttattt
>Manota_chiamassie_ZRCBDP0136983
tttagcagcatctattgctcattctggagcttctgtagatttatctattttttcattacatttagcaggaatttcttcaattttaggagcagttaattttattacaacaattattaatatacgagcccctaatataaattttacccaaatacctttatttgtatgatcagttctaattacagctattcttttattactttctttaccagtattagctggagcaatcactatattattaacagaccgaaatttaaatacatcattttttgaccctgctggaggaggagacccaattttataccaacacttattt
>Manota_chiamassie_ZRCBDP0136989
tttagcagcatctattgctcattctggagcttctgtagatttatctattttttcattacatttagcaggaatttcttcaattttaggagcagttaattttattacaacaattattaatatacgagcccctaatataaattttacccaaatacctttatttgtatgatcagttctaattacagctattcttttattactttctttaccagtattagctggagcaatcactatattattaacagaccgaaatttaaatacatcattttttgaccctgctggaggaggagacccaattttataccaacacttattt
>Manota_chiamassie_ZRCBDP0136990
tttagcagcatctattgctcattctggagcttctgtagatttatctattttttcattacatttagcaggaatttcttcaattttaggagcagttaattttattacaacaattattaatatacgagcccctaatataaattttacccaaatacctttatttgtatgatcagttctaattacagctattcttttattactttctttaccagtattagctggagcaatcactatattattaacagaccgaaatttaaatacatcattttttgaccctgctggaggaggagacccaattttataccaacacttattt
>Manota_chiamassie_ZRCBDP0136993
tttagcagcatctattgctcattctggagcttctgtagatttatctattttttcattacatttagcaggaatttcttcaattttaggagcagttaattttattacaacaattattaatatacgagcccctaatataaattttacccaaatacctttatttgtatgatcagttctaattacagctattcttttattactttctttaccagtattagctggagcaatcactatattattaacagaccgaaatttaaatacatcattttttgaccctgctggaggaggagacccaattttataccaacacttattt
>Manota_chiamassie_ZRCBDP0137007
tttagcagcatctattgctcattctggagcttctgtagatttatctattttttcattacatttagcaggaatttcttcaattttaggagcagttaattttattacaacaattattaatatacgagcccctaatataaattttacccaaatacctttatttgtatgatcagttctaattacagctattcttttattactttctttaccagtattagctggagcaatcactatattattaacagaccgaaatttaaatacatcattttttgaccctgctggaggaggagacccaattttataccaacacttattt
>Manota_chiamassie_ZRCBDP0137009
tttagcagcatctattgctcattctggagcttctgtagatttatctattttttcattacatttagcaggaatttcttcaattttaggagcagttaattttattacaacaattattaatatacgagcccctaatataaattttacccaaatacctttatttgtatgatcagttctaattacagctattcttttattactttctttaccagtattagctggagcaatcactatattattaacagaccgaaatttaaatacatcattttttgaccctgctggaggaggagacccaattttataccaacacttattt
>Manota_chiamassie_ZRCBDP0137013
tttagcagcatctattgctcattctggagcttctgtagatttatctattttttcattacatttagcaggaatttcttcaattttaggagcagttaattttattacaacaattattaatatacgagcccctaatataaattttacccaaatacctttatttgtatgatcagttctaattacagctattcttttattactttctttaccagtattagctggagcaatcactatattattaacagaccgaaatttaaatacatcattttttgaccctgctggaggaggagacccaattttataccaacacttattt
>Manota_chiamassie_ZRCBDP0137015
tttagcagcatctattgctcattctggagcttctgtagatttatctattttttcattacatttagcaggaatttcttcaattttaggagcagttaattttattacaacaattattaatatacgagcccctaatataaattttacccaaatacctttatttgtatgatcagttctaattacagctattcttttattactttctttaccagtattagctggagcaatcactatattattaacagaccgaaatttaaatacatcattttttgaccctgctggaggaggagacccaattttataccaacacttattt
>Manota_chiamassie_ZRCBDP0137043
tttagcagcatctattgctcattctggagcttctgtagatttatctattttttcattacatttagcaggaatttcttcaattttaggagcagttaattttattacaacaattattaatatacgagcccctaatataaattttacccaaatacctttatttgtatgatcagttctaattacagctattcttttattactttctttaccagtattagctggagcaatcactatattattaacagaccgaaatttaaatacatcattttttgaccctactggaggaggagacccaattttataccaacacttattt
>Manota_chiamassie_ZRCBDP0137077
tttagcagcatctattgctcattctggagcttctgtagatttatctattttttcattacatttagcaggaatttcttcaattttaggagcagttaattttattacaacaattattaatatacgagcccctaatataaattttacccaaatacctttatttgtatgatcagttctaattacagctattcttttattactttctttaccagtattagctggagcaatcactatattattaacagaccgaaatttaaatacatcattttttgaccctactggaggaggagacccaattttataccaacacttattt
>Manota_chiamassie_ZRCBDP0137089
tttagcagcatctattgctcattctggagcttctgtagatttatctattttttcattacatttagcaggaatttcttcaattttaggagcagttaattttattacaacaattattaatatacgagcccctaatataaattttacccaaatacctttatttgtatgatcagttctaattacagctattcttttattactttctttaccagtattagctggagcaatcactatattattaacagaccgaaatttaaatacatcattttttgaccctgctggaggaggagacccaattttataccaacacttattt
>Manota_chiamassie_ZRCBDP0137109
tttagcagcatctattgctcattctggagcttctgtagatttatctattttttcattacatttagcaggaatttcttcaattttaggagcagttaattttattacaacaattattaatatacgagcccctaatataaattttacccaaatacctttatttgtatgatcagttctaattacagctattcttttattactttctttaccagtattagctggagcaatcactatattattaacagaccgaaatttaaatacatcattttttgaccctgctggaggaggagacccaattttataccaacacttattt
>Manota_chiamassie_ZRCBDP0154886
tttagcagcatctattgctcattctggagcttctgtagatttatctattttttcattacatttagcaggaatttcttcaattttaggagcagttaattttattacaacaattattaatatacgagcccctaatataaattttacccaaatacctttatttgtatgatcagttctaattacagctattcttttattactttctttaccagtattagctggagcaatcactatattattaacagaccgaaatttaaatacatcattttttgaccctgctggaggaggagacccaattttataccaacacttattt
>Manota_chiamassie_ZRCBDP0278178
-ttagcagcatctattgctcattctggagcttctgtagatttatctattttttcattacatttagcaggaatttcttcaattttaggagcagttaattttattacaacaattattaatatacgagcccctaatataaattttacccaaatacctttatttgtatgatcagttctaattacagctattcttttattactttctttaccagtattagctggagcaatcactatattattaacagaccgaaatttaaatacatcattttttgaccctgctggaggaggagacccaattttataccaacacttattt
>Manota_danmaxi_ZRCBDP0049193
tttagctgcttcaattgctcattcaggagcttcagttgacttatctattttttcccttcatttagctggaatttcttctattttaggagctgtaaattttattactacaattattaatatacgtgccccaaatataaactttacacaaatacccctttttgtatgatctgttttaattacagcaattttacttctcttatctcttcctgtattagcaggagctattactatacttttaacagatcgaaatttaaatacttctttttttgatcctgcaggaggtggagatcctattttatatcaacatttattt
>Manota_danmaxi_ZRCBDP0049202
tttagctgcttcaattgctcattcaggagcttcagttgacttatctattttttcccttcatttagctggaatttcttctattttaggagctgtaaattttattactacaattattaatatacgtgccccaaatataaactttacacaaatacccctttttgtatgatctgttttaattacagcaattttacttctcttatctcttcctgtattagcaggagctattactatacttttaacagatcgaaatttaaatacttctttttttgatcctgcaggaggtggagatcctattttatatcaacatttattt
>Manota_danmaxi_ZRCBDP0074033
tttagctgcttcaattgctcattcaggagcttcagttgacttatctattttttcccttcatttagctggaatttcttctattttaggagctgtaaattttattactacaattattaatatacgtgccccaaatataaactttacacaaatacccctttttgtatgatctgttttaattacagcaattttacttctcttatctcttcctgtattagcaggagctattactatacttttaacagatcgaaatttaaatacttctttttttgatcctgcaggaggtggagatcctattttatatcaacatttattt
>Manota_danmaxi_ZRCBDP0137040
tttagctgcttcaattgctcattcaggagcttcagttgacttatctattttttcccttcatttagctggaatttcttctattttaggagctgtaaattttattactacaattattaatatacgtgccccaaatataaactttacacaaatacccctttttgtatgatctgttttaattacagcaattttacttctcttatctcttcctgtattagcaggagctattactatacttttaacagatcgaaatttaaatacttctttttttgatcctgcaggaggtggagatcctattttatatcaacatttattt
>Manota_mahuan_ZRCBDP0047061
tttagctgcctcaattgctcattctggagcatcagtagatttatcaattttttccttacatttagcaggaatttcttcaattttaggggcagtaaattttattacaactattattaatatacgtacacctaatataaattttactcaaatacctttatttgtttgatcagtcttaattacagcaattctgttacttttatcacttccagttttagcaggagcaattactatacttttaacagatcgaaatttaaatacgtctttttttgatcctgcggggggtggagacccaattttatatcaacatttattt
>Manota_mahuan_ZRCBDP0047100
tttagctgcctcaattgctcattctggagcatcagtagatttatcaattttttccttacatttagcaggaatttcttcaattttaggagcagtaaattttattacaactattattaatatacgtacacctaatataaattttactcaaatacctttatttgtttgatcagtcttaattacagcaattctgttacttttatcacttccagttttagcaggagcaattactatacttttaacagatcgaaatttaaatacgtctttttttgatcctgcggggggtggagacccaattttatatcaacatttattt
>Manota_mahuan_ZRCBDP0047101
tttagctgcctcaattgctcattctggagcatcagtagatttatcaattttttccttacatttagcaggaatttcttcaattttaggagcagtaaattttattacaactattattaatatacgtacacctaatataaattttactcaaatacctttatttgtttgatcagtcttaattacagcaattctgttacttttatcacttccagttttagcaggagcaattactatacttttaacagatcgaaatttaaatacgtctttttttgatcctgcggggggtggagacccaattttatatcaacatttattt
>Manota_mahuan_ZRCBDP0048305
tttagctgcctcaattgctcattctggagcatcagtagatttatcaattttttccttacatttagcaggaatttcttcaattttaggagcagtaaattttattacaactattattaatatacgtacacctaatataaattttactcaaatacctttatttgtttgatcagtcttaattacagcaattctgttacttttatcgcttccagttttagcaggagcaattactatacttttaacagatcgaaatttaaatacatctttttttgatcctgcaggaggaggagacccaattttatatcaacatctattt
>Manota_mahuan_ZRCBDP0048762
tttagctgcctcaattgctcattctggagcatcagtagatttatcaattttttccttacatttagcaggaatttcttcaattttaggagcagtaaattttattacaactattattaatatacgtacacctaatataaattttactcaaatacctttatttgtttgatcagtcttaattacagcaattctgttacttttatcgcttccagttttagcaggagcaattactatacttttaacagatcgaaatttaaatacatctttttttgatcctgcaggaggaggagacccaattttatatcaacatctattt
>Manota_mahuan_ZRCBDP0048936
tttagctgcctcaattgctcattctggagcatcagtagatttatcaattttttccttacatttagcaggaatttcttcaattttaggagcagtaaattttattacaactattattaatatacgtacacctaatataaattttactcaaatacctttatttgtttgatcagtcttaattacagcaattctgttacttttatcacttccagttttagcaggagcaattactatacttttaacagatcgaaatttaaatacgtctttttttgatcctgcggggggtggagacccaattttatatcaacatttattt
>Manota_mahuan_ZRCBDP0049137
tttagctgcctcaattgctcattctggagcatcagtagatttatcaattttttccttacatttagcaggaatttcttcaattttaggagcagtaaattttattacaactattattaatatacgtacacctaatataaattttactcaaatacctttatttgtttgatcagtcttaattacagcaattctgttacttttatcacttccagttttagcaggagcaattactatacttttaacagatcgaaatttaaatacgtctttttttgatcctgcggggggtggagacccaattttatatcaacatttattt
>Manota_mahuan_ZRCBDP0049301
tttagctgcctcaattgctcattctggagcatcagtagatttatcaattttttccttacatttagcaggaatttcttcaattttaggagcagtaaattttattacaactattattaatatacgtacacctaatataaattttactcaaatacctttatttgtttgatcagtcttaattacagcaattctgttacttttatcacttccagttttagcaggagcaattactatacttttaacagatcgaaatttaaatacgtctttttttgatcctgcggggggtggagacccaattttatatcaacatttattt
>Manota_mahuan_ZRCBDP0049338
tttagctgcctcaattgctcattctggagcatcagtagatttatcaattttttccttacatttagcaggaatttcttcaattttaggagcagtaaattttattacaactattattaatatacgtacacctaatataaattttactcaaatacctttatttgtttgatcagtcttaattacagcaattctgttacttttatcgcttccagttttagcaggagcaattactatacttttaacagatcgaaatttaaatacatctttttttgatcctgcaggaggaggagacccaattttatatcaacatctattt
>Manota_mahuan_ZRCBDP0066723
tttagctgcctcaattgctcattctggagcatcagtagatttatcaattttttccttacatttagcaggaatttcttcaattttaggagcagtaaattttattacaactattattaatatacgtacacctaatataaattttactcaaatacctttatttgtttgatcagtcttaattacagcaattctgttacttttatcacttccagttttagcaggagcaattactatacttttaacagatcgaaatttaaatacgtctttttttgatcctgcggggggtggagacccaattttatatcaacatttattt
>Manota_mahuan_ZRCBDP0066834
-ttagctgcctcaattgctcattctggagcatcagtagatttatcaattttttccttacatttagcaggaatttcttcaattttaggagcagtaaattttattacaactattattaatatacgtacacctaatataaattttactcaaatacctttatttgtttgatcagtcttaattacagcaattctgttacttttatcacttccagttttagcaggagcaattactatacttttaacagatcgaaatttaaatacgtcttttttggatcctgcnggnggtggagacccaattttatatcaacatttattt
>Manota_mahuan_ZRCBDP0072694
tttagctgcctcaattgctcattctggagcatcagtagatttatcaattttttccttacatttagcaggaatttcttcaattttaggagcagtaaattttattacaactattattaatatacgtacacctaatataaattttactcaaatacctttatttgtttgatcagtcttaattacagcaattctgttacttttatcacttccagttttagcaggagcaattactatacttttaacagatcgaaatttaaatacgtctttttttgatcctgcggggggtggagacccaattttatatcaacatttattt
>Manota_mahuan_ZRCBDP0132821
tttagctgcctcaattgctcattctggagcatcagtagatttatcaattttttccttacatttagcaggaatttcttcaattttaggagcagtaaattttattacaactattattaatatacgtacacctaatataaattttactcaaatacctttatttgtttgatcagtcttaattacagcaattctgttacttttatcacttccagttttagcaggagcaattactatacttttaacagatcgaaatttaaatacgtctttttttgatcctgcggggggtggagacccaattttatatcaacatttattt
>Manota_mahuan_ZRCBDP0132822
tttagctgcctcaattgctcattctggagcatcagtagatttatcaattttttccttacatttagcaggaatttcttcaattttaggagcagtaaattttattacaactattattaatatacgtacacctaatataaattttactcaaatacctttatttgtttgatcagtcttaattacagcaattctgttacttttatcacttccagttttagcaggagcaattactatacttttaacagatcgaaatttaaatacgtctttttttgatcctgcggggggtggagacccaattttatatcaacatttattt
>Manota_mahuan_ZRCBDP0133477
tttagctgcctcaattgctcattctggagcatcagtagatttatcaattttttccttacatttagcaggaatttcttcaattttaggagcagtaaattttattacaactattattaatatacgtacacctaatataaattttactcaaatacctttatttgtttgatcagtcttaattacagcaattctgttacttttatcacttccagttttagcaggagcaattactatacttttaacagatcgaaatttaaatacgtctttttttgatcctgcggggggtggagacccaattttatatcaacatttattt
>Manota_mahuan_ZRCBDP0133516
tttagctgcctcaattgctcattctggagcatcagtagatttatcaattttttccttacatttagcaggaatttcttcaattttaggagcagtaaattttattacaactattattaatatacgtacacctaatataaattttactcaaatacctttatttgtttgatcagtcttaattacagcaattctgttacttttatcacttccagttttagcaggagcaattactatacttttaacagatcgaaatttaaatacgtctttttttgatcctgcggggggtggagacccaattttatatcaacatttattt
>Manota_mahuan_ZRCBDP0133523
tttagctgcctcaattgctcattctggagcatcagtagatttatcaattttttccttacatttagcaggaatttcttcaattttaggagcagtaaattttattacaactattattaatatacgtacacctaatataaattttactcaaatacctttatttgtttgatcagtcttaattacagcaattctgttacttttatcacttccagttttagcaggagcaattactatacttttaacagatcgaaatttaaatacgtctttttttgatcctgcggggggtggagacccaattttatatcaacatttattt
>Manota_mahuan_ZRCBDP0133532
tttagctgcctcaattgctcattctggagcatcagtagatttatcaattttttccttacatttagcaggaatttcttcaattttaggagcagtaaattttattacaactattattaatatacgtacacctaatataaattttactcaaatacctttatttgtttgatcagtcttaattacagcaattctgttacttttatcacttccagttttagcaggagcaattactatacttttaacagatcgaaatttaaatacgtctttttttgatcctgcggggggtggagacccaattttatatcaacatttattt
>Manota_mahuan_ZRCBDP0133533
tttagctgcctcaattgctcattctggagcatcagtagatttatcaattttttccttacatttagcaggaatttcttcaattttaggagcagtaaattttattacaactattattaatatacgtacacctaatataaattttactcaaatacctttatttgtttgatcagtcttaattacagcaattctgttacttttatcacttccagttttagcaggagcaattactatacttttaacagatcgaaatttaaatacgtctttttttgatcctgcggggggtggagacccaattttatatcaacatttattt
>Manota_mahuan_ZRCBDP0278038
tttagctgcctcaattgctcattctggagcatcagtagatttatcaattttttccttacatttagcaggaatttcttcaattttaggagcagtaaattttattacaactattattaatatacgtacacctaatataaattttactcaaatacctttatttgtttgatcagtcttaattacagcaattctgttacttttatcacttccagttttagcaggagcaattactatacttttaacagatcgaaatttaaatacgtctttttttgatcctgnnggnggtggagacccaattttatatcaacatttattt
>Manota_mahuan_ZRCBDP0278057
tttagctgcctcaattgctcattctggagcatcagtagatttatcaattttttccttacatttagcaggaatttcttcaattttaggagcagtaaattttattacaactattattaatatacgtacacctaatataaattttactcaaatacctttatttgtttgatcagtcttaattacagcaattctgttacttttatcacttccagttttagcaggagcaattactatacttttaacagatcgaaatttaaatacgtnnttntttgatcctgnnggnggtggagacccaattttatatcaacatttattt
>Manota_mahuan_ZRCBDP0278263
-ttagctgcctcaattgctcattctggagcatcagtagatttatcaattttttccttacatttagcaggaatttcttcaattttaggagcagtaaattttattacaactattattaatatacgtacacctaatataaattttactcaaatacctttatttgtttgatcagtcttaattacagcaattctgttacttttatcacttccagttttagcaggagcaattactatacttttaacagatcgaaatttaaatacgtnnttttttgatcctgnnggnggtggagacccaattttatatcaacatttattt
>Manota_mahuan_ZRCBDP0278269
-ttagctgcctcaattgctcattctggagcatcagtagatttatcaattttttccttacatttagcaggaatttcttcaattttaggagcagtaaattttattacaactattattaatatacgtacacctaatataaattttactcaaatacctttatttgtttgatcagtcttaattacagcaattctgttacttttatcacttccagttttagcaggagcaattactatacttttaacagatcgaaatttaaatacgtnnttttttgatcctgcnggnggtggagacccaattttatatcaacatttattt
>Manota_mahuan_ZRCBDP0278474
tttagctgcctcaattgctcattctggagcatcagtagatttatcaattttttccttacatttagcaggaatttcttcaattttaggagcagtaaattttattacaactattattaatatacgtacacctaatataaattttactcaaatacctttatttgtttgatcagtcttaattacagcaattctgttacttttatcacttccagttttagcaggagcaattactatacttttaacagatcgaaatttaaatacgtctttttttgatcctgnngggggtggagacccaattttatatcaacatttattt
>Manota_mahuan_ZRCBDP0279125
---agctgcctcaattgctcattctggagcatcagtagatttatcaattttttccttacatttagcaggaatttcttcaattttaggagcagtaaattttattacaactattattaatatacgtacacctaatataaattttactcaaatacctttatttgtttgatcagtcttaattacagcaattctgttacttttatcacttccagttttagcaggagcaattactatacttttaacagatcgaaatttaaatannnnntttttngatcctgcgggngnnggagacccaattttatatcaacattt----
>Manota_mahuan_ZRCBDP0279176
-ttagctgcctcaattgctcattctggagcatcagtagatttatcaattttttccttacatttagcaggaatttcttcaattttaggagcagtaaattttattacaactattattaatatacgtacacctaatataaattttactcaaatacctttatttgtttgatcagtcttaattacagcaattctgttacttttatcgcttccagttttagcaggagcaattactatacttttaacagatcgaaatttaaatacatnnttttttgatcctgcaggaggaggagacccaattttatatcaacatctattt
>Manota_mahuan_ZRCBDP0284245
-ttagctgcctcaattgctcattctggagcatcagtagatttatcaattttttccttacatttagcaggaatttcttcaattttaggagcagtaaattttattacaactattattaatatacgtacacctaatataaattttactcaaatacctttatttgtttgatcagtcttaattacagcaattctgttacttttatcacttccagttttagcaggagcaattactatacttttaacagatcgaaatttaaatacgtctttttttgatcctgnnggnggtggagacccaattttatatcaacatttattt
>Manota_mahuan_ZRCBDP0284246
---agctgcctcaattgctcattctggagcatcagtagatttatcaattttttccttacatttagcaggaatttcttcaattttaggagcagtaaattttattacaactattattaatatacgtacacctaatataaattttactcaaatacctttatttgtttgatcagtcttaattacagcaattctgttacttttatcacttccagttttagcaggagcaattactatacttttaacagatcgaaatttaaatacgtcntttttngatcctgcgggngtnggagacccaattttatatcaacattt----
>Manota_mahuan_ZRCBDP0284247
-ttagctgcctcaattgctcattctggaacatcagtagatttatcaattttttccttacatttagcaggaatttcttcaattttaggagcagtaaattttattacaactattattaatatacgtacacctaatataaattttactcaaatacctttatttgtttgatcagtcttaattacagcaattctgttacttttatcgcttccagttttagcaggagcaattactatacttttaacagatcgaaatttaaatacatctttttttgatcctgcaggaggaggagacccaattttatatcaacatctattt
>Manota_mahuan_ZRCBDP0284250
-ttagctgcctcaattgctcattctggagcatcagtagatttatcaattttttccttacatttagcaggaatttcttcaattttaggagcagtaaattttattacaactattattaatatacgtacacctaatataaattttactcaaatacctttatttgtttgatcagtcttaattacagcaattctgttacttttatcgcttccagttttagcaggagcaattactatacttttaacagatcgaaatttaaatacatnnttttttgatcctgcaggaggaggagacccaattttatatcaacatctattt
>Manota_mahuan_ZRCBDP0284251
-ttagctgcctcaattgctcattctggagcatcagtagatttatcaattttttccttacatttagcaggaatttcttcaattttaggagcagtaaattttattacaactattattaatatacgtacacctaatataaattttactcaaatacctttatttgtttgatcagtcttaattacagcaattctgttacttttatcacttccagttttagcaggagcaattactatacttttaacagatcgaaatttaaatacgtnnttttttgatcctgcnggnggtggagacccaattttatatcaacatttattt
>Manota_mahuan_ZRCBDP0284254
-ttagctgcctcaattgctcattctggagcatcagtagatttatcaattttttccttacatttagcaggaatttcttcaattttaggagcagtaaattttattacaactattattaatatacgtacacctaatataaattttactcaaatacctttatttgtttgatcagtcttaattacagcaattctgttacttttatcacttccagttttagcaggagcaattactatacttttaacagatcgaaatttaaatacgtctttttttgatcctgcggggggtggagacccaattttatatcaacatttattt
>Manota_mahuan_ZRCBDP0284256
-ttagctgcctcaattgctcattctggagcatcagtagatttatcaattttttccttacatttagcaggaatttcttcaattttaggagcagtaaattttattacaactattattaatatacgtacacctaatataaattttactcaaatacctttatttgtttgatcagtcttaattacagcaattctgttacttttatcgcttccagttttagcaggagcaattactatacttttaacagatcgaaatttaaatacatnnttttttgatcctgcaggaggaggagacccaattttatatcaacatctattt
>Manota_spA_ZRCBDP0047870
tttagcggcctctattgctcattcaggcgcatctgtagatttatcaattttttctttacatttagcaggaatttcatcaattttaggagcagtaaattttattacaactattattaatatacgaactcctaatataaattttacacaaataccattatttgtttgatcagttttaattacagcaattttacttctcctctcactcccagttttagcaggagctattactatacttttaacagatcgaaatttaaatacatctttttttgatcccgcaggtggaggagatccaattttatatcaacatttattt
>Manota_spA_ZRCBDP0048529
tttagcggcctctattgctcattcaggcgcatctgtagatttatcaattttttctttacatttagcaggaatttcatcaattttaggagcagtaaattttattacaactattattaatatacgaactcctaatataaattttacacaaataccattatttgtttgatcagttttaattacagcaattttacttctcctctcactcccagttttagcaggagctattactatacttttaacagatcgaaatttaaatacatctttttttgatcccgcaggtggaggagatccaattttatatcaacatttattt
>Manota_spA_ZRCBDP0048672
tttagcggcctctattgctcattccggcgcatctgtagatttatcaattttttctttacatttagcaggaatttcatcaattttaggagcagtaaattttattacaactattattaatatacgaactcctaatataaattttacacaaataccattatttgtttgatcagttttaattacagcaattttacttctcctctcactcccagttttagcaggagctattactatacttttaacagatcgaaatttaaatacatctttttttgatcccgcaggtggaggagatccaattttatatcaacatttattt
>Manota_spB_ZRCBDP0047826
attagccgcagctattgctcattcagggtcttcagtggatttatctattttttctctgcatcttgcgggtatctcctcaattttaggggcagtaaattttattacaactattataaatatgcgaacacctgaaatatcattaacacaaatacctttatttgtatgatcagttctaattacagcaattctacttttattatctcttcctgttttagctggtgctattactatattattaacagatcgaaatttaaatacaactttttttgatcctataggaggaggagatccaattttatatcaacatttattt
>Manota_spC_ZRCBDP0048300
tttagcttcatctattgctcattctggagcctcagtagacttatcaattttttcattacatttagcaggaatttcttcaattttaggtgcagtaaattttattacaacaattattaatatacgaactccaaatataaattttacacaaataccattatttgtatgatcagttttaattacagctattcttttactattatctttaccagtattagcaggagctattaccatattattaactgatcgaaatttaaatacatcattttttgatcctgctggaggaggagatccaattttatatcaacatttattt
>Manota_spD_ZRCBDP0048676
attagcagcttctattgctcattcagggtcttcagttgatttatctatcttttctcttcatttagctggtatttcatctatcttaggggctgtaaattttattactacaattattaatatacgagccccaaatataaactttactcaaatacctttatttgtttgatcagttttaattactgctattttacttcttttatccttacctgtattagctggagctattactatattattgactgatcgaaacttaaatacctcattttttgacccagctggaggaggagatccaatcttatatcaacacttattt
>Manota_spE_ZRCBDP0047060
-ttagctgcttctattgctcattctggagcttcagtagatttatctattttttcgcttcacttagccggaatctcttcaattttaggagccgtaaatttcattactacaattattaatatacgagcccctgaaataaactttactcaaatacctctatttgtttgatcagtattaattacagcaattttattattactttctttaccagtattagctggagcaattacaatacttctaacagatcgaaatttaaatacatcattttttgaccctgcaggaggaggagatccaattttatatcaacacttattt
>Manota_spE_ZRCBDP0047062
cttagctgcttctattgctcattctggagcttcagtagatttatctattttttcacttcacttagccggaatctcttcaattttaggagccgtaaatttcattactacaattattaacatacgagcccctgaaataaactttactcaaatacctctatttgtttgatcagtattaattacagcaattttattattactttctttaccagtattagccggagcaattacaatacttctaacagatcgaaatttaaatacatcattttttgaccctgcaggaggaggagatccaattttatatcaacacttattt
>Manota_spE_ZRCBDP0047079
cttagctgcttctattgctcattctggagcttcagtagatttatctattttttcacttcacttagccggaatctcttcaattttaggagccgtaaatttcattactacaattattaacatacgagcccctgaaataaactttactcaaatacctctatttgtttgatcagtattaattacagcaattttattattactttctttaccagtattagccggagcaattacaatacttctaacagatcgaaatttaaatacatcattttttgaccctgcaggaggaggagatccaattttatatcaacacttattt
>Manota_spE_ZRCBDP0069329
cttagctgcttctattgctcattctggagcttcagtagatttatctattttttcgcttcacttagccggaatctcttcaattttaggagccgtaaatttcattactacaattattaatatacgagcccctgaaataaactttactcaaatacctctatttgtttgatcagtattaattacagcaattttattattactttctttaccagtattagctggagcaattacaatacttctaacagatcgaaatttaaatacatcattttttgaccctgcaggaggaggagatccaattttatatcaacacttattt
>Manota_spE_ZRCBDP0132837
cttagctgcttctattgctcattctggagcttcagtagatttatctattttttcacttcacttagccggaatctcttcaattttaggagccgtaaatttcattactacaattattaacatacgagcccctgaaataaactttactcaaatacctctatttgtttgatcagtattaattacagcaattttattattactttctttaccagtattagccggagcaattacaatacttctaacagatcgaaatttaaatacatcattttttgaccctgcaggaggaggagatccaattttatatcaacacttattt
>Manota_spE_ZRCBDP0132841
cttagctgcttctattgctcattctggagcttcagtagatttatctattttttcacttcacttagccggaatctcttcaattttaggagccgtaaatttcattactacaattattaacatacgagcccctgaaataaactttactcaaatacctctatttgtttgatcagtattaattacagcaattttattattactttctttaccagtattagccggagcaattacaatacttctaacagatcgaaatttaaatacatcattttttgaccctgcaggaggaggagatccaattttatatcaacacttattt
>Manota_spE_ZRCBDP0132853
cttagctgcttctattgctcattctggagcttcagtagatttatctattttttcacttcacttagccggaatctcttcaattttaggagccgtaaatttcattactacaattattaacatacgagcccctgaaataaactttactcaaatacctctatttgtttgatcagtattaattacagcaattttattattactttctttaccagtattagccggagcaattacaatacttctaacagatcgaaatttaaatacatcattttttgaccctgcaggaggaggagatccaattttatatcaacacttattt
>Manota_spE_ZRCBDP0132885
cttagctgcttctattgctcattctggagcttcagtagatttatctattttttcacttcacttagccggaatctcttcaattttaggagccgtaaatttcattactacaattattaacatacgagcccctgaaataaactttactcaaatacctctatttgtttgatcagtattaattacagcaattttattattactttctttaccagtattagccggagcaattacaatacttctaacagatcgaaatttaaatacatcattttttgaccctgcaggaggaggagatccaattttatatcaacacttattt
>Manota_spE_ZRCBDP0133097
cttagctgcttctattgctcattctggagcttcagtagatttatctattttttcacttcacttagccggaatctcttcaattttaggagccgtaaatttcattactacaattattaacatacgagcccctgaaataaactttactcaaatacctctatttgtttgatcagtattaattacagcaattttattattactttctttaccagtattagccggagcaattacaatacttctaacagatcgaaatttaaatacatcattttttgaccctgcaggaggaggagatccaattttatatcaacacttattt
>Manota_spE_ZRCBDP0133105
cttagctgcttctattgctcattctggagcttcagtagatttatctattttttcgcttcacttagccggaatctcttcaattttaggagccgtaaatttcattactacaattattaatatacgagcccctgaaataaactttactcaaatacctctatttgtttgatcagtattaattacagcaattttattattactttctttaccagtattagctggagcaattacaatacttctaacagatcgaaatttaaatacatcattttttgaccctgcaggaggaggagatccaattttatatcaacacttattt
>Manota_spE_ZRCBDP0133108
cttagctgcttctattgctcattctggagcttcagtagatttatctattttttcacttcacttagccggaatctcttcaattttaggagccgtaaatttcattactacaattattaacatacgagcccctgaaataaactttactcaaatacctctatttgtttgatcagtattaattacagcaattttattattactttctttaccagtattagccggagcaattacaatacttctaacagatcgaaatttaaatacatcattttttgaccctgcaggaggaggagatccaattttatatcaacacttattt
>Manota_spE_ZRCBDP0133109
cttagctgcttctattgctcattctggagcttcagtagatttatctattttttcgcttcacttagccggaatctcttcaattttaggagccgtaaatttcattactacaattattaatatacgagcccctgaaataaactttactcaaatacctctatttgtttgatcagtattaattacagcaattttattattactttctttaccagtattagctggagcaattacaatacttctaacagatcgaaatttaaatacatcattttttgaccctgcaggaggaggagatccaattttatatcaacacttattt
>Manota_spE_ZRCBDP0133110
cttagctgcttctattgctcattctggagcttcagtagatttatctattttttcacttcacttagccggaatctcttcaattttaggagccgtaaatttcattactacaattattaacatacgagcccctgaaataaactttactcaaatacctctatttgtttgatcagtattaattacagcaattttattattactttctttaccagtattagccggagcaattacaatacttctaacagatcgaaatttaaatacatcattttttgaccctgcaggaggaggagatccaattttatatcaacacttattt
>Manota_spE_ZRCBDP0133113
-ttagctgcttctattgctcattctggagcttcagtagatttatctattttttcgcttcacttagccggaatctcttcaattttaggagccgtaaatttcattactacaattattaatatacgagcccctgaaataaactttactcaaatacctctatttgtttgatcagtattaattacagcaattttattattactttctttaccagtattagctggagcaattacaatacttctaacagatcgaaatttaaatacatcattttttgaccctgcaggaggaggagatccaattttatatcaacacttattt
>Manota_spE_ZRCBDP0133117
cttagctgcttctattgctcattctggagcttcagtagatttatctattttttcacttcacttagccggaatctcttcaattttaggagccgtaaatttcattactacaattattaacatacgagcccctgaaataaactttactcaaatacctctatttgtttgatcagtattaattacagcaattttattattactttctttaccagtattagccggagcaattacaatacttctaacagatcgaaatttaaatacatcattttttgaccctgcaggaggaggagatccaattttatatcaacacttattt
>Manota_spE_ZRCBDP0133122
cttagctgcttctattgctcattctggagcttcagtagatttatctattttttcgcttcacttagccggaatctcttcaattttaggagccgtaaatttcattactacaattattaatatacgagcccctgaaataaactttactcaaatacctctatttgtttgatcagtattaattacagcaattttattattactttctttaccagtattagctggagcaattacaatacttctaacagatcgaaatttaaatacatcattttttgaccctgcaggaggaggagatccaattttatatcaacacttattt
>Manota_spE_ZRCBDP0133126
cttagctgcttctattgctcattctggagcttcagtagatttatctattttttcacttcacttagccggaatctcttcaattttaggagccgtaaatttcattactacaattattaacatacgagcccctgaaataaactttactcaaatacctctatttgtttgatcagtattaattacagcaattttattattactttctttaccagtattagccggagcaattacaatacttctaacagatcgaaatttaaatacatcattttttgaccctgcaggaggaggagatccaattttatatcaacacttattt
>Manota_spE_ZRCBDP0133131
cttagctgcttctattgctcattctggagcttcagtagatttatctattttttcgcttcacttagccggaatctcttcaattttaggagccgtaaatttcattactacaattattaatatacgagcccctgaaataaactttactcaaatacctctatttgtttgatcagtattaattacagcaattttattattactttctttaccagtattagctggagcaattacaatacttctaacagatcgaaatttaaatacatcattttttgaccctgcaggaggaggagatccaattttatatcaacacttattt
>Manota_spE_ZRCBDP0133134
cttagctgcttctattgctcattctggagcttcagtagatttatctattttttcacttcacttagccggaatctcttcaattttaggagccgtaaatttcattactacaattattaacatacgagcccctgaaataaactttactcaaatacctctatttgtttgatcagtattaattacagcaattttattattactttctttaccagtattagccggagcaattacaatacttctaacagatcgaaatttaaatacatcattttttgaccctgcaggaggaggagatccaattttatatcaacacttattt
>Manota_spE_ZRCBDP0133144
cttagctgcttctattgctcattctggagcttcagtagatttatctattttttcgcttcacttagccggaatctcttcaattttaggagccgtaaatttcattactacaattattaatatacgagcccctgaaataaactttactcaaatacctctatttgtttgatcagtattaattacagcaattttattattactttctttaccagtattagctggagcaattacaatacttctaacagatcgaaatttaaatacatcattttttgaccctgcaggaggaggagatccaattttatatcaacacttattt
>Manota_spE_ZRCBDP0133175
-ttagctgcttctattgctcattctggagcttcagtagatttatctattttttcgcttcacttagccggaatctcttcaattttaggagccgtaaatttcattactacaattattaatatacgagcccctgaaataaactttactcaaatacctctatttgtttgatcagtattaattacagcaattttattattactttctttaccagtattagctggagcaattacaatacttctaacagatcgaaatttaaatacatcattttttgaccctgcaggaggaggagatccaattttatatcaacacttattt
>Manota_spE_ZRCBDP0133380
cttagctgcttctattgctcattctggagcttcagtagatttatctattttttcacttcacttagccggaatctcttcaattttaggagccgtaaatttcattactacaattattaacatacgagcccctgaaataaactttactcaaatacctctatttgtttgatcagtattaattacagcaattttattattactttctttaccagtattagccggagcaattacaatacttctaacagatcgaaatttaaatacatcattttttgaccctgcaggaggaggagatccaattttatatcaacacttattt
>Manota_spE_ZRCBDP0133392
cttagctgcttctattgctcattctggagcttcagtagatttatctattttttcacttcacttagccggaatctcttcaattttaggagccgtaaatttcattactacaattattaacatacgagcccctgaaataaactttactcaaatacctctatttgtttgatcagtattaattacagcaattttattattactttctttaccagtattagccggagcaattacaatacttctaacagatcgaaatttaaatacatcattttttgaccctgcaggaggaggagatccaattttatatcaacacttattt
>Manota_spE_ZRCBDP0133393
cttagctgcttctattgctcattctggagcttcagtagatttatctattttttcacttcacttagccggaatctcttcaattttaggagccgtaaatttcattactacaattattaacatacgagcccctgaaataaactttactcaaatacctctatttgtttgatcagtattaattacagcaattttattattactttctttaccagtattagccggagcaattacaatacttctaacagatcgaaatttaaatacatcattttttgaccctgcaggaggaggagatccaattttatatcaacacttattt
>Manota_spE_ZRCBDP0133394
cttagctgcttctattgctcattctggagcttcagtagatttatctattttttcgcttcacttagccggaatctcttcaattttaggagccgtaaatttcattactacaattattaatatacgagcccctgaaataaactttactcaaatacctctatttgtttgatcagtattaattacagcaattttattattactttctttaccagtattagctggagcaattacaatacttctaacagatcgaaatttaaatacatcattttttgaccctgcaggaggaggagatccaattttatatcaacacttattt
>Manota_spE_ZRCBDP0133486
cttagctgcttctattgctcattctggagcttcagtagatttatctattttttcacttcacttagccggaatctcttcaattttaggagccgtaaatttcattactacaattattaacatacgagcccctgaaataaactttactcaaatacctctatttgtttgatcagtattaattacagcaattttattattactttctttaccagtattagccggagcaattacaatacttctaacagatcgaaatttaaatacatcattttttgaccctgcaggaggaggagatccaattttatatcaacacttattt
>Manota_spE_ZRCBDP0133488
cttagctgcttctattgctcattctggagcttcagtagatttatctattttttcacttcacttagccggaatctcttcaattttaggagccgtaaatttcattactacaattattaacatacgagcccctgaaataaactttactcaaatacctctatttgtttgatcagtattaattacagcaattttattattactttctttaccagtattagccggagcaattacaatacttctaacagatcgaaatttaaatacatcattttttgaccctgcaggaggaggagatccaattttatatcaacacttattt
>Manota_spE_ZRCBDP0133494
cttagctgcttctattgctcattctggagcttcagtagatttatctattttttcacttcacttagccggaatctcttcaattttaggagccgtaaatttcattactacaattattaacatacgagcccctgaaataaactttactcaaatacctctatttgtttgatcagtattaattacagcaattttattattactttctttaccagtattagccggagcaattacaatacttctaacagatcgaaatttaaatacatcattttttgaccctgcaggaggaggagatccaattttatatcaacacttattt
>Manota_spE_ZRCBDP0133498
cttagctgcttctattgctcattctggagcttcagtagatttatctattttttcacttcacttagccggaatctcttcaattttaggagccgtaaatttcattactacaattattaacatacgagcccctgaaataaactttactcaaatacctctatttgtttgatcagtattaattacagcaattttattattactttctttaccagtattagccggagcaattacaatacttctaacagatcgaaatttaaatacatcattttttgaccctgcaggaggaggagatccaattttatatcaacacttgttt
>Manota_spE_ZRCBDP0133515
cttagctgcttctattgctcattctggagcttcagtagatttatctattttttcgcttcacttagccggaatctcttcaattttaggagccgtaaatttcattactacaattattaatatacgagcccctgaaataaactttactcaaatacctctatttgtttgatcagtattaattacagcaattttattattactttctttaccagtattagctggagcaattacaatacttctaacagatcgaaatttaaatacatcattttttgaccctgcaggaggaggagatccaattttatatcaacacttattt
>Manota_spE_ZRCBDP0133526
cttagctgcttctattgctcattctggagcttcagtagatttatctattttttcgcttcacttagccggaatctcttcaattttaggagccgtaaatttcattactacaattattaatatacgagcccctgaaataaactttactcaaatacctctatttgtttgatcagtattaattacagcaattttattattactttctttaccagtattagctggagcaattacaatacttctaacagatcgaaatttaaatacatcattttttgaccctgcaggaggaggagatccaattttatatcaacacttattt
>Manota_spE_ZRCBDP0278303
----gctgcttctattgctcattctggagcttcagtagatttatctattttttcacttcacttagccggaatctcttcaattttaggagccgtaaatttcattactacaattattaatatacgagcccctgaaataaactttactcaaatacctctatttgtttgatcagtattaattacagcaattttattattactttctttaccagtattagccggagcaattacaatacttctaacagatcgaaatttaaatacatcattntttgaccctgcaggaggaggagatccaattttatatcaacacttattt
>Manota_spE_ZRCBDP0279123
-ttagctgcttctattgctcattctggagcttcagtagatttatctattttttcgcttcacttagccggaatctcttcaattttaggagccgtaaatttcattactacaattattaatatacgagcccctgaaataaactttactcaaatacctctatttgtttgatcagtattaattacagcaattttattattactttctttaccagtattagctggagcaattacaatacttctaacagatcgaaatttaaatacatcannntttgaccctgcaggaggaggagatccaattttatatcaacacttattt
>Manota_spE_ZRCBDP0279127
-ttagctgcttctattgctcattctggagcttcagtagatttatctattttttcacttcacttagccggaatctcttcaattttaggagccgtaaatttcattactacaattattaatatacgagcccctgaaataaactttactcaaatacctctatttgtttgatcagtattaattacagcaattttattattactttctttaccagtattagctggagcaattacaatacttctaacagatcgaaatttaaatacatcattntttgaccctgcaggaggaggagatccaattttatatcaacacttattt
>Manota_spE_ZRCBDP0284252
-ttagctgcttctattgctcattctggagcttcagtagatttatctattttttcgcttcacttagccggaatctcttcaattttaggagccgtaaatttcattactacaattattaatatacgagcccctgaaataaactttactcaaatacctctatttgtttgatcagtattaattacagcaattttattattactttctttaccagtattagctggagcaattacaatacttctaacagatcgaaatttaaatacatcattttttgaccctgcaggaggaggagatccaattttatatcaacacttattt
>Manota_spF_ZRCBDP0058640
gttagccgcctcaattgctcactctggggcctcagttgatttatcaattttttctttacatttagctggtatttcttcaattttaggagcagtaaattttatcacaactattattaacatacgagcccctaacataaattttactcaaatacctttatttgtttgatcagttttaattacagctattttacttcttttatctttaccagttttagcaggagcgattactatacttttaacagatcgaaatttaaatacatcattcttcgatcccgcaggaggaggagatcctatcttatatcagcatctattt
>Manota_spF_ZRCBDP0072692
gttagccgcctcaattgctcactctggggcctcagttgatttatcaattttttctttacatttagctggtatttcttcaattttaggagcagtaaattttatcacaactattattaacatacgagcccctaacataaattttactcaaatacctttatttgtttgatcagttttaattacagctattttacttcttttatctttaccagttttagcaggagcgattactatacttttaacagatcgaaatttaaatacatcattcttcgatcccgcaggaggaggagatcctatcttatatcagcatctattt
>Manota_spF_ZRCBDP0133440
gttagccgcctcaattgctcactctggggcctcagttgatttatcaattttttctttacatttagctggtatttcttcaattttaggagcagtaaattttatcacaactattattaacatacgagcccctaacataaattttactcaaatacctttatttgtttgatcagttttaattacagctattttacttcttttatctttaccagttttagcaggagcgattactatacttttaacagatcgaaatttaaatacatcattcttcgatcccgcaggaggaggagatcctatcttatatcagcatctattt
>Manota_spF_ZRCBDP0278396
gttagccgcctcaattgctcactctggggcctcagttgatttatcaattttttctttacatttagctggtatttcttcaattttaggagcagtaaattttatcacaactattattaacatacgagcccctaacataaattttactcaaatacctttatttgtttgatcagttttaattacagctattttacttcttttatctttaccagttttagcaggagcaattactatacttttaacagatcgaaatttaaatacatcattcttcgatcccgcaggaggaggagatcctatcttatatcagcatctattt
>Manota_spG_ZRCBDP0058745
attagctgcttcaattgctcattctggagcctcagttgacttatcaattttttctttacatttagcaggtatttcttcaattttaggagcagtaaattttattacaactattattaatatacgagcccctaatataaattttactcaaatacctttatttgtttgatcagttttaattacagctattttacttcttttatctttaccagttttagcaggagctattactatacttctaacagatcgaaatttaaatacatcattttttgatcctgctggtggaggggaccctattttatatcaacatttattt
>Manota_spG_ZRCBDP0071045
attagctgcttcaattgctcattctggagcctcagttgacttatcaattttttctttacatttagcaggtatttcttcaattttaggagcagtaaattttattacaactattattaatatacgagcccctaatataaattttactcaaatacctttatttgtttgatcagttttaattacagctattttacttcttttatctttaccagttttagcaggagctattactatacttctaacagatcgaaatttaaatacatcattttttgatcctgctggtggaggggaccctattttatatcaacatttattt
>Manota_spG_ZRCBDP0132805
attagctgcttcaattgctcattctggagcctcagttgacttatcaattttttctttacatttagcaggtatttcttcaattttaggagcagtaaattttattacaactattattaatatacgagcccctaatataaattttactcaaatacctttatttgtttgatcagttttaattacagctattttacttcttttatctttaccagttttagcaggagctattactatacttctaacagatcgaaatttaaatacatcattttttgatcctgctggtggaggggaccctattttatatcaacatttattt
>Manota_spG_ZRCBDP0132813
attagctgcttcaattgctcattctggagcctcagttgacttatcaattttttctttacatttagcaggtatttcttcaattttaggagcagtaaattttattacaactattattaatatacgagcccctaatataaattttactcaaatacctttatttgtttgatcagttttaattacagctattttacttcttttatctttaccagttttagcaggagctattactatacttctaacagatcgaaatttaaatacatcattttttgatcctgctggtggaggggaccctattttatatcaacatttattt
>Manota_spG_ZRCBDP0132830
attagctgcttcaattgctcattctggagcctcagttgacttatcaattttttctttacatttagcaggtatttcttcaattttaggagcagtaaattttattacaactattattaatatacgagcccctaatataaattttactcaaatacctttatttgtttgatcagttttaattacagctattttacttcttttatctttaccagttttagcaggagctattactatacttctaacagatcgaaatttaaatacatcattttttgatcctgctggtggaggggaccctattttatatcaacatttattt
>Manota_spG_ZRCBDP0132831
attagctgcttcaattgctcattctggagcctcagttgacttatcaattttttctttacatttagcaggtatttcttcaattttaggagcagtaaattttattacaactattattaatatacgagcccctaatataaattttactcaaatacctttatttgtttgatcagttttaattacagctattttacttcttttatctttaccagttttagcaggagctattactatacttctaacagatcgaaatttaaatacatcattttttgatcctgctggtggaggggaccctattttatatcaacatttattt
>Manota_spG_ZRCBDP0132835
attagctgcttcaattgctcattctggagcctcagttgacttatcaattttttctttacatttagcaggtatttcttcaattttaggagcagtaaattttattacaactattattaatatacgagcccctaatataaattttactcaaatacctttatttgtttgatcagttttaattacagctattttacttcttttatctttaccagttttagcaggagctattactatacttctaacagatcgaaatttaaatacatcattttttgatcctgctggtggaggggaccctattttatatcaacatttattt
>Manota_spG_ZRCBDP0132846
attagctgcttcaattgctcattctggagcctcagttgacttatcaattttttctttacatttagcaggtatttcttcaattttaggagcagtaaattttattacaactattattaatatacgagcccctaatataaattttactcaaatacctttatttgtttgatcagttttaattacagctattttacttcttttatctttaccagttttagcaggagctattactatacttctaacagatcgaaatttaaatacatcattttttgatcctgctggtggaggggaccctattttatatcaacatttattt
>Manota_spG_ZRCBDP0132848
attagctgcttcaattgctcattctggagcctcagttgacttatcaattttttctttacatttagcaggtatttcttcaattttaggagcagtaaattttattacaactattattaatatacgagcccctaatataaattttactcaaatacctttatttgtttgatcagttttaattacagctattttacttcttttatctttaccagttttagcaggagctattactatacttctaacagatcgaaatttaaatacatcattttttgatcctgctggtggaggggaccctattttatatcaacatttattt
>Manota_spG_ZRCBDP0133093
attagctgcttcaattgctcattctggagcctcagttgacttatcaattttttctttacatttagcaggtatttcttcaattttaggagcagtaaattttattacaactattattaatatacgagcccctaatataaattttactcaaatacctttatttgtttgatcagttttaattacagctattttacttcttttatctttaccagttttagcaggagctattactatacttctaacagatcgaaatttaaatacatcattttttgatcctgctggtggaggggaccctattttatatcaacatttattt
>Manota_spG_ZRCBDP0133096
attagctgcttcaattgctcattctggagcctcagttgacttatcaattttttctttacatttagcaggtatttcttcaattttaggagcagtaaattttattacaactattattaatatacgagcccctaatataaattttactcaaatacctttatttgtttgatcagttttaattacagctattttacttcttttatctttaccagttttagcaggagctattactatacttctaacagatcgaaatttaaatacatcattttttgatcctgctggtggaggggaccctattttatatcaacatttattt
>Manota_spG_ZRCBDP0133107
attagctgcttcaattgctcattctggagcctcagttgacttatcaattttttctttacatttagcaggtatttcttcaattttaggagcagtaaattttattacaactattattaatatacgagcccctaatataaattttactcaaatacctttatttgtttgatcagttttaattacagctattttacttcttttatctttaccagttttagcaggagctattactatacttctaacagatcgaaatttaaatacatcattttttgatcctgctggtggaggggaccctattttatatcaacatttattt
>Manota_spG_ZRCBDP0133120
attagctgcttcaattgctcattctggagcctcagttgacttatcaattttttctttacatttagcaggtatttcttcaattttaggagcagtaaattttattacaactattattaatatacgagcccctaatataaattttactcaaatacctttatttgtttgatcagttttaattacagctattttacttcttttatctttaccagttttagcaggagctattactatacttctaacagatcgaaatttaaatacatcattttttgatcctgctggtggaggggaccctattttatatcaacatttattt
>Manota_spG_ZRCBDP0133123
attagctgcttcaattgctcattctggagcctcagttgacttatcaattttttctttacatttagcaggtatttcttcaattttaggagcagtaaattttattacaactattattaatatacgagcccctaatataaattttactcaaatacctttatttgtttgatcagttttaattacagctattttacttcttttatctttaccagttttagcaggagctattactatacttctaacagatcgaaatttaaatacatcattttttgatcctgctggtggaggggaccctattttatatcaacatttattt
>Manota_spG_ZRCBDP0133145
attagctgcttcaattgctcattctggagcctcagttgacttatcaattttttctttacatttagcaggtatttcttcaattttaggagcagtaaattttattacaactattattaatatacgagcccctaatataaattttactcaaatacctttatttgtttgatcagttttaattacagctattttacttcttttatctttaccagttttagcaggagctattactatacttctaacagatcgaaatttaaatacatcattttttgatcctgctggtggaggggaccctattttatatcaacatttattt
>Manota_spG_ZRCBDP0133146
attagctgcttcaattgctcattctggagcctcagttgacttatcaattttttctttacatttagcaggtatttcttcaattttaggagcagtaaattttattacaactattattaatatacgagcccctaatataaattttactcaaatacctttatttgtttgatcagttttaattacagctattttacttcttttatctttaccagttttagcaggagctattactatacttctaacagatcgaaatttaaatacatcattttttgatcctgctggtggaggggaccctattttatatcaacatttattt
>Manota_spG_ZRCBDP0133148
attagctgcttcaattgctcattctggagcctcagttgacttatcaattttttctttacatttagcaggtatttcttcaattttaggagcagtaaattttattacaactattattaatatacgagcccctaatataaattttactcaaatacctttatttgtttgatcagttttaattacagctattttacttcttttatctttaccagttttagcaggagctattactatacttctaacagatcgaaatttaaatacatcattttttgatcctgctggtggaggggaccctattttatatcaacatttattt
>Manota_spG_ZRCBDP0133150
attagctgcttcaattgctcattctggagcctcagttgacttatcaattttttctttacatttagcaggtatttcttcaattttaggagcagtaaattttattacaactattattaatatacgagcccctaatataaattttactcaaatacctttatttgtttgatcagttttaattacagctattttacttcttttatctttaccagttttagcaggagctattactatacttctaacagatcgaaatttaaatacatcattttttgatcctgctggtggaggggaccctattttatatcaacatttattt
>Manota_spG_ZRCBDP0133154
attagctgcttcaattgctcattctggagcctcagttgacttatcaattttttctttacatttagcaggtatttcttcaattttaggagcagtaaattttattacaactattattaatatacgagcccctaatataaattttactcaaatacctttatttgtttgatcagttttaattacagctattttacttcttttatctttaccagttttagcaggagctattactatacttctaacagatcgaaatttaaatacatcattttttgatcctgctggtggaggggaccctattttatatcaacatttattt
>Manota_spG_ZRCBDP0133469
attagctgcttcaattgctcattctggagcctcagttgacttatcaattttttctttacatttagcaggtatttcttcaattttaggagcagtaaattttattacaactattattaatatacgagcccctaatataaattttactcaaatacctttatttgtttgatcagttttaattacagctattttacttcttttatctttaccagttttagcaggagctattactatacttctaacagatcgaaatttaaatacatcattttttgatcctgctggtggaggggaccctattttatatcaacatttattt
>Manota_spG_ZRCBDP0133474
attagctgcttcaattgctcattctggagcctcagttgacttatcaattttttctttacatttagcaggtatttcttcaattttaggagcagtaaattttattacaactattattaatatacgagcccctaatataaattttactcaaatacctttatttgtttgatcagttttaattacagctattttacttcttttatctttaccagttttagcaggagctattactatacttctaacagatcgaaatttaaatacatcattttttgatcctgctggtggaggggaccctattttatatcaacatttattt
>Manota_spG_ZRCBDP0133482
attagctgcttcaattgctcattctggagcctcagttgacttatcaattttttctttacatttagcaggtatttcttcaattttaggagcagtaaattttattacaactattattaatatacgagcccctaatataaattttactcaaatacctttatttgtttgatcagttttaattacagctattttacttcttttatctttaccagttttagcaggagctattactatacttctaacagatcgaaatttaaatacatcattttttgatcctgctggtggaggggaccctattttatatcaacatttattt
>Manota_spG_ZRCBDP0133528
attagctgcttcaattgctcattctggagcctcagttgacttatcaattttttctttacatttagcaggtatttcttcaattttaggagcagtaaattttattacaactattattaatatacgagcccctaatataaattttactcaaatacctttatttgtttgatcagttttaattacagctattttacttcttttatctttaccagttttagcaggagctattactatacttctaacagatcgaaatttaaatacatcattttttgatcctgctggtggaggggaccctattttatatcaacatttattt
>Manota_spG_ZRCBDP0136975
attagctgcttcaattgctcattctggagcctcagttgacttatcaattttttctttacatttagcaggtatttcttcaattttaggagcagtaaattttattacaactattattaatatacgagcccctaatataaattttactcaaatacctttatttgtttgatcagttttaattacagctattttacttcttttatctttaccagttttagcaggagctattactatacttctaacagatcgaaatttaaatacatcattttttgatcctgctggtggaggggaccctattttatatcaacatttattt
>Manota_spG_ZRCBDP0278331
-ttagctgcttcaattgctcattctggagcctcagttgacttatcaattttttctttacatttagcaggtatttcttcaattttaggagcagtaaattttattacaactattattaatatacgagcccctaatataaattttactcaaatacctttatttgtttgatcagttttaattacagctattttacttcttttatctttaccagttttagcaggagctattactatacttctaacagatcgaaatttaaatacatcattttttgatcctgctggtggaggnnaccctattttatatcaacatttattt
>Manota_tantocksengi_ZRCBDP0047933
tttagctgcatcaattgctcactctggggcttctgtagatttatcaattttttctttacatttagcaggtatttcttcaatcctaggagcaatcaacttcattactacaattattaacataaaaacccctgaaataaattttagacaaatacccttatttgtctgatcagtattaattacagctattcttcttctaatctcattacctgttttagcaggagcaattacaatattattaactgatcgtaatttaaatacatcattttttgatccagccggaggaggagatccaattctataccaacatttattt
>Manota_tantocksengi_ZRCBDP0048525
tttagctgcatcaattgctcactctggaacttctgtagatttatcaattttttctttacatttagcaggtatttcttcaatcctaggagcaatcaacttcattactacaattattaacataaaaacccctgaaataaattttagacaaatacccttatttgtctgatcagtattaattacagctattcttcttctaatctcattacctgttttagcaggagcaattacaatattattaactgatcgtaatttaaatacatcattttttgatccagccggaggaggagatccaattctataccaacatttattt
>Manota_tantocksengi_ZRCBDP0072664
tttagctgcatcaattgctcactctggggcttctgtagatttatcaattttttctttacatttagcaggtatttcttcaatcctaggagcaatcaacttcattactacaattattaacataaaaacccctgaaataaattttagacaaatacccttatttgtctgatcagtattaattacagctattcttcttctaatctcattacctgttttagcaggagcaattacaatattattaactgatcgtaatttaaatacatcattttttgatccagccggaggaggagatccaattctataccaacatttattt
>Manota_tantocksengi_ZRCBDP0072684
tttagctgcatcaattgctcactctggggcttctgtagatttatcaattttttctttacatttagcaggtatttcttcaatcctaggagcaatcaacttcattactacaattattaacataaaaacccctgaaataaattttagacaaatacccttatttgtctgatcagtattaattacagctattcttcttctaatctcattacctgttttagcaggagcaattacaatattattaactgatcgtaatttaaatacatcattttttgatccagccggaggaggagatccaattctataccaacatttattt
>Manota_tantocksengi_ZRCBDP0072720
-ttagctgcatcaattgctcactctggggcttctgtagatttatcaattttttctttacatttagcaggtatttcttcaatcctaggagcaatcaacttcattactacaattattaacataaaaacccctgaaataaattttagacaaatacccttatttgtctgatcagtattaattacagctattcttcttctaatctcattacctgttttagcaggagcaattacaatattattaactgatcgtaatttaaatacatcanttttngatccagccggaggaggagatccaattctataccaacatttattt
>Manota_tantocksengi_ZRCBDP0072735
tttagctgcatcaattgctcactctggggcttctgtagatttatcaattttttctttacatttagcaggtatttcttcaatcctaggagcaatcaacttcattactacaattattaacataaaaacccctgaaataaattttagacaaatacccttatttgtctgatcagtattaattacagctattcttcttctaatctcattacctgttttagcaggagcaattacaatattattaactgatcgtaatttaaatacatcattttttgatccagccggaggaggagacccaattctataccaacatttattt
>Manota_tantocksengi_ZRCBDP0072744
tttagctgcatcaattgctcactctggggcttctgtagatttatcaattttttctttacatttagcaggtatttcttcaatcctaggagcaatcaacttcattactacaattattaacataaaaacccctgaaataaattttagacaaatacccttatttgtctgatcagtattaattacagctattcttcttctaatctcattacctgttttagcaggagcaattacaatattattaactgatcgtaatttaaatacatcattttttgatccagccggaggaggagacccaattctataccaacatttattt
>Manota_tantocksengi_ZRCBDP0074028
tttagctgcatcaattgctcactctggggcttctgtagatttatcaattttttctttacatttagcaggtatttcttcaatcctaggagcaatcaacttcattactacaattattaacataaaaacccctgaaataaattttagacaaatacccttatttgtctgatcagtattaattacagctattcttcttctaatctcattacctgttttagcaggagcaattacaatattattaactgatcgtaatttaaatacatcattttttgatccagccggaggaggagatccaattctataccaacatttattt
>Manota_tantocksengi_ZRCBDP0137247
tttagctgcatcaattgctcactctggggcttctgtagatttatcaattttttctttacatttagcaggtatttcttcaatcctaggagcaatcaacttcattactacaattattaacataaaaacccctgaaataaattttagacaaatacccttatttgtctgatcagtattaattacagctattcttcttctaatctcattacctgttttagcaggagcaattacaatattattaactgatcgtaatttaaatacatcattttttgatccagccggaggaggagacccaattctataccaacatttattt
>Manota_temenggong_ZRCBDP0049118
tttagcttcttcaattgctcattctggagcttcagtagatttatcaattttttctcttcacttagcaggaatttcatcaattttaggagcagtaaatttcattacaacaattgttaatatacgagctccagaaataaatctaactcaaatacctttattcgtttgatcagttttaattacagctattttattattattatcattaccagtattggcaggagcaattactatattattaacagatcgaaacttaaatacatcatttttcgacccaacaggaggaggagatccaattttatatcaacatttattc
>Metanepsia_malaysiana_ZRCBDP0047791
actatcttcctctttattccatccaggggcttctattgacctggcaatcttttctctacatttagccggaatttcctctattttaggggcaattaattttattacaacaattattaatatacgagccccaacaataacatttgatcaaatacctttattcgtatgatctgtatttatcacagctattttattactattatctttaccagtattagcgggggctattacaatactattaactgatcgaaatttaaatactacattctttgaccctgcgggaggaggagaccctattttatatcaacatttattt
>Metanepsia_malaysiana_ZRCBDP0047792
actatcttcctctttattccatccgggggcttctattgacctagcaatcttttctctacatttagccggaatttcctctattttaggggcaattaattttattacaacaattattaatatacgagccccaacaataacatttgatcaaatacctttattcgtatgatctgtatttatcacagctattttattactattatctttaccagtattagcaggggctattacaatattattaactgatcgaaatttaaatactacattctttgaccctgcgggaggaggagaccctattttatatcaacatttattt
>Metanepsia_malaysiana_ZRCBDP0047793
actatcttcctctttattccatccgggggcttctattgacctggcaatcttttctctacatttagccggaatttcctctattttaggggcaattaattttattacaacaattattaatatacgagccccaacaataacatttgatcaaatacctttattcgtatgatctgtatttatcacagctattttattactattatctttaccagtattagcgggggctattacaatattattaactgatcgaaatttaaatactacattctttgaccctgcgggagggggagaccctattttataccaacatttattt
>Metanepsia_malaysiana_ZRCBDP0047824
actatcttcctctttattccatccgggggcttctattgacctggcaatcttttctctacatttagccggaatttcctctattttaggggcaattaattttattacaacaattattaatatacgagccccaacaataacatttgatcaaatacctttattcgtatgatctgtatttatcacagctattttattactattatctttaccagtattagcgggggctattacaatattattaactgatcgaaatttaaatactacattctttgaccctgcgggagggggagaccctattttataccaacatttattt
>Metanepsia_malaysiana_ZRCBDP0047922
actatcttcctctttattccatccaggggcttctattgacctggcaatcttttctctacatttagccggaatttcctctattttaggggcaattaattttattacaacaattattaatatacgagccccaacaataacatttgatcaaatacctttattcgtatgatctgtatttatcacagctattttattactattatctttaccagtattagcgggggctattacaatactattaactgatcgaaatttaaatactacattctttgaccctgcgggaggaggagaccctattttatatcaacatttattt
>Metanepsia_malaysiana_ZRCBDP0047957
actatcttcctctttattccatccgggggcttctattgacctagcaatcttttctctacatttagccggaatttcctctattttaggggcaattaattttattacaacaattattaatatacgagccccaacaataacatttgatcaaatacctttattcgtatgatctgtatttatcacagctattttattactattatctttaccagtattagcaggggctattacaatattattaactgatcgaaatttaaatactacattctttgaccctgcgggaggaggagaccctattttatatcaacatttattt
>Metanepsia_malaysiana_ZRCBDP0048070
actatcttcctctttattccatccgggggcttctattgacctggcaatcttttctctacatttagccggaatttcctctattttaggggcaattaattttattacaacaattattaatatacgagccccaacaataacatttgatcaaatacctttattcgtatgatctgtatttatcacagctattttattactattatctttaccagtattagcaggggctattacaatattattaactgatcgaaatttaaatactacattctttgaccctgcgggagggggggaccctattttataccaacatttattt
>Metanepsia_malaysiana_ZRCBDP0048531
actatcttcctctttattccatccgggggcttctattgacctggcaatcttttctctacatttagccggaatttcctctattttaggggcaattaattttattacaacaattattaatatacgagccccaacaataacatttgatcaaatacctttattcgtatgatctgtatttatcacagctattttattactattatctttaccagtattagcgggggctattacaatattattaactgatcgaaatttaaatactacattctttgaccctgcgggagggggagaccctattttataccaacatttattt
>Metanepsia_malaysiana_ZRCBDP0048532
actatcttcctctttattccatccgggagcttctattgacctagcaatcttttctctacatttagccggaatttcctctattttaggggcaattaattttattacaacaattattaatatacgagccccaacaataacatttgatcaaatacctttattcgtatgatctgtatttatcacagctattttattactattatctttaccagtattagcgggggctattacaatattattaactgatcgaaatttaaatactacattctttgaccctgcgggaggaggagaccctattttatatcaacatttattt
>Metanepsia_malaysiana_ZRCBDP0048535
actatcttcctctttattccatccgggagcttctattgacctagcaatcttttctctacatttagccggaatttcctctattttaggggcaattaattttattacaacaattattaatatacgagccccaacaataacatttgatcaaatacctttattcgtatgatctgtatttatcacagctattttattactattatctttaccagtattagcgggggctattacaatattattaactgatcgaaatttaaatactacattctttgaccctgcgggaggaggagaccctattttatatcaacatttattt
>Metanepsia_malaysiana_ZRCBDP0048537
actatcttcctctttattccatccgggggcttctattgacctagcaatcttttctctacatttagccggaatttcctctattttaggggcaattaattttattacaacaattattaatatacgagccccaacaataacatttgatcaaatacctttattcgtatgatctgtatttatcacagctattttattactattatctttaccagtattagcaggggctattacaatattattaactgatcgaaatttaaatactacattctttgaccctgcgggaggaggagaccctattttatatcaacatttattt
>Metanepsia_malaysiana_ZRCBDP0048538
actatcttcctctttattccatccgggggcttctattgacctagcaatcttttctctacatttagccggaatttcctctattttaggggcaattaattttattacaacaattattaatatacgagccccaacaataacatttgatcaaatacctttattcgtatgatctgtatttatcacagctattttattactattatctttaccagtattagcaggggctattacaatattattaactgatcgaaatttaaatactacattctttgaccctgcgggaggaggagaccctattttatatcaacatttattt
>Metanepsia_malaysiana_ZRCBDP0048539
actatcttcctctttattccatccgggggcttctattgacctggcaatcttttctctacatttagccggaatttcctctattttaggggcaattaattttattacaacaattattaatatacgagccccaacaataacatttgatcaaatacctttattcgtatgatctgtatttatcacagctattttattactattatctttaccagtattagcgggggctattacaatattattaactgatcgaaatttaaatactacattctttgaccctgcgggagggggagaccctattttataccaacatttattt
>Metanepsia_malaysiana_ZRCBDP0048540
actatcttcctctttattccatccgggggcttctattgacctggcaatcttttctctacatttagccggaatttcctctattttaggggcaattaattttattacaacaattattaatatacgagccccaacaataacatttgatcaaatacctttattcgtatgatctgtatttatcacagctattttattactattatctttaccagtattagcgggggctattacaatattattaactgatcgaaatttaaatactacattctttgaccctgcgggagggggagaccctattttataccaacatttattt
>Metanepsia_malaysiana_ZRCBDP0048542
actatcttcctctttattccatccgggggcttctattgacctggcaatcttttctctacatttagccggaatttcctctattttaggggcaattaattttattacaacaattattaatatacgagccccaacaataacatttgatcaaatacctttattcgtatgatctgtatttatcacagctattttattactattatctttaccagtattagcgggggctattacaatattattaactgatcgaaatttaaatactacattctttgaccctgcgggagggggagaccctattttataccaacatttattt
>Metanepsia_malaysiana_ZRCBDP0048544
actatcttcctctttattccatccgggagcttctattgacctagcaatcttttctctacatttagccggaatttcctctattttaggggcaattaattttattacaacaattattaatatacgagccccaacaataacatttgatcaaatacctttattcgtatgatctgtatttatcacagctattttattactattatctttaccagtattagcgggggctattacaatattattaactgatcgaaatttaaatactacattctttgaccctgcgggaggaggagaccctattttatatcaacatttattt
>Metanepsia_malaysiana_ZRCBDP0048545
actatcttcctctttattccatccaggggcttctattgacctggcaatcttttctctacatttagccggaatttcctctattttaggggcaattaattttattacaacaattattaatatacgagccccaacaataacatttgatcaaatacctttattcgtatgatctgtatttatcacagctattttattactattatctttaccagtattagcgggggctattacaatactattaactgatcgaaatttaaatactacattctttgaccctgcgggaggaggagaccctattttatatcaacatttattt
>Metanepsia_malaysiana_ZRCBDP0048546
actatcttcctctttattccatccgggggcttctattgacctagcaatcttttctctacatttagccggaatttcctctattttaggggcaattaattttattacaacaattattaatatacgagccccaacaataacatttgatcaaatacctttattcgtatgatctgtatttatcacagctattttattactattatctttaccagtattagcaggggctattacaatattattaactgatcgaaatttaaatactacattctttgaccctgcgggaggaggagaccctattttatatcaacatttattt
>Metanepsia_malaysiana_ZRCBDP0048547
actatcttcctctttattccatccgggggcttctattgacctggcaatcttttctctacatttagccggaatttcctctattttaggggcaattaattttattacaacaattattaatatacgagccccaacaataacatttgatcaaatgcctttattcgtatgatctgtatttatcacagctattttattactattatctttaccagtattagcgggggctattacaatattattaactgatcgaaatttaaatactacattctttgaccctgcgggagggggagaccctattttataccaacatttattt
>Metanepsia_malaysiana_ZRCBDP0048679
actatcttcctctttattccatccgggggcttctattgacctggcaatcttttctctacatttagccggaatttcctctattttaggggcaattaattttattacaacaattattaatatacgagccccaacaataacatttgatcaaatacctttattcgtatgatctgtatttatcacagctattttattactattatctttaccagtattagcgggggctattacaatattattaactgatcgaaatttaaatactacattctttgaccctgcgggagggggagaccctattttataccaacatttattt
>Metanepsia_malaysiana_ZRCBDP0048680
actatcttcctctttattccatccgggagcttctattgacctagcaatcttttctctacatttagccggaatttcctctattttaggggcaattaattttattacaacaattattaatatacgagccccaacaataacatttgatcaaatacctttattcgtatgatctgtatttatcacagctattttattactattatctttaccagtattagcgggggctattacaatattattaactgatcgaaatttaaatactacattctttgaccctgcgggaggaggagaccctattttatatcaacatttattt
>Metanepsia_malaysiana_ZRCBDP0048681
actatcttcctctttattccatccgggggcttctattgacctggcaatcttttctctacatttagccggaatttcctctattttaggggcaattaattttattacaacaattattaatatacgagccccaacaataacatttgatcaaatacctttattcgtatgatctgtatttatcacagctattttattactattatctttaccagtattagcgggggctattacaatattattaactgatcgaaatttaaatactacattctttgaccctgcgggagggggagaccctattttataccaacatttattt
>Metanepsia_malaysiana_ZRCBDP0048683
actatcttcctctttattccatccgggagcttctattgacctagcaatcttttctctacatttagccggaatttcctctattttaggggcaattaattttattacaacaattattaatatacgagccccaacaataacatttgatcaaatacctttattcgtatgatctgtatttatcacagctattttattactattatctttaccagtattagcgggggctattacaatattattaactgatcgaaatttaaatactacattctttgaccctgcgggaggaggagaccctattttatatcaacatttattt
>Metanepsia_malaysiana_ZRCBDP0048684
actatcttcctctttattccatccgggagcttctattgacctagcaatcttttctctacatttagccggaatttcctctattttaggggcaattaattttattacaacaattattaatatacgagccccaacaataacatttgatcaaatacctttattcgtatgatctgtatttatcacagctattttattactattatctttaccagtattagcgggggctattacaatattattaactgatcgaaatttaaatactacattctttgaccctgcgggaggaggagaccctattttatatcaacatttattt
>Metanepsia_malaysiana_ZRCBDP0048685
actatcttcctctttattccatccaggggcttctattgacctggcaatcttttctctacatttagccggaatttcctctattttaggggcaattaattttattacaacaattattaatatacgagccccaacaataacatttgatcaaatacctttattcgtatgatctgtatttatcacagctattttattactattatctttaccagtattagcgggggctattacaatactattaactgatcgaaatttaaatactacattctttgaccctgcgggaggaggagaccctattttatatcaacatttattt
>Metanepsia_malaysiana_ZRCBDP0048686
actatcttcctctttattccatccgggggcttctattgacctggcaatcttttctctacatttagccggaatttcctctattttaggggcaattaattttattacaacaattattaatatacgagccccaacaataacatttgatcaaatacctttattcgtatgatctgtatttatcacagctattttattactattatctttaccagtattagcgggggctattacaatattattaactgatcgaaatttaaatactacattctttgaccctgcgggagggggagaccctattttataccaacatttattt
>Metanepsia_malaysiana_ZRCBDP0048687
actatcttcctctttattccatccgggagcttctattgacctagcaatcttttctctacatttagccggaatttcctctattttaggggcaattaattttattacaacaattattaatatacgagccccaacaataacatttgatcaaatacctttattcgtatgatctgtatttatcacagctattttattactattatctttaccagtattagcgggggctattacaatattattaactgatcgaaatttaaatactacattctttgaccctgcgggaggaggagaccctattttatatcaacatttattt
>Metanepsia_malaysiana_ZRCBDP0048688
actatcttcctctttattccatccgggagcttctattgacctagcaatcttttctctacatttagccggaatttcctctattttaggggcaattaattttattacaacaattattaatatacgagccccaacaataacatttgatcaaatacctttattcgtatgatctgtatttatcacagctattttattactattatctttaccagtattagcgggggctattacaatattattaactgatcgaaatttaaatactacattctttgaccctgcgggaggaggagaccctattttatatcaacatttattt
>Metanepsia_malaysiana_ZRCBDP0048689
actatcttcctctttattccatccgggggcttctattgacctggcaatcttttctctacatttagccggaatttcctctattttaggggcaattaattttattacaacaattattaatatacgagccccaacaataacatttgatcaaatacctttattcgtatgatctgtatttatcacagctattttattactattatctttaccagtattagcgggggctattacaatattattaactgatcgaaatttaaatactacattctttgaccctgcgggagggggagaccctattttataccaacatttattt
>Metanepsia_malaysiana_ZRCBDP0048690
actatcttcctctttattccatccgggggcttctattgacctggcaatcttttctctacatttagccggaatttcctctattttaggggcaattaattttattacaacaattattaatatacgagccccaacaataacatttgatcaaatacctttattcgtatgatctgtatttatcacagctattttattactattatctttaccagtattagcgggggctattacaatattattaactgatcgaaatttaaatactacattctttgaccctgcgggagggggagaccctattttataccaacatttattt
>Metanepsia_malaysiana_ZRCBDP0048944
actatcttcctctttattccatccaggggcttctattgacctggcaatcttttctctacatttagccggaatttcctctattttaggggcaattaattttattacaacaattattaatatacgagccccaacaataacatttgatcaaatacctttattcgtatgatctgtatttatcacagctattttattactattatctttaccagtattagcgggggctattacaatactattaactgatcgaaatttaaatactacattctttgaccctgcgggaggaggagaccctattttatatcaacatttattt
>Metanepsia_malaysiana_ZRCBDP0048995
actatcttcctctttattccatccgggagcttctattgacctagcaatcttttctctacatttagccggaatttcctctattttaggggcaattaattttattacaacaattattaatatacgagccccaacaataacatttgatcaaatacctttattcgtatgatctgtatttatcacagctattttattactattatctttaccagtattagcgggggctattacaatattattaactgatcgaaatttaaatactacattctttgaccctgcgggaggaggagaccctattttatatcaacatttattt
>Mohelia_zubirsaidi_ZRCBDP0048725
tttagcatcaaatattgctcatgttggagcttccgttgatttagctattttttctcttcatttagcgggaatttcttcaattttaggagcagtaaattttattactacaatttttaatataaaaacccctggaatttcatttgaccaaataccattatttgtttgatcagttttaatcacagcaattttattattactctctttaccagttttagctggagcaattactatactattaacagaccgaaatttaaatacatcgttctttgacccttcaggaggaggagatccaattttatatcaacatttattc
>Mohelia_zubirsaidi_ZRCBDP0048940
tttagcatcaaatattgctcatgttggagcttccgttgatttagctattttttctcttcatttagcgggaatttcttcaattttaggagcagtaaattttattactacaatttttaatataaaaacccctggaatttcatttgaccaaataccattatttgtttgatcagttttaatcacagcaattttattattactctctttaccagttttagctggagcaattactatactattaacagaccgaaatttaaatacatcgttctttgacccttcaggaggaggagatccaattttatatcaacatttattc
>Mohelia_zubirsaidi_ZRCBDP0048951
tttagcatcaaatattgctcatgttggagcttccgttgatttagctattttttctcttcatttagcgggaatttcttcaattttaggagcagtaaattttattactacaatttttaatataaaaacccctggaatttcatttgaccaaataccattatttgtttgatcagttttaatcacagcaattttattattactctctttaccagttttagctggagcaattactatactattaacagaccgaaatttaaatacatcgttctttgacccttcaggaggaggagatccaattttatatcaacatttattc
>Mohelia_zubirsaidi_ZRCBDP0048984
tttagcatcaaatattgctcatgttggagcttccgttgatttagctattttttctcttcatttagcgggaatttcttcaattttaggagcagtaaattttattactacaatttttaatataaaaacccctggaatttcatttgaccaaataccattatttgtttgatcagttttaatcacagcaattttattattactctctttaccagttttagctggagcaattactatactattaacagaccgaaatttaaatacatcgttctttgacccttcaggaggaggagatccaattttatatcaacatttattc
>Mohelia_zubirsaidi_ZRCBDP0048999
tttagcatcaaatattgctcatgttggagcttccgttgatttagctattttttctcttcatttagcgggaatttcttcaattttaggagcagtaaattttattactacaatttttaatataaaaacccctggaatttcatttgaccaaataccattatttgtttgatcagttttaatcacagcaattttattattactctctttaccagttttagctggagcaattactatactattaacagaccgaaatttaaatacatcgttctttgacccttcaggaggaggagatccaattttatatcaacatttattc
>Mohelia_zubirsaidi_ZRCBDP0049011
tttagcatcaaatattgctcatgttggagcttccgttgatttagctattttttctcttcatttagcgggaatttcttcaattttaggagcagtaaattttattactacaatttttaatataaaaacccctggaatttcatttgaccaaataccattatttgtttgatcagttttaatcacagcaattttattattactctctttaccagttttagctggagcaattactatactattaacagaccgaaatttaaatacatcgttctttgacccttcaggaggaggagatccaattttatatcaacatttattc
>Mohelia_zubirsaidi_ZRCBDP0049195
tttagcatcaaatattgctcatgttggagcttccgttgatttagctattttttctcttcatttagcgggaatttcttcaattttaggagcagtaaattttattactacaatttttaatataaaaacccctggaatttcatttgaccaaataccattatttgtttgatcagttttaatcacagcaattttattattactctctttaccagttttagctggagcaattactatactattaacagaccgaaatttaaatacatcgttctttgacccttcaggaggaggagatccaattttatatcaacatttattc
>Mohelia_zubirsaidi_ZRCBDP0066748
tttagcatcaaatattgctcatgttggagcttccgttgatttagctattttttctcttcatttagcgggaatttcttcaattttaggagcagtaaattttattactacaatttttaatataaaaacccctggaatttcatttgaccaaataccattatttgtttgatcagttttaatcacagcaattttattattactctctttaccagttttagctggagcaattactatactattaacagaccgaaatttaaatacatcgttctttgacccttcaggaggaggagatccaattttatatcaacatttattc
>Mohelia_zubirsaidi_ZRCBDP0072459
tttagcatcaaatattgctcatgttggagcttccgttgatttagctattttttctcttcatttagcgggaatttcttcaattttaggagcagtaaattttattactacaatttttaatataaaaacccctggaatttcatttgaccaaataccattatttgtttgatcagttttaatcacagcaattttattattactctctttaccagttttagctggagcaattactatactattaacagaccgaaatttaaatacatcgttctttgacccttcaggaggaggagatccaattttatatcaacatttattc
>Mohelia_zubirsaidi_ZRCBDP0074038
tttagcatcaaatattgctcatgttggagcttccgttgatttagctattttttctcttcatttagcgggaatttcttcaattttaggagcagtaaattttattactacaatttttaatataaaaacccctggaatttcatttgaccaaataccattatttgtttgatcagttttaatcacagcaattttattattactctctttaccagttttagctggagcaattactatactattaacagaccgaaatttaaatacatcgttctttgacccttcaggaggaggagatccaattttatatcaacatttattc
>Mohelia_zubirsaidi_ZRCBDP0074039
tttagcatcaaatattgctcatgttggagcttccgttgatttagctattttttctcttcatttagcgggaatttcttcaattttaggagcagtaaattttattactacaatttttaatataaaaacccctggaatttcatttgaccaaataccattatttgtttgatcagttttaatcacagcaattttattattactctctttaccagttttagctggagcaattactatactattaacagaccgaaatttaaatacatcgttctttgacccttcaggaggaggagatccaattttatatcaacatttattc
>Monoclona_simhapura_ZRCBDP0048567
attagcttctacaatcgcccatgcaggggcatcagttgacttagctattttttcattacatttagccgggatttcttcaattttaggagcagttaattttatcaccacaattattaatatacgagccccaggtattatttttgatcgaatgccattatttgtatgatcagttttaattacagctattttacttcttctatcattaccagttttagccggagctattactatacttttaacagatcgaaatttaaatacttcctttttcgatcctgcgggagggggagacccaattttataccaacacctattt
>Monoclona_simhapura_ZRCBDP0048568
attagcttctacaatcgcccatgcaggggcatcagttgacttagctattttttcattacatttagccgggatttcttcaattttaggagcagttaattttatcaccacaattattaatatacgagccccaggtattatttttgatcgaatgccattatttgtatgatcagttttaattacagctattttacttcttctatcattaccagttttagccggagctattactatacttttaacagatcgaaatttaaatacttcctttttcgatcctgcgggagggggagacccaattttataccaacacctattt
>Mycetophila_aishae_ZRCBDP0133534
actttcatcaactattgcccatgcaggggcctcagtagatttaacaatcttttctcttcatttagctggaatttcatcaattttaggagctatcaactttattacaactattattaacatacgtgcccctggtataacttttgatcgattaccattattcgtttgatcagttttaatcacagccatcctgcttttactatcattacctgtcctagcaggtgctatcacaatacttttaacagaccgaaatttaaacacaacattttttgaccccgcaggaggaggagaccctattttataccaacatttattt
>Mycetophila_aishae_ZRCBDP0279129
-ctttcatcaactattgcccatgcaggggcctcagtagatttaacaatcttttctcttcatttagctggaatttcatcaattttaggagctatcaactttattacaactattattaacatacgtgcccctggtataacttttgatcgattaccattattcgtttgatcagttttaatcacagccatcctgcttttactatcattacctgtcctagcaggtgctatcacaatacttttaacagaccgaaatttaaacacaacattttttgaccccgcaggaggaggagaccctattttataccaacatttattt
>Mycetophila_aishae_ZRCBDP0284233
-ctttcatcaactattgcccatgcaggggcctcagtagatttaacaatcttttctcttcatttagctggaatttcatcaattttaggagctatcaactttattacaactattattaacatacgtgcccctggtataacttttgatcgattaccattattcgtttgatcagttttaatcacagccatcctgcttttactatcattacctgtcctagcaggtgctatcacaatacttttaacagaccgaaatttaaacacaacattttttgaccccgcaggaggaggagaccctattttataccaacatttattt
>Mycetophila_chngseoktinae_ZRCBDP0047896
actttcatctagaattgcccatgctggagcatctgtagatttagcaatcttttctcttcatttagcaggtatttcttctattttaggagctattaattttattacaacaattattaatatacgagccccaggaataacctttgatcgaatacctttatttgtatgagcagtactcattacagctattcttttattactttccttacctgttttagcaggggctattactatactactaactgatcgtaacctaaatacttctttttttgaccctgctggaggaggtgaccctattctatatcaacatttattt
>Mycetophila_chngseoktinae_ZRCBDP0047921
actttcatctagaattgcccatgctggagcatctgtagatttagcaatcttttctcttcatttagcaggtatttcttctattttaggagctattaattttattacaacaattattaatatacgagccccaggaataacctttgatcgaatacctttatttgtatgagcagtactcattacagctattcttttattactttccttacctgttttagcaggggctattactatactactaactgatcgtaacctaaatacttctttttttgaccctgctggaggaggtgaccctattctatatcaacatttattt
>Mycetophila_chngseoktinae_ZRCBDP0048447
actttcatctagaattgcccatgctggagcatctgtagatttagcaatcttttctcttcatttagcaggtatttcttctattttaggagctattaattttattacaacaattattaatatacgagccccaggaataacctttgatcgaatacctttatttgtatgagcagtactcattacagctattcttttattactttccttacctgttttagcaggggctattactatactactaactgatcgtaacctaaatacttctttttttgaccctgctggaggaggtgaccctattctatatcaacatttattt
>Mycetophila_chngseoktinae_ZRCBDP0048448
actttcatctagaattgcccatgctggagcatctgtagatttagcaatcttttctcttcatttagcaggtatttcttctattttaggagctattaattttattacaacaattattaatatacgagccccaggaataacctttgatcgaatacctttatttgtatgagcagtactcattacagctattcttttattactttccttacctgttttagcaggggctattactatactactaactgatcgtaacctaaatacttctttttttgaccctgctggaggaggtgaccctattctatatcaacatttattt
>Mycetophila_chngseoktinae_ZRCBDP0048472
actttcatctagaattgcccatgctggagcatctgtagatttagcaatcttttctcttcatttagcaggtatttcttctattttaggagctattaattttattacaacaattattaatatacgagccccaggaataacctttgatcgaatacctttatttgtatgagcagtactcattacagctattcttttattactttccttacctgttttagcaggggctattactatactactaactgatcgtaacctaaatacttctttttttgaccctgctggaggaggtgaccctattctatatcaacatttattt
>Mycetophila_chngseoktinae_ZRCBDP0048674
actttcatctagaattgcccatgctggagcatctgtagatttagcaatcttttctcttcatttagcaggtatttcttctattttaggagctattaattttattacaacaattattaatatacgagccccaggaataacctttgatcgaatacctttatttgtatgagcagtactcattacagctattcttttattactttccttacctgttttagcaggggctattactatactactaactgatcgtaacctaaatacttctttttttgaccctgctggaggaggtgaccctattctatatcaacatttattt
>Mycetophila_chngseoktinae_ZRCBDP0048703
actttcatctagaattgcccatgctggagcatctgtagatttagcaatcttttctcttcatttagcaggtatttcttctattttaggagctattaattttattacaacaattattaatatacgagccccaggaataacctttgatcgaatacctttatttgtatgagcagtactcattacagctattcttttattactttccttacctgttttagcaggggctattactatactactaactgatcgtaacctaaatacttctttttttgaccctgctggaggaggtgaccctattctatatcaacatttattt
>Mycetophila_chngseoktinae_ZRCBDP0048719
actttcatctagaattgcccatgctggagcatctgtagatttagcaatcttttctcttcatttagcaggtatttcttctattttaggagctattaattttattacaacaattattaatatacgagccccaggaataacctttgatcgaatacctttatttgtatgagcagtactcattacagctattcttttattactttccttacctgttttagcaggagctattactatactactaactgatcgtaacctaaatacttctttttttgaccctgctggaggaggtgaccctattctatatcaacatttattt
>Mycetophila_chngseoktinae_ZRCBDP0048837
actttcatctagaattgcccatgctggagcatctgtagatttagcaatcttttctcttcatttagcaggtatttcttctattttaggagctattaattttattacaacaattattaatatacgagccccaggaataacctttgatcgaatacctttatttgtatgagcagtactcattacagctattcttttattactttccttacctgttttagcaggggctattactatactactaactgatcgtaacctaaatacttctttttttgaccctgctggaggaggtgaccctattctatatcaacatttattt
>Mycetophila_chngseoktinae_ZRCBDP0048967
actttcatctagaattgcccatgctggagcatctgtagatttagcaatcttttctcttcatttagcaggtatttcttctattttaggagctattaattttattacaacaattattaatatacgagccccaggaataacctttgatcgaatacctttatttgtatgagcagtactcattacagctattcttttattactttccttacctgttttagcaggggctattactatactactaactgatcgtaacctaaatacttctttttttgaccctgctggaggaggtgaccctattctatatcaacatttattt
>Mycetophila_chngseoktinae_ZRCBDP0048992
actttcatctagaattgcccatgctggagcatctgtagatttagcaatcttttctcttcatttagcaggtatttcttctattttaggagctattaattttattacaacaattattaatatacgagccccaggaataacctttgatcgaatacctttatttgtatgagcagtactcattacagctattcttttattactttccttacctgttttagcaggggctattactatactactaactgatcgtaacctaaatacttctttttttgaccctgctggaggaggtgaccctattctatatcaacatttattt
>Mycetophila_chngseoktinae_ZRCBDP0049001
actttcatctagaattgcccatgctggagcatctgtagatttagcaatcttttctcttcatttagcaggtatttcttctattttaggagctattaattttattacaacaattattaatatacgagccccaggaataacctttgatcgaatacctttatttgtatgagcagtactcattacagctattcttttattactttccttacctgttttagcaggggctattactatactactaactgatcgtaacctaaatacttctttttttgaccctgctggaggaggtgaccctattctatatcaacatttattt
>Mycetophila_chngseoktinae_ZRCBDP0049012
actttcatctagaattgcccatgctggagcatctgtagatttagcaatcttttctcttcatttagcaggtatttcttctattttaggagctattaattttattacaacaattattaatatacgagccccaggaataacctttgatcgaatacctttatttgtatgagcagtactcattacagctattcttttattactttccttacctgttttagcaggggctattactatactactaactgatcgtaacctaaatacttctttttttgaccctgctggaggaggtgaccctattctatatcaacatttattt
>Mycetophila_chngseoktinae_ZRCBDP0049014
actttcatctagaattgcccatgctggagcatctgtagatttagcaatcttttctcttcatttagcaggtatttcttctattttaggagctattaattttattacaacaattattaatatacgagccccaggaataacctttgatcgaatacctttatttgtatgagcagtactcattacagctattcttttattactttccttacctgttttagcaggggctattactatactactaactgatcgtaacctaaatacttctttttttgaccctgctggaggaggtgaccctattctatatcaacatttattt
>Mycetophila_chngseoktinae_ZRCBDP0049015
actttcatctagaattgcccatgctggagcatctgtagatttagcaatcttttctcttcatttagcaggtatttcttctattttaggagctattaattttattacaacaattattaatatacgagccccaggaataacctttgatcgaatacctttatttgtatgagcagtactcattacagctattcttttattactttccttacctgttttagcaggggctattactatactactaactgatcgtaacctaaatacttctttttttgaccctgctggaggaggtgaccctattctatatcaacatttattt
>Mycetophila_chngseoktinae_ZRCBDP0049016
actttcatctagaattgcccatgctggagcatctgtagatttagcaatcttttctcttcatttagcaggtatttcttctattttaggagctattaattttattacaacaattattaatatacgagccccaggaataacctttgatcgaatacctttatttgtatgagcagtactcattacagctattcttttattactttccttacctgttttagcaggggctattactatactactaactgatcgtaacctaaatacttctttttttgaccctgctggaggaggtgaccctattctatatcaacatttattt
>Mycetophila_chngseoktinae_ZRCBDP0049017
actttcatctagaattgcccatgctggagcatctgtagatttagcaatcttttctcttcatttagcaggtatttcttctattttaggagctattaattttattacaacaattattaatatacgagccccaggaataacctttgatcgaatacctttatttgtatgagcagtactcattacagctattcttttattactttccttacctgttttagcaggggctattactatactactaactgatcgtaacctaaatacttctttttttgaccctgctggaggaggtgaccctattctatatcaacatttattt
>Mycetophila_chngseoktinae_ZRCBDP0049106
actttcatctagaattgcccatgctggagcatctgtagatttagcaatcttttctcttcatttagcaggtatttcttctattttaggagctattaattttattacaacaattattaatatacgagccccaggaataacctttgatcgaatacctttatttgtatgagcagtactcattacagctattcttttattactttccttacctgttttagcaggggctattactatactactaactgatcgtaacctaaatacttctttttttgaccctgctggaggaggtgaccctattctatatcaacatttattt
>Mycetophila_chngseoktinae_ZRCBDP0049188
actttcatctagaattgcccatgctggagcatctgtagatttagcaatcttttctcttcatttagcaggtatttcttctattttaggagctattaattttattacaacaattattaatatacgagccccaggaataacctttgatcgaatacctttatttgtatgagcagtactcattacagctattcttttattactttccttacctgttttagcaggggctattactatactactaactgatcgtaacctaaatacttctttttttgaccctgctggaggaggtgaccctattctatatcaacatttattt
>Mycetophila_chngseoktinae_ZRCBDP0049191
actttcatctagaattgcccatgctggagcatctgtagatttagcaatcttttctcttcatttagcaggtatttcttctattttaggagctattaattttattacaacaattattaatatacgagccccaggaataacctttgatcgaatacctttatttgtatgagcagtactcattacagctattcttttattactttccttacctgttttagcaggggctattactatactactaactgatcgtaacctaaatacttctttttttgaccctgctggaggaggtgaccctattctatatcaacatttattt
>Mycetophila_chngseoktinae_ZRCBDP0049223
actttcatctagaattgcccatgctggagcatctgtagatttagcaatcttttctcttcatttagcaggtatttcttctattttaggagctattaattttattacaacaattattaatatacgagccccaggaataacctttgatcgaatacctttatttgtatgagcagtactcattacagctattcttttattactttccttacctgttttagcaggggctattactatactactaactgatcgtaacctaaatacttctttttttgaccctgctggaggaggtgaccctattctatatcaacatttattt
>Mycetophila_chngseoktinae_ZRCBDP0154876
actttcatctagaattgcccatgctggagcatctgtagatttagcaatcttttctcttcatttagcaggtatttcttctattttaggagctattaattttattacaacaattattaatatacgagccccaggaataacctttgatcgaatacctttatttgtatgagcagtactcattacagctattcttttattactttccttacctgttttagcaggggctattactatactactaactgatcgtaacctaaatacttctttttttgaccctgctggaggaggtgaccctattctatatcaacatttattt
>Mycetophila_georgettechenae_ZRCBDP0048061
gctgtcatctagtattgcccatgctggagcatccgtagatttagcaattttttctcttcatttagcaggtatttcttcaattttaggagcaattaatttcattacaacaatcattaatatacgagcccctggaataacttttgatcgaatacccttatttgtttgagcagttcttattacagctatcttactattactttcattacctgttctagcaggagctattactatactattaactgaccgtaatttaaatacttctttttttgacccagcaggaggaggggaccctatcttatatcaacatttattt
>Mycetophila_georgettechenae_ZRCBDP0048450
gctgtcatctagtattgcccatgctggagcatccgtagatttagcaattttttctcttcatttagcaggtatttcttcaattttaggagcaattaatttcattacaacaatcattaatatacgagcccctggaataacttttgatcgaatacccttatttgtttgagcagttcttattacagctatcttactattactttcattacctgttctagcaggagctattactatactattaactgaccgtaatttaaatacttctttttttgacccagcaggaggaggagaccctatcttatatcaacatttattt
>Mycetophila_georgettechenae_ZRCBDP0048745
gctgtcatctagtattgcccatgctggagcatccgtagatttagcaattttttctcttcatttagcaggtatttcttcaattttaggagcaattaatttcattacaacaatcattaatatacgagcccctggaataacttttgatcgaatacccttatttgtttgagcagttcttattacagctatcttactattactttcattacctgttctagcaggagctattactatactattaactgaccgtaatttaaatacttctttttttgacccagcaggaggaggggaccctatcttatatcaacatttattt
>Mycetophila_georgettechenae_ZRCBDP0154916
gctgtcatctagtattgcccatgctggagcatccgtagatttagcaattttttctcttcatttagcaggtatttcttcaattttaggagcaattaatttcattacaacaatcattaatatacgagcccctggaataacttttgatcgaatacccttatttgtttgagcagttcttattacagctatcttactattactttcattacctgttctagcaggagctattactatactattaactgaccgtaatttaaatacttctttttttgacccagcaggaggaggggaccctatcttatatcaacatttattt
>Neoempheria_cinkappur_ZRCBDP0048487
actatcatcaacaattgcccacactggggcatcagttgatttagctattttttcattacaccttgccggaatttcctcaattctaggggctgtaaattttattactacaattattaatatacgagctccaggaattcaatttgaccgtatgcctttatttgtctgatctgttttaattactgctattttattacttttatctttaccagtgttagcaggggctattacaatacttctaacagaccgaaatttaaatactagtttttttgatcccgcaggtgggggagaccctattttatatcaacatttattt
>Neoempheria_dizonalis_ZRCBDP0047800
-ttatcatcaacaattgctcatacaggggcatcagtagatttagctattttttccctacatttagcaggtatttcatctattttaggagcagttaattttattacaacaattattaatatacgggcacctggaattcaatttgatcgaatacccctatttgtatgatcagttttaattacagcaattcttttacttctttctttacctgtattagcaggagcaattactatactattaacagatcgtaatttaaatacaagcttttttgatccagctggaggaggggatcctattttatatcaacatttattt
>Neoempheria_dizonalis_ZRCBDP0047918
-ttatcatcaacaattgctcatacaggggcatcagtagatttagctattttttccctacatttagcaggtatttcatctattttaggagcagttaattttattacaacaattattaatatacgggcacctggaattcaatttgatcgaatacccctatttgtatgatcagttttaattacagcaattcttttacttctttctttacctgtattagcaggagcaattactatactattaacagatcgtaatttaaatacaagcttttttgatccagctggaggaggggatcctattttatatcaacatttattt
>Neoempheria_dizonalis_ZRCBDP0049043
-ttatcatcaacaattgctcatacaggggcatcagtagatttagctattttttccctacatttagcaggtatttcatctattttaggagcagttaattttattacaacaattattaatatacgggcacctggaattcaatttgatcgaatacccctatttgtatgatcagttttaattacagcaattcttttacttctttctttacctgtattagcaggagcaattactatactattaacagatcgtaatttaaatacaagcttttttgatccagctggaggaggggatcctattttatatcaacatttattt
>Neoempheria_fajar_ZRCBDP0284230
-ttatcatctactattgctcatacaggagcttctgttgatttagctattttttcattacatttagcgggtatttcttcaattttaggagctgttaattttattacaactattattaatatacgagccccaggaattcaatttgatcgaatacctttatttgtatgatctgttttaattacagcaattttattattactatctttacctgttttagcaggagctattacaatactattaacagatcgaaacttaaataccannttntttgacccagctggngggggagatcctattttataccaacat------
>Neoempheria_kokoiyeeae_ZRCBDP0048489
gctatcttctacaattgctcacacaggtgcatctgtagatttagctattttttccctacatttagccggaatttcttctattttaggggctgttaattttattacaactattattaacatacgagccccaggcattcaatttgatcgaatacctttatttgtatgatccgttttaattacagccgtactattattattatcattaccagtattagctggagcaattactatattattaacagatcgaaacttaaatacaagcttttttgacccagccggaggaggagatcccattctataccaacatttattt
>Neoempheria_kokoiyeeae_ZRCBDP0049205
gctatcttctacaattgctcacacaggtgcatctgtagatttagctattttttccctacatttagccggaatttcttctattttaggagctgttaattttattacaactattattaacatacgagccccaggcattcaatttgatcgaatacctttatttgtatgatccgttttaattacagccgtactattattattatcattaccagtattagctggagcaattactatattattaacagatcgaaacttaaatacaagcttttttgacccagccggaggaggagatcccattctataccaacatttattt
>Neoempheria_kokoiyeeae_ZRCBDP0049263
gctatcttctacaattgctcacacaggtgcatctgtagatttagctattttttccctacatttagccggaatttcttctattttaggggctgttaattttattacaactattattaacatacgagccccaggcattcaatttgatcgaatacctttatttgtatgatccgttttaattacagccgtactattattattatcattaccagtattagctggagcaattactatattattaacagatcgaaacttaaatacaagcttttttgacccagccggaggaggagatcccattctataccaacatttattt
>Neoempheria_malacca_ZRCBDP0041023
tctctcttcaacaattgctcatacaggagcttctgttgatttagctattttttctcttcatttagcagggatctcttcaattctaggggctgtaaattttattactacaattattaatatacgagcccctggtatccaatttgatcgaatacctttatttgtatgatcagttttaattacagctattcttctattattgtcattacctgtattagcaggagctattacaatattacttacagatcgtaatttaaatacaagcttttttgaccctgcaggtggaggagatcctatcctttatcaacatttattt
>Neoempheria_malacca_ZRCBDP0048303
tctctcttcaacaattgctcatacaggagcttctgttgatttagctattttttctcttcatttagcagggatctcttcaattctaggggctgtaaattttattactacaattattaatatacgagcccctggtatccaatttgatcgaatacctttatttgtatgatcagttttaattacagctattcttctattattgtcattacctgtattagcaggagctattacaatattacttacagatcgtaatttaaatacaagcttttttgaccctgcaggtggaggagatcctatcctttatcaacatttattt
>Neoempheria_malacca_ZRCBDP0048482
tctttcttcaacaattgctcatacaggggcttctgttgatctagctatcttttctcttcatttagcaggtatctcttcaattttaggagctgtaaatttcattactacaattattaatatacgagcccctggtattcaatttgaccgaatacctttatttgtatgatcagttttaattacagctattcttctattattatcactacctgtattagcaggagctattacaatattacttacagatcgtaatttaaatacaagtttttttgaccctgcaggtggaggagacccaatcctttatcaacatttattc
>Neoempheria_malacca_ZRCBDP0048942
tctttcttcaacaattgctcatacaggggcttctgttgatctagctatcttttctcttcatttagcaggtatctcttcaattttaggagctgtaaatttcattactacaattattaatatacgagcccctggtattcaatttgaccgaatacctttatttgtatgatcagttttaattacagctattcttctattattatcactacctgtattagcaggagctattacaatattacttacagatcgtaatttaaatacaagtttttttgaccctgcaggtgggggagacccaatcctttatcaacatttattc
>Neoempheria_malacca_ZRCBDP0069309
tctttcttcaacaattgctcatacaggggcttctgttgatctagctatcttttctcttcatttagcaggtatctcttcaattttaggagctgtaaattttattactacaattattaatatacgagcccctggtattcaatttgaccgaatacctttatttgtatgatcagttttaattacagctattcttctattattatcactacctgtattagcaggagctattacaatattacttacagatcgtaatttaaatacaagtttttttgaccctgcaggtgggggagacccaatcctttatcaacatttattc
>Neoempheria_malacca_ZRCBDP0070102
tctctcttcaacaattgctcatacaggagcttctgttgatttagctattttttctcttcatttagcagggatctcttcaattctaggggctgtaaattttattactacaattattaatatacgagcccctggtattcaatttgatcgaatacctttatttgtatgatcagttttaattacagctattcttctattattatcattacctgtattagcaggagctattacaatattacttacagatcgtaatttaaatacaagcttttttgaccctgcaggtggaggagaccctatcctttatcaacatttattt
>Neoempheria_malacca_ZRCBDP0154957
tctttcttcaacaattgctcatacaggggcttctgttgatctagctatcttttctcttcatttagcaggtatctcttcaattttaggagctgtaaatttcattactacaattattaatatacgagcccctggtattcaatttgaccgaatacctttatttgtatgatcagttttaattacagctattcttctattattatcactacctgtattagcaggagctattacaatattacttacagatcgtaatttaaatacaagtttttttgaccctgcaggtggaggagacccaatcctttatcaacatttattc
>Neoempheria_malacca_ZRCBDP0278001
tctctcttcaacaattgctcatacaggagcttctgttgatttagctattttttctcttcatttagcagggatctcttcaattctaggggctgtaaattttattactacaattattaatatacgagcccctggtatccaatttgatcgaatacctttatttgtatgatcagttttaattacagctattcttctattattgtcattacctgtattagcaggagctattacaatattacttacagatcgtaatttaaatacaagcttttttgaccctgcaggtggaggagatcctatcctttatcaacatttattt
>Neoempheria_malacca_ZRCBDP0278314
-ctctcttcaacaattgctcatacaggagcttctgttgatttagctattttttctcttcatttagcagggatctcttcaattctaggggctgtaaattttattactacaattattaatatacgagcccctggtattcaatttgatcgaatacctttatttgtatgatcagttttaattacagctattcttctattattatcattacctgtattagcaggagctattacaatattacttacagatcgtaatttaaatacaagcttttttgaccctgcaggtggaggagaccctatcctttatcaacatttattt
>Neoempheria_malacca_ZRCBDP0278351
tctctcttcaacaattgctcatacaggagcttctgttgatttagctattttttctcttcatttagcagggatctcttcaattctaggggctgtaaattttattactacaattattaatatacgagcccctggtatccaatttgatcgaatacctttatttgtatgatcagttttaattacagctattcttctattattgtcattacctgtattagcaggagctattacaatattacttacagatcgtaatttaaatacaagcttntttgaccctgcaggtggaggagaccctatcctttatcaacatttattt
>Neoempheria_malacca_ZRCBDP0278438
tctctcttcaacaattgctcatacaggagcttctgttgatttagctattttttctcttcatttagcagggatctcttcaattctaggggctgtaaattttattactacaattattaatatacgagcccctggtatccaatttgatcgaatacctttatttgtatgatcagttttaattacagctattcttctattattgtcattacctgtattagcaggagctattacaatattacttacagatcgtaatttaaatacaagcnnntttgaccctgcaggtggaggagatcctatcctttatcaacatttattt
>Neoempheria_malacca_ZRCBDP0279172
----tcttcaacaattgctcatacaggagcttctgttgatttagctatttttnctcttcatttagcagggatctcttcaattctaggggctgtaaattttattactacaattattaatatacgagcccctggtattcaatttgatcgaatacctttatttgtatgatcagttttaattacagctattcttctattattatcattacctgtattagcaggagctattacaatattacttacagatcgtaatttaaatacaagcnnntttgaccctgcaggtggaggagaccctatcctttatcaacatttattt
>Neoempheria_malacca_ZRCBDP0284205
-ctctcttcaacaattgctcatacaggagcttctgttgatttagctattttttctcttcatttagcagggatctcttcaattctaggggctgtaaattttattactacaattattaatatacgagcccctggtatccaatttgatcgaatacctttatttgtatgatcagttttaattacagctattcttctattattgtcattacctgtattagcaggagctattacaatattacttacagatcgtaatttaaatacaagcnnntttgaccctgcaggtggaggagatcctatcctttatcaacatttattt
>Neoempheria_malacca_ZRCBDP0284286
----tcttcaacaattgctcatacaggagcttctgttgatttagctattttttctcttcatttagcagggatctcttcaattctaggggctgtaaattttattactacaattattaatatacgagcccctggtatccaatttgatcgaatacctttatttgtatgatcagttttaattacagctattcttctattattatcattacctgtattagcaggagctattacaatattacttacagatcgtaatttaaatacaagcttntttgaccctgcaggtggaggagaccctatcctttatcaacatttattt
>Neoempheria_malacca_ZRCBDP0314193
-ctctcttcaacaattgctcatacaggagcttctgttgatttagctattttttctcttcatttagcagggatctcttcaattctaggggctgtaaattttattactacaattattaatatacgagcccctggtatccaatttgatcgaatacctttatttgtatgatcagttttaattacagctattcttctattattgtcattacctgtattagcaggagctattacaatattacttacagatcgtaatttaaatacaagcttntttgaccctgcaggtggaggagatcctatcctttatcaacatttattt
>Neoempheria_mandai_ZRCBDP0047780
tttatcctcaacaattgcccatacaggagcttctgttgatttagctattttttctttacatcttgctggtatctcttctattttaggagctgtaaattttattactacaattattaatatacgagcccccggtattcaatttgatcgaatacctttatttgtatgatcagtattaattacagctattcttttattattatctttacctgttttagctggtgctattacaatattattaacagatcgaaatttaaatacaagattttttgatcctgcaggtgggggagatcctattttatatcaacatttattt
>Neoempheria_mandai_ZRCBDP0047854
tttatcctcaacaattgctcatacaggagcttctgttgatttagctatcttttctttacatcttgctggtatctcttctattttaggagctgtaaattttattactacaattattaatatacgagcccccggtattcaatttgaccgaatacctttatttgtatgatcagtattaattacagctattcttttattattatctttacctgttttagctggtgctattacaatattattaacagatcgaaatttaaatacaagattttttgatcctgcaggtgggggagatcctattttatatcaacatttattt
>Neoempheria_mandai_ZRCBDP0047911
tttatcctcaacaattgcccatacaggagcttctgttgatttagctattttttctttacatcttgctggtatctcttctattttaggagctgtaaattttattactacaattattaatatacgagcccccggtattcaatttgatcgaatacctttatttgtatgatcagtattaattacagctattcttttattattatctttacctgttttagctggtgctattacaatattattaacagatcgaaatttaaatacaagattttttgatcctgcaggtgggggagatcctattttatatcaacatttattt
>Neoempheria_mandai_ZRCBDP0047913
tttatcctcaacaattgcccatacaggagcttctgttgatttagctattttttctttacatcttgctggtatctcttctattttaggagctgtaaattttattactacaattattaatatacgagcccccggtattcaatttgatcgaatacctttatttgtatgatcagtattaattacagctattcttttattattatctttacctgttttagctggtgctattacaatattattaacagatcgaaatttaaatacaagattttttgatcctgcaggtgggggagatcctattttatatcaacatttattt
>Neoempheria_mandai_ZRCBDP0047914
tttatcctcaacaattgcccatacaggagcttctgttgatttagctattttttctttacatcttgctggtatctcttctattttaggagctgtaaattttattactacaattattaatatacgaacccccggtattcaatttgatcgaatacctttatttgtatgatcagtattaattacagctattcttttattattatctttacctgttttagctggtgctattacaatattattaacagatcgaaatttaaatacaagattttttgatcctgcaggtgggggagatcctattttatatcaacatttattt
>Neoempheria_mandai_ZRCBDP0047915
tttatcctcaacaattgcccatacaggagcttctgttgatttagctattttttctttacatcttgctggtatctcttctattttaggagctgtaaattttattactacaattattaatatacgagcccccggtattcaatttgatcgaatacctttatttgtatgatcagtattaattacagctattcttttattattatctttacctgttttagctggtgctattacaatattattaacagatcgaaatttaaatacaagattttttgatcctgcaggtgggggagatcctattttatatcaacatttattt
>Neoempheria_mandai_ZRCBDP0048069
tttatcctcaacaattgcccatacaggagcttctgttgatttagctattttttctttacatcttgctggtatctcttctattttaggagctgtaaattttattactacaattattaatatacgagcccccggtattcaatttgatcgaatacctttatttgtatgatcagtattaattacagctattcttttattattatctttacctgttttagctggtgctattacaatattattaacagatcgaaatttaaatacaagattttttgatcctgcaggtgggggagatcctattttatatcaacatttattt
>Neoempheria_mandai_ZRCBDP0048474
tttatcctcaacaattgcccatacaggagcttctgttgatttagctattttttctttacatcttgctggtatctcttctattttaggagctgtaaattttattactacaattattaatatacgagcccccggtattcaatttgatcgaatacctttatttgtatgatcagtattaattacagctattcttttattattatctttacctgttttagctggtgctattacaatattattaacagatcgaaatttaaatacaagattttttgatcctgcaggtgggggagatcctattttatatcaacatttattt
>Neoempheria_mandai_ZRCBDP0048476
tttatcctcaacaattgctcatacaggagcttctgttgatttagctatcttttctttacatcttgctggtatctcttctattttaggagctgtaaattttattactacaattattaatatacgagcccccggtattcaatttgaccgaatacctttatttgtatgatcagtattaattacagctattcttttattattatctttacctgttttagctggtgctattacaatattattaacagatcgaaatttaaatacaagattttttgatcctgcaggtggaggagatcctattttatatcaacatttattt
>Neoempheria_mandai_ZRCBDP0048478
tttatcctcaacaattgcccatacaggagcttctgttgatttagctattttttctttacatcttgctggtatctcttctattttaggagctgtaaattttattactacaattattaatatacgagcccccggtattcaatttgatcgaatacctttatttgtatgatcagtattaattacagctattcttttattattatctttacctgttttagctggtgctattacaatattattaacagatcgaaatttaaatacaagattttttgatcctgcaggtgggggagatcctattttatatcaacatttattt
>Neoempheria_mandai_ZRCBDP0048962
tttatcatcaacaattgctcatacaggagcttctgtagatttagctatcttttctttacaccttgctggtatttcttctattttaggagctgtaaattttattactacaattattaatatacgtgctccaggaattcaatttgatcgaatacctttatttgtatgatcagttttaattacagctattcttttattattatctttacctgttttagcaggagctattacaatattattaacagatcgaaatttaaatacaagattttttgatcctgcaggtgggggggaccctattttataccaacatttattt
>Neoempheria_mandai_ZRCBDP0048968
tttatcatcaacaattgctcatacaggagcttctgtagatttagctatcttttctttacaccttgctggtatttcttctattttaggagctgtaaattttattactacaattattaatatacgtgctccaggaattcaatttgatcgaatacctttatttgtatgatcagttttaattacagctattcttttattattatctttacctgttttagcaggagctattacaatattattaacagatcgaaatttaaatacaagattttttgatcctgcaggtgggggagaccctattttataccaacatttattt
>Neoempheria_mandai_ZRCBDP0066751
tttatcatcaacaattgctcatacgggagcttctgtagatttagctatcttttctttacaccttgctggtatttcttctattttaggagctgtaaattttattactacaattattaatatacgtgctccaggaattcaatttgatcgaatacctttatttgtatgatcagttttaattaccgctattcttttattattatctttacctgttttagcaggagctattacaatattattaacagatcgaaatttaaatacaagattttttgatcctgcaggtgggggagaccctattttataccaacatttattt
>Neoempheria_mandai_ZRCBDP0136969
tttatcatcaacaattgctcatacaggagcttctgtagatttagctatcttttctttacaccttgctggtatttcttctattttaggagctgtaaattttattactacaattattaatatacgtgctccaggaattcaatttgatcgaatacctttatttgtatgatcagttttaattacagctattcttttattattatctttacctgttttagcaggagctattacaatattattaacagatcgaaatttaaatacaagattttttgatcctgcaggtggaggagaccctattttataccaacatttattt
>Neoempheria_merdeka_ZRCBDP0066818
-ctttcatctactattgcacatacaggagcttctgttgatttagcaattttttctttacatttagcaggtatctcctcaattttaggagctgtaaattttattacaacaattattaatatacgagccccaggaattcaatttgatcgaatacccctatttgtttgatctgtattaattactgcaattttactgctattatcattacctgttttagctggtgctattacaatattattaacagatcgaaacttaaatacaagtttttttgatcccgcaggtggtggtgacccaattttatatcaacatctattt
>Neoempheria_merdeka_ZRCBDP0120496
cctttcatctactattgcacatacaggagcttctgttgatttagcaattttttctttacatttagcaggtatctcctcaattttaggggctgtaaattttattacaacaattattaatatacgagccccaggaattcaatttgatcgaatacccctatttgtttgatctgtgttaattactgcaattttactattattatcattacctgttttagctggtgctattacaatattattaacagaccgaaacttaaatacaagtttttttgatcccgcaggaggtggtgacccaattttataccaacacctattt
>Neoempheria_merdeka_ZRCBDP0133981
----tcatctactattgcacatacaggagcttctgttgatttagcaattttttctttacatttagcaggtatctcctcaattttaggagctgtaaattttattacaacaattattaatatacgagccccaggaattcaatttgatcgaatacccctatttgtttgatctgtattaattactgcaattttactgctattatcattacctgttttagctggtgctattacaatattattaacagatcgaaacttaaatacaanntttttngatcccgcaggtggtggtgacccaattttatatcaacatctattt
>Neoempheria_merdeka_ZRCBDP0155081
cctttcatctactattgcacatacaggagcttctgttgatttagcaattttttctttacatttagcaggtatctcctcaattttaggggctgtaaattttattacaacaattattaatatacgagccccaggaattcaatttgatcgaatacccctatttgtttgatctgtattaattactgcaattttactgctattatcattacctgttttagctggtgctattacaatattattaacagatcgaaacttaaatacaagtttttttgatcccgcaggtggtggtgacccaattttatatcaacatctattt
>Neoempheria_merlio_ZRCBDP0047889
tctgtcctctacaattgcccatacaggagcttcagtagatttagctattttttccttacatttagcaggtatctcttcaattttaggtgctgttaattttatcacaactattattaatatacgagccccaggaattcaatttgaccgaatgcctttatttgtttgatcagttttaattacagcagtattattattactttcattaccagttttagccggagcaattactatattattaacagaccgaaatttaaatactagtttctttgaccctgctggaggaggagacccaattttataccaacatttattt
>Neoempheria_merlio_ZRCBDP0048481
tctgtcctctacaattgcccatacaggggcttcagtagatttagctattttttccttacatttagcaggtatctcttcaattttaggtgctgttaattttatcacaactattattaatatacgagccccaggaattcaatttgaccgaatacctttatttgtttgatcagttttaattacagcagtattattattactttcattaccagttttagccggagcaattactatattattaacagaccgaaatttaaatactagtttctttgaccctgctggaggaggagacccaattttataccaacatttattt
>Neoempheria_merlio_ZRCBDP0048483
tctgtcctctacaattgcccatacaggagcttcagtagatttagctattttttccttacatttagcgggtatctcttcaattttaggtgctgttaattttatcacaactattattaatatacgagccccaggaattcaatttgaccgaatacctttatttgtttgatcagttttaattacagcagtattattattactttcattaccagttttagccggagcaattactatattattaacagaccgaaatttaaatactagtttctttgaccctgctggaggaggagacccaattttataccaacatttattt
>Neoempheria_merlio_ZRCBDP0048726
tctgtcctctacaattgcccatacaggggcttcagtagatttagctattttttccttacatttagcaggtatctcttcaattttaggtgctgttaattttatcacaactattattaatatacgagccccaggaattcaatttgaccgaatacctttatttgtttgatcagttttaattacagcagtattattattactttcattaccagttttagccggagcaattactatattattaacagaccgaaatttaaatactagtttctttgaccctgctggaggaggagacccaattttataccaacatttattt
>Neoempheria_merlio_ZRCBDP0048732
tctgtcctctacaattgcccatacaggagcttcagtagatttagctattttttccttacatttagcgggtatctcttcaattttaggtgctgttaattttatcacaactattattaatatacgagccccaggaattcaatttgaccgaatacctttatttgtttgatcagttttaattacagcagtattattattactttcattaccagttttagccggagcaattactatattattaacagaccgaaatttaaatactagtttctttgaccctgctggaggaggagacccaattttataccaacatttattt
>Neoempheria_merlio_ZRCBDP0048854
tctgtcctctacaattgcccatacaggagcttcagtagatttagctattttttccttacatttagcaggtatctcttcaattttaggtgctgttaattttatcacaactattattaatatacgagccccaggaattcaatttgaccgaatgcctttatttgtttgatcagttttaattacagcagtattattattactttcattaccagttttagccggagcaattactatattattaacagaccgaaatttaaatactagtttctttgaccctgctggaggaggagacccaattttataccaacatttattt
>Neoempheria_merlio_ZRCBDP0048958
tctgtcctctacaattgcccatacaggagcttcagtagatttagctattttttccttacatttagcaggtatctcttcaattttaggtgctgttaattttatcacaactattattaatatacgagccccaggaattcaatttgaccgaatgcctttatttgtttgatcagttttaattacagcagtattattattactttcattaccagttttagccggagcaattactatattattaacagaccgaaatttaaatactagtttctttgaccctgctggaggaggagacccaattttataccaacatttattt
>Neoempheria_merlio_ZRCBDP0049184
tctgtcctctacaattgcccatacaggagcttcagtagatttagctattttttccttacatttagcaggtatctcttcaattttaggtgctgttaattttatcacaactattattaatatacgagccccaggaattcaatttgaccgaatgcctttatttgtttgatcagttttaattacagcagtattattattactttcattaccagttttagccggagcaattactatattattaacagaccgaaatttaaatactagtttctttgaccctgctggaggaggagacccaattttataccaacatttattt
>Neoempheria_merlio_ZRCBDP0049192
tctgtcctctacaattgcccatacaggagcttcagtagatttagctattttttccttacatttagcgggtatctcttcaattttaggggctgttaattttatcacaactattattaatatacgagccccaggaattcaatttgaccgaatgcctttatttgtttgatcagttttaattacagcagtattattattactttcattaccagttttagccggagcaattactatattattaacagaccgaaatttaaatactagtttctttgaccctgctggaggaggagacccaattttataccaacatttattt
>Neoempheria_merlio_ZRCBDP0049199
tctgtcctctacaattgcccatacaggagcttcagtagatttagctattttttccttacatttagcgggtatctcttcaattttaggggctgttaattttatcacaactattattaatatacgagccccaggaattcaatttgaccgaatgcctttatttgtttgatcagttttaattacagcagtattattattactttcattaccagttttagccggagcaattactatattattaacagaccgaaatttaaatactagtttctttgaccctgctggaggaggagacccaattttataccaacatttattt
>Neoempheria_merlio_ZRCBDP0072702
[truncated: 108,155 more chars]
