# Supplementary material for: “Dark taxonomy”: A new protocol for overcoming the taxonomic impediments for dark taxa and broadening the taxon base for biodiversity assessment
Source: Cladistics. 2025 Feb 16;41(2):223–38. doi: 10.1111/cla.12609 (PMC11891956; doi:10.1111/cla.12609)
Supplement: Supplementary file 2 — Data S2. COI barcode sequences for batch 2 specimens. [file CLA-41-223-s002.fasta]

>myceto_ZRCBDP0019720_Mangrove
cctttcttctaatattgcgcactcggggtcatctgtagatttagcaattttttctcttcatttagcaggaatttcttctattttaggggctattaattttattacaactattattaatatacgatcttcaggaattacttttgatcgaataccattatttgtatgatcagtattaattacagctattttattattactttctcttcctgttttagctggagcaattactatattattaacagatcgaaacttaaatacttcattctttgaccctgcgggtgggggagatcctattttgtaccagcatctattt
>myceto_ZRCBDP0019874_Mangrove
tctttcttctacattagctcatggagggtcatctgttgatttagcaattttttctctacatttagcaggaatttcttcaattttaggagctattaattttattacaactattattaatataaaatctccagggatatcttttgacaaaatacctttatttgtttgatctgtattaattacagctattttattattattatctttaccagtattagctggagctattactatattattaacagatcgaaatttaaatacttcattttttgaccctgctgggggaggagatccaattttatatcaacatctattt
>myceto_ZRCBDP0025284_Mangrove
tttagcatctacaattgctcatgcaggagcttcagttgatttagcaattttttctttacatttagcaggaatttcttcaattttaggagctgtaaattttattactactgtaattaatatacgagccccaggaattacatttgatcgaatacctttatttgtttgatcagttttaattactgctgttttacttttattatcattaccagtattagctggtgctattactatattattaacagatcgaaatttaaatacttctttttttgatccagcaggaggaggagatccaattttataccaacatttattt
>myceto_ZRCBDP0025331_Mangrove
tttatcttctactattgctcatgctgggtcttctgtagatttagcaattttttctttacatttagctggaatttcttcaattttaggtgctatcaattttattactacaattattaatatacgagcatcaggtattacatttgatcgtatacctttatttgtttgatctgtattaattacagctattcttttactactttctttacctgtattagcaggtgctattacaatacttttaacagatcgaaacttaaatacttcattttttgatcctgcaggaggaggagacccaattttataccaacatttattt
>myceto_ZRCBDP0025501_SwampForest
tctttcatcgactattgcccatgctgggtcttcagttgatttagctattttttctcttcatttagcgggaatttcttctattttaggagctattaattttattactaccattattaatatacgttctgtaggaattacttttgaccggatacctttatttgtatgatcagtattaattacagctattcttcttcttctttcattaccagttttagcgggagctattacaatacttttaacagatcgtaatttaaatacttctttttttgatcctgctgggggaggagaccctattttatatcaacatttattt
>myceto_ZRCBDP0025539_Mangrove
tctttcatctactattgctcacgcaggttcttctgtagatttagctattttttctcttcatttagcaggaatttcttcaattttgggagctattaattttattactactattattaatatacgagcccctggtatttcttttgataaaatacctttatttgtttgatcagtcttaattacagctattttacttcttttatctttacctgttttagctggagctattactatattattaacagatcgaaatttaaatacttctttttttgaccctgcgggaggaggagatcctattttatatcaacatttattt
>myceto_ZRCBDP0032053_UrbanForest
tttagcatctacaattgctcatgcaggagcttcagttgatttagcaattttttctttacatttagcaggaatttcttcaattttaggagctgtaaattttattactactgtaattaatatacgagccccaggaattacatttgatcgaatacctttatttgtttgatcagttttaattactgctgttttacttttattatcattaccagtattagctggtgctattactatattattaacagatcgaaatttaaatacttctttttttgatccagcaggaggaggagatccaattttataccaacatttattt
>myceto_ZRCBDP0040988_UrbanForest
-ctttcttcaacaattgctcatgcaggatcttcagtagatttagctattttttctttacatttagcaggtatttcttctattttaggagctattaattttattactactattattaatatgcgagccccaggaattacttttgatcgtataccattatttgtgtgatctgtattaattacagctgtacttcttcttttatctttacctgttttagctggagctattaccatattattaacagatcgaaatttaaacacttcattctttgatcctgcaggtgggggtgatcctattttataccaacatttattt
>myceto_ZRCBDP0040995_UrbanForest
tttagctgcctcaattgctcattctggagcatcagtagatttatcaattttttccttacatttagcaggaatttcttcaattttaggagcagtaaattttattacaactattattaatatacgtacacctaatataaattttactcaaatacctttatttgtttgatcagtcttaattacagcaattctgttacttttatcacttccagttttagcaggagcaattactatacttttaacagatcgaaatttaaatacgtctttttttgatcctgcggggggtggagacccaattttatatcaacatttattt
>myceto_ZRCBDP0040996_UrbanForest
tttagctgcctcaattgctcattctggagcatcagtagatttatcaattttttccttacatttagcaggaatttcttcaattttaggagcagtaaattttattacaactattattaatatacgtacacctaatataaattttactcaaatacctttatttgtttgatcagtcttaattacagcaattctgttacttttatcacttccagttttagcaggagcaattactatacttttaacagatcgaaatttaaatacgtctttttttgatcctgcggggggtggagacccaattttatatcaacatttattt
>myceto_ZRCBDP0040997_UrbanForest
tttagctgcctcaattgctcattctggagcatcagtagatttatcaattttttccttacatttagcaggaatttcttcaattttaggagcagtaaattttattacaactattattaatatacgtacacctaatataaattttactcaaatacctttatttgtttgatcagtcttaattacagcaattctgttacttttatcacttccagttttagcaggagcaattactatacttttaacagatcgaaatttaaatacgtctttttttgatcctgcggggggtggagacccaattttatatcaacatttattt
>myceto_ZRCBDP0040998_UrbanForest
tttagctgcctcaattgctcattctggagcatcagtagatttatcaattttttccttacatttagcaggaatttcttcaattttaggagcagtaaattttattacaactattattaatatacgtacacctaatataaattttactcaaatacctttatttgtttgatcagtcttaattacagcaattctgttacttttatcacttccagttttagcaggagcaattactatacttttaacagatcgaaatttaaatacgtctttttttgatcctgcggggggtggagacccaattttatatcaacatttattt
>myceto_ZRCBDP0040999_UrbanForest
tttagctgcctcaattgctcattctggagcatcagtagatttatcaattttttccttacatttagcaggaatttcttcaattttaggagcagtaaattttattacaactattattaatatacgtacacctaatataaattttactcaaatacctttatttgtttgatcagtcttaattacagcaattctgttacttttatcacttccagttttagcaggagcaattactatacttttaacagatcgaaatttaaatacgtctttttttgatcctgcggggggtggagacccaattttatatcaacatttattt
>myceto_ZRCBDP0041006_UrbanForest
tttagctgcctcaattgctcattctggagcatcagtagatttatcaattttttccttacatttagcaggaatttcttcaattttaggagcagtaaattttattacaactattattaatatacgtacacctaatataaattttactcaaatacctttatttgtttgatcagtcttaattacagcaattctgttacttttatcgcttccagttttagcaggagcaattactatacttttaacagatcgaaatttaaatacatctttttttgatcctgcaggaggaggagacccaattttatatcaacatctattt
>myceto_ZRCBDP0041014_UrbanForest
tttagctgcctcaattgctcattctggagcatcagtagatttatcaattttttccttacatttagcaggaatttcttcaattttaggagcagtaaattttattacaactattattaatatacgtacacctaatataaattttactcaaatacctttatttgtttgatcagtcttaattacagcaattctgttacttttatcacttccagttttagcaggagcaattactatacttttaacagatcgaaatttaaatacgtctttttttgatcctgcggggggtggagacccaattttatatcaacatttattt
>myceto_ZRCBDP0041015_UrbanForest
-ctttcttcaacaattgctcatgcaggatcttcagtagatttagctattttttctttacatttagcaggtatttcttctattttaggagctattaattttattactactattattaatatgcgagccccaggaattacttttgatcgtataccattatttgtgtgatctgtattaattacagctgtacttcttcttttatctttacctgttttagctggagctattaccatattattaacagatcgaaatttaaacacttcattctttgatcctgcaggtgggggtgatcctattttataccaacatttattt
>myceto_ZRCBDP0041025_UrbanForest
tttagctgcctcaattgctcattctggagcatcagtagatttatcaattttttccttacatttagcaggaatttcttcaattttaggagcagtaaattttattacaactattattaatatacgtacacctaatataaattttactcaaatacctttatttgtttgatcagtcttaattacagcaattctgttacttttatcacttccagttttagcaggagcaattactatacttttaacagatcgaaatttaaatacgtctttttttgatcctgcggggggtggagacccaattttatatcaacatttattt
>myceto_ZRCBDP0041026_UrbanForest
tttagctgcctcaattgctcattctggagcatcagtagatttatcaattttttccttacatttagcaggaatttcttcaattttaggagcagtaaattttattacaactattattaatatacgtacacctaatataaattttactcaaatacctttatttgtttgatcagtcttaattacagcaattctgttacttttatcacttccagttttagcaggagcaattactatacttttaacagatcgaaatttaaatacgtctttttttgatcctgcggggggtggagacccaattttatatcaacatttattt
>myceto_ZRCBDP0041036_UrbanForest
tttagctgcctcaattgctcattctggagcatcagtagatttatcaattttttccttacatttagcaggaatttcttcaattttaggagcagtaaattttattacaactattattaatatacgtacacctaatataaattttactcaaatacctttatttgtttgatcagtcttaattacagcaattctgttacttttatcacttccagttttagcaggagcaattactatacttttaacagatcgaaatttaaatacgtctttttttgatcctgcggggggtggagacccaattttatatcaacatttattt
>myceto_ZRCBDP0041045_UrbanForest
cctttcttcaacaattgctcatgcaggatcttcagtagatttagctattttttctttacatttagcaggtatttcttctattttaggagctattaattttattactactattattaatatgcgagccccaggaattacttttgatcgtatgccattatttgtgtgatctgtattaatcacagctgtacttcttcttttatctttacctgttttagctggagctattaccatattattaacagatcgaaatttaaacacttcattctttgatcctgcaggtgggggtgatcctattttatatcaacatttattt
>myceto_ZRCBDP0041047_UrbanForest
cctttcttcaacaattgctcatgcaggatcttcagtagatttagctattttttctttacatttagcaggtatttcttctattttaggagctattaattttattactactattattaatatacgagccccaggaattacttttgatcgtataccattatttgtgtgatctgtattaattacagctgtacttcttcttttatctttacctgttttagctggagctattaccatattattaacagatcgaaatttaaacacttcattctttgatcctgcaggtgggggtgatcctattttataccaacatttattt
>myceto_ZRCBDP0047059_UrbanForest
tttagctgcctcaattgctcattctggagcatcagtagatttatcaattttttccttacatttagcaggaatttcttcaattttaggagcagtaaattttattacaactattattaatatacgtacacctaatataaattttactcaaatacctttatttgtttgatcagtcttaattacagcaattctgttacttttatcacttccagttttagcaggagcaattactatacttttaacagatcgaaatttaaatacgtctttttttgatcctgcggggggtggagacccaattttatatcaacatttattt
>myceto_ZRCBDP0047073_UrbanForest
tctttcatctactattgctcacgcaggttcttctgtagatttagctattttttctcttcatttagcaggaatttcttcaattttgggagctattaattttattactactattatcaatatacgagcccctggtatttcttttgataaaatacctttatttgtttgatcagtcttaattacagctattttacttcttttatctttacctgttttagctggagctattactatattattaacagatcgaaatttaaatacttctttttttgaccctgcgggaggaggagatcctattttatatcaacatttattt
>myceto_ZRCBDP0047860_SwampForest
tttatcttcaactattgcacatgctggtgcatcagttgatttagcaattttttctctccatttagctggaatttcttcaattcttggagctgtaaattttattacaacaattattaatatacgagctcctggaatttcatttgatcgaatacctttatttgtttgatctgtattaattacagctattttattacttctttcactaccagtattagctggagctattactatattactaacagatcgaaatttaaatacatcattttttgatcctgcaggaggaggagatccaattttatatcaacatttattt
>myceto_ZRCBDP0047869_SwampForest
cttatcttctacaattgctcacgcaggatcatcggtagatttagcaattttttctcttcatttagctggaatttcttctattttaggagctattaattttattacaacaattattaatatacgatcatctggaattacttttgatcgattacctctatttgtttgatctgtattaatcacagctattttattattattatcattaccagtattagcgggggctattactatactattaacagatcgtaatttaaatacatctttttttgacccagcaggagggggagatccaattttataccaacatttattt
>myceto_ZRCBDP0047878_SwampForest
-ttatcatcaacaattgctcatacaggggcatcagtagatttagctattttttccctacatttagcaggtatttcatctattttaggagcagttaattttattacaacaattattaatatacgggcacctggaattcaatttgatcgaatacccctatttgtatgatcagttttaattacagcaattcttttacttctttctttacctgtattagcaggagcaattactatactattaacagatcgtaatttaaatacaagcttttttgatccagctggaggaggggatcctattttatatcaacatttattt
>myceto_ZRCBDP0047885_SwampForest
actttcttcatcaattgcacatgcaggagcatctgtagaccttgcaattttttctcttcatttagctggtatttcatctattttaggagcagtaaattttattactaccattattaatatacgagctccaggaattacttttgatcgaatacctttatttgtctgatcagtgctaattactgctgttttacttttactatctttacccgtattagctggagctattacaatacttttaacagatcgtaatttaaatacatcgttctttgatccagctggagggggggatcctattttatatcaacacttattt
>myceto_ZRCBDP0047886_SwampForest
gctgtcatctagtattgcccatgctggagcatccgtagatttagcaattttttctcttcatttagcaggtatttcttcaattttaggagcaattaatttcattacaacaatcattaatatacgagcccctggaataacttttgatcgaatacccttatttgtttgagcagttcttattacagctatcttactattactttcattacctgttctagcaggagctattactatactattaactgaccgtaatttaaatacttctttttttgacccagcaggaggaggagaccctatcttatatcaacatttattt
>myceto_ZRCBDP0047920_SwampForest
tctttcatcaactattgctcatgctggggcatctgttgatttagctattttctcccttcatttagctggaatttcatcaattcttggagctgtaaattttattactacaattattaatatacgagcctctggaatttcttttgaccgaatacccttatttgtgtgatctgtattaattactgctgttttattacttttatccctaccagttttagcaggagctattactatattattaactgatcgtaatttaaatacatcattttttgaccctgctggaggaggagaccctattctttatcaacatttattt
>myceto_ZRCBDP0047926_SwampForest
--tttcttctactattgcacatgcaggagcatcagtagatttagctattttttctcttcatttagcaggaatttcttctattttaggggctattaactttattacaacaattattaatatacgagctccaggaattacatttgatcgagtccctttatttgtttgatctgttttaattactgccgttttattattactatctttaccagtattagcaggggctatcactatattattgacagatcgaaatttaaatacatcattttttgatccagcaggaggaggagaccctattttatatcaacatttattt
>myceto_ZRCBDP0047956_SwampForest
actttcttcatcaattgcacatgcaggagcatctgtagatcttgcaattttttctcttcatttagctggtatttcatctattttaggagcagtaaattttattactaccattattaatatacgagccccaggaattacttttgatcgaatacccttatttgtctgatcagtgctaattactgctgttttacttttactatctttacccgtattagctggagctattacaatacttttaacagatcgtaatttaaatacatcgttctttgatccagctggagggggggatcctattttatatcaacacttattt
>myceto_ZRCBDP0048138_Mangrove
actatcttcaactattgctcatgctggagcttcagttgatttagccattttttctcttcatttagctggaatttcctcaattttaggagcaattaattttatcacaacaattattaatatacgagctacagggattacatttgatcgcatgccattatttgtatggtctgtttttattacagctattttattacttttatcattaccagttctagcaggagctattactatattattaacagaccgaaatttaaatacttcttttttcgaccctgctggaggaggagatcctattttataccaacatttattt
>myceto_ZRCBDP0048304_Mangrove
tttatcttcgactattgctcatacaggggcttctgttgatttaactattttttctcttcatttagccggtatttcatcaattttaggggctatcaattttattacaactatcattaacatacgagccccaggtatttatttcgacaaaatacctttatttgtttgatctgtttttattacagctattcttcttcttctttcacttccagttttagcaggagcaattactatgctattaacagatcgaaatattaacacatcattttttgatcccgcaggaggaggggatcctattctttaccaacacttattt
>myceto_ZRCBDP0048313_Mangrove
tttagcttcatctattgctcattctggagcctcagtagacttatctattttttcattacatttagcaggaatttcttcaattttaggtgcagtaaattttattacaacaattattaatatacgaactccaaatataaactttacacaaataccattatttgtatgatcagttttaattacagctattcttttactattatctttaccagtattagcaggagctattactatattattaactgatcgaaatttaaatacatcattttttgatcctgctggaggaggagatccaattttatatcaacatttattt
>myceto_ZRCBDP0048437_SwampForest
cttatcttctacaattgctcacgcaggatcatcggtagatttagcaattttttctcttcatttagctggaatttcttctattttaggagctattaattttattacaacaattattaatatacgatcatctggaattacttttgatcgattacctctatttgtttgatctgtattaatcacagctattttattattattatcattaccagtattagcgggggctattactatactattaacagatcgtaatttaaatacatctttttttgacccagcaggagggggagatccaattttataccaacatttattt
>myceto_ZRCBDP0048443_SwampForest
tctttcttctactattgctcatgctggatcttctgtagatttagcaattttttctttacatttagcaggtatttcttcaattttaggagcaattaattttattacaactattattaatatacgagctccaggtattacttttgatcgaatacctttatttgtatgatcagtattaattactgcagtacttttattattatctttaccggtattagctggggctattactatattattaacagatcgaaacttaaatacttcattttttgatccagcaggaggtggagatcctattttataccaacatttattt
>myceto_ZRCBDP0048453_SwampForest
tctttcttctacaattgctcatgcaggctcatctgttgatttagcaattttttctttacatttggcaggtatttcttctattttgggagctattaattttattactacaattattaatatacgagccccagggattacttttgatcgaatacctttatttgtttgatctgttttaattactgctgttttattgttattatctcttcctgttttagcaggggctattacaatattattaacagatcgtaatttaaatacttcattttttgatccagcgggagggggagatcctattttatatcaacatttattt
>myceto_ZRCBDP0048488_SwampForest
--tatcttctacaattgcccatactggggcatctgttgacttagctattttttcattacatttagctggtatttcttcaattttaggggccgttaattttattacaactattattaatatacgagccccaggaattcaatttgatcgaatacctctatttgtctgatctgtattaattactgcaattcttcttttattatctttaccagttttagctggagctattacaatattattaacagatcgtaacttaaataccagattttttgaccctgctggaggtggagaccctattctctatcaacacttattt
>myceto_ZRCBDP0048507_SwampForest
actttcttcatcaattgcacatgcaggagcatctgtagatcttgcaattttttctcttcatttagctggtatttcatctattttaggagcagtaaattttattactaccattattaatatacgagctccaggaattacttttgatcgaatacctttatttgtctgatcagtgctaattactgctgttttacttttactatctttacccgtattagctggagctattacaatacttttaacagatcgtaatttaaatacatcgttctttgatccagctggagggggggatcctattttatatcaacacttattt
>myceto_ZRCBDP0048508_SwampForest
actttcttcatcaattgcacatgcaggagcatctgtagatcttgcaattttttctcttcatttagctggtatttcatctattttaggagcagtaaattttattactaccattattaatatacgagccccaggaattacttttgatcgaatacccttatttgtctgatcagtgctaattactgctgttttacttttactatctttacccgtattagctggagctattacaatacttttaacagatcgtaatttaaatacatcgttctttgatccagctggagggggggatcctattttatatcaacacttattt
>myceto_ZRCBDP0048552_SwampForest
tttatcatctactatcgctcatgcaggagcatcagtagatttaactattttttcattacatttagcaggaatttcttcaattttaggagctgtaaattttattacaactatcattaatatgcgatcccccggaatttcattcgatcgcatacctttatttgtttgatcagtaataattacagcaattttacttcttttatccctcccagttttagcaggagctattaccatattactaactgatcgaaatttaaatacttcatttttcgatcctgcaggaggaggagatccaatcctatatcaacatttattt
>myceto_ZRCBDP0048671_SwampForest
attagcagcttcaattgctcactctggtgcctcagttgatttatctattttttctcttcatttagcaggtatttcttctattttaggagcagtaaattttattactacaattattaatatacgagcccctaatataaattttacacaaatacctttatttgtatgatcagtattaattactgctattttacttttattgtctttacctgtattagcaggagctattacaatattattaactgatcgaaatttaaatacttcattttttgatccagcaggtggaggtgacccaattctatatcaacatcttttt
>myceto_ZRCBDP0048694_SwampForest
--tatcttctacaattgcccatactggagcatctgttgacttagctattttttcattacatttagctggtatttcttcaattttaggagccgttaattttattacaactattattaatatacgagccccaggaattcaatttgatcgaatacctctatttgtctgatctgtattaattactgcaattcttcttttattatctttaccagttttagctggagctattacaatattattaacagatcgtaacttaaataccagattttttgatcctgctggaggtggagaccctattctctatcaacacttattt
>myceto_ZRCBDP0048700_SwampForest
gctgtcatctagtattgcccatgctggagcatccgtagatttagcaattttttctcttcatttagcaggtatttcttcaattttaggagcaattaatttcattacaacaatcattaatatacgagcccctggaataacttttgatcgaatacccttatttgtttgagcagttcttattacagctatcttactattactttcattacctgttctagcaggagctattactatactattaactgaccgtaatttaaatacttctttttttgacccagcaggaggaggggaccctatcttatatcaacatttattt
>myceto_ZRCBDP0048712_SwampForest
-ctttcatcatcaattgcacattcaggagcatcagtagattttgctattttttctttacatttagcaggtatttcttcaattttaggagccgtaaattttattacaacaattattaatatacgatctcctggaataacaatagataaaataccattatttgtatgatcagtatttattacagctattttattacttctgtcattaccagtattagcaggggctattacaatattattaacagatcgaaacctaaatacttcattttttgacccagctggaggaggagatccaattttatatcaacatttattt
>myceto_ZRCBDP0048713_SwampForest
tctatcttcaactattgctcacgcaggagcatctgttgatttagctattttttctcttcatttagctggtatttcttctattttaggagctattaattttattacaactattattaatatacgatctgtaggaattactcttgatcgaatacctttatttgtttgatcagtattaattactgctattcttttattattatctttacctgttcttgcaggagccattactatattattaacagatcgaaatttaaatacttctttctttgatcctgcagggggaggagaccctattctttatcaacatttgttt
>myceto_ZRCBDP0048714_SwampForest
actttcatcatctatcgcccattcaggagcttctgttgatttggctattttttctcttcacttagccggaatttcttctattttaggagccgtaaattttattacaacaattatcaatatacgatctccaggaataacaatagataaaatacctttatttgtatgatctgtatttattacagccattttattacttttatctttacctgtattagctggagctattacaatattattaacagatcgtaatttaaatacctcattttttgacccagctggaggaggagaccctattttatatcaacatttattt
>myceto_ZRCBDP0048718_SwampForest
tttatcctcatctattgctcatacaggagcttctgttgatttaactattttttctctccatttagctggtatttcctcaattttaggagctattaattttattacaactattattaatatacgagccccaggaatttattttgacaaaatacctctatttgtttgatctgtttttattacagctattcttcttcttctttctcttccagttctagcaggagctattactatacttttaacagaccgaaatattaatacatcattttttgaccccgcaggaggaggagacccaattctttatcaacatctattt
>myceto_ZRCBDP0048740_SwampForest
tctatcttcaactattgctcacgcaggagcatctgttgatttagctattttttctcttcatttagctggtatttcttctattttaggagctattaattttattacaactattattaatatacgatctgtaggaattactcttgatcgaatacctttatttgtttgatcagtattaattactgctattcttttattattatctttacctgttcttgcaggagccattactatattattaacagatcgaaatttaaatacttctttctttgatcctgcggggggaggagaccctattctttatcaacatttgttt
>myceto_ZRCBDP0048742_SwampForest
tctttcttctactattgctcatgctggatcttctgtagatttagcaattttttctttacatttagcaggtatttcttcaattttaggagcaattaattttattacaactattattaatatacgagctccaggtattacttttgatcgaatacctttatttgtatgatcagtattaattactgcagtactattattattatctttaccggtattagctggggctattactatattattaacagatcgaaacttaaatacttcattttttgacccagcaggagggggggatcctattttatatcaacatttattt
>myceto_ZRCBDP0048743_SwampForest
tctatcttcaactattgctcacgcaggagcatctgttgatttagctattttttctcttcatttagctggtatttcttctattttaggagctattaattttattacaactattattaatatacgatctgtaggaattactcttgatcgaatacctttatttgtttgatcagtattaattactgctattcttttattattatctttacctgttcttgcaggagccattactatattattaacagatcgaaatttaaatacttctttctttgatcctgcggggggaggagaccctattctttatcaacatttgttt
>myceto_ZRCBDP0048746_SwampForest
tctttcttctactattgctcatgctggatcttctgtagatttagcaattttttctttacatttagcaggtatttcttcaattttaggagcaattaattttattacaactattattaatatacgagctccaggtattacttttgatcgaatacctttatttgtatgatcagtattaattactgcagtacttttattattatctttaccggtattagctggggctattactatattattaacagatcgaaacttaaatacttcattttttgacccagcaggaggtggggatcctattttataccaacatttattt
>myceto_ZRCBDP0048750_SwampForest
tctatcttcaactattgctcacgcaggagcatctgttgatttagctattttttctcttcatttagctggtatttcttctattttaggagctattaattttattacaactattattaatatgcgatctgtaggaattactcttgatcgaatacctttatttgtttgatcagtattaattactgctattcttttattattatctttacctgttcttgcaggagccattactatattattaacagatcgaaatttaaatacttctttttttgatcctgcggggggaggagaccctattctttatcaacatttgttt
>myceto_ZRCBDP0048751_SwampForest
tctttcttctactattgctcatgctggatcttctgtagatttagcaattttttctttacatttagcaggtatttcttcaattttaggagcaattaattttattacaactattattaatatacgagctccaggtattacttttgatcgaatacctttatttgtatgatcagtattaattactgcagtacttttattattatctttaccggtattagctggggctattactatattattaacagatcgaaacttaaatacttcattttttgacccagcaggaggtggggatcctattctataccaacacttattt
>myceto_ZRCBDP0048752_SwampForest
tctttcttctacaattgctcatgcaggctcatctgttgatttagcaattttttctttacatttggcaggtatttcttctattttgggagctattaattttattactacaattattaatatacgagccccagggattacttttgatcgaatacctttatttgtttgatctgttttaattactgctgttttattgttattatctcttcctgttttagcaggggctattacaatattattaacagatcgtaatttaaatacttcattttttgatccagcgggagggggagatcctattttatatcaacatttattt
>myceto_ZRCBDP0048753_SwampForest
tctttcttctactattgctcatgctggatcttctgtagatttagcaattttttctttacatttagcaggtatttcttcaattttaggagcaattaattttattacaactattattaatatacgagctccaggtattacttttgatcgaatacctttatttgtatgatcagtattaattactgcagtacttttattattatctttaccggtattagctggggctattactatattattaacagatcgaaacttaaatacttcattttttgacccagcaggaggtggggatcctattttataccaacatttattt
>myceto_ZRCBDP0048755_SwampForest
tctttcttctactattgctcatgctggatcttctgtagatttagcaattttttctttacatttagcaggtatttcttcaattttaggagcaattaattttattacaactattattaatatacgagctccaggtattacttttgatcgaatacctttatttgtatgatcagtattaattactgcagtactattattattatctttaccggtattagctggggctattactatattattaacagatcgaaacttaaatacttcattttttgacccagcaggagggggagatcctattttatatcaacatttattt
>myceto_ZRCBDP0048758_SwampForest
tctttcttctacaattgctcatgcaggctcatctgttgatttagcaattttttctttacatttggcaggtatttcttctattttgggagctattaattttattactacaattattaatatacgagccccagggattacttttgatcgaatacctttatttgtttgatctgttttaattactgctgttttattgttattatctcttcctgttttagcgggggctattacaatattattaacagatcgtaatttaaatacttcattttttgatccagcgggagggggagatcctattttatatcaacatttattt
>myceto_ZRCBDP0048760_SwampForest
tctttcttctacaattgctcatgcaggctcatctgttgatttagcaattttttctttacatttggcaggtatttcttctattttgggggctattaattttattactacaattattaatatacgagctccagggattacttttgatcgaatacctttatttgtttgatctgttttaattactgctgttttattgttattatctcttcctgttttagcaggggctattacaatattattaacagatcgtaatttaaatacttcattttttgatccagcgggagggggagatcctattttatatcaacacttattt
>myceto_ZRCBDP0048761_SwampForest
tctatcttcaactattgctcacgcaggagcatctgttgatttagctattttttctcttcatttagctggtatttcttctattttaggagctattaattttattacaactattattaatatacgatctgtaggaattactcttgatcgaatacctttatttgtttgatcagtattaattactgctattcttttattattatctttacctgttcttgcaggagccattactatattattaacagatcgaaatttaaatacttctttctttgatcctgcggggggaggagaccctattctttatcaacatttgttt
>myceto_ZRCBDP0048773_UrbanForest
tctttcatctactattgctcatgcaggatcttctgttgatttagctattttttctcttcatttagctggtatttcttcaattttaggagctattaattttattactacaattattaatatacgatctcctggaatttcttttgatcgtttacctttatttgtatgatcagtattaattactgctattcttttacttctttctttacctgttttagcaggtgcaattactatattattaacagatcgaaatttaaatacttctttttttgatcctgcgggaggaggggatcctattttatatcaacatttattt
>myceto_ZRCBDP0048777_UrbanForest
tctttcatctactattgctcatgcaggatcttctgttgatttagctattttttctcttcatttagctggtatttcttcaattttaggagctattaattttattactacaattattaatatacgatctcctggaatttcttttgatcgtttacctttatttgtatgatcagtattaattactgctgttcttttacttctttctttacctgttttagcaggtgcaattactatattattaacagatcgaaatttaaatacttctttttttgatcctgcgggaggaggggatcctattttatatcaacatttattt
>myceto_ZRCBDP0048779_UrbanForest
cctttcttctacattagctcatggaggatcatctgtagatttagcaattttttctttacatttagcaggaatctcttcaattttaggtgctattaattttattacaactattattaatataaaatctccaggaatatcttttgataaaatacctttatttgtttgatctgttttaattacagctattttattattattatctttacctgtattagcaggagctattacaatattattaacagatcgaaatttaaacacctcattttttgaccccgccggaggaggagatccaattttatatcaacatttattt
>myceto_ZRCBDP0048781_UrbanForest
cctttcttctacattagctcatggaggatcatctgtagatttagcaattttttctttacatttagcaggaatctcttcaattttaggtgctattaattttattacaactattattaatataaaatctccaggaatatcttttgataaaatacctttatttgtttgatctgttttaattacagctattttattattattatctttacctgtattagcaggagctattacaatattattaacagatcgaaatttaaacacctcattttttgaccccgccggaggaggagatccaattttatatcaacatttattt
>myceto_ZRCBDP0048784_UrbanForest
cctatcatcttcattagctcatgcaggatcatcagttgatttagctattttttctttacatttagctggaatttcttcaattttaggagctattaattttattacaactattattaatataaaatccccaggaatatctttagataaaatacctctatttgtttgatctgttttaattactgctattcttttattattatctttaccagttttagcaggagctattaccatgttattaacagatcgaaatttaaatacatctttttttgaccctgcaggaggaggggacccaattttatatcaacatttattt
>myceto_ZRCBDP0048785_UrbanForest
cctttcttctacattagctcatggaggatcatctgtagatttagcaattttttctttacatttagcaggaatctcttcaattttaggtgctattaattttattacaactattattaatataaaatctccaggaatatcttttgataaaatacctttatttgtttgatctgttttaattacagctattttattattattatctttacctgtattagcaggagctattacaatattattaacagatcgaaatttaaacacctcattttttgaccccgccggaggaggagacccaattttatatcaacatttattt
>myceto_ZRCBDP0048786_UrbanForest
cctttcttctacattagctcatggaggatcatctgtagatttagcaattttttctttacatttagcaggaatctcttcaattttaggtgctattaattttattacaactattattaatataaaatctccaggaatatcttttgataaaatacctttatttgtttgatctgttttaattacagctattttattattattatctttacctgtattagcaggagctattacaatattattaacagatcgaaatttaaacacctcattttttgaccccgccggaggaggagatccaattttatatcaacatttattt
>myceto_ZRCBDP0048800_SwampForest
tctatcttcaactattgctcacgcaggagcatctgttgatttagctattttttctcttcatttagctggtatttcttctattttaggagctattaattttattacaactattattaatatgcgatctgtaggaattactcttgatcgaatacctttatttgtttgatcagtattaattactgctattcttttattattatctttacctgttcttgcaggagccattactatattattaacagatcgaaatttaaatacttctttctttgatcctgcggggggaggagaccctattctttatcaacatttgttt
>myceto_ZRCBDP0048857_SwampForest
tctatcttcaactattgctcacgcaggagcatctgttgatttagctattttttctcttcatttagctggtatttcttctattttaggagctattaattttattacaactattattaatatacgatctgtaggaattactcttgatcgaatacctttatttgtttgatcagtattaattactgctattcttttattattatctttacctgttcttgcaggagccattactatattattaacagatcgaaatttaaatacttctttctttgatcctgcggggggaggagaccctattctttatcaacatttgttt
>myceto_ZRCBDP0048859_SwampForest
tctgtcctctacaattgcccatacaggagcttcagtagatttagctattttttccttacatttagcaggtatctcttcaattttaggtgctgttaattttatcacaactattattaatatacgagccccaggaattcaatttgaccgaatgcctttatttgtttgatcagttttaattacagcagtattattattactttcattaccagttttagccggagcaattactatattattaacagaccgaaatttaaatactagtttctttgaccctgctggaggaggagacccaattttataccaacatttattt
>myceto_ZRCBDP0048867_SwampForest
cttatcttctacaattgctcacgcaggatcatcggtagatttagcaattttttctcttcatttagctggaatttcttctattttaggagctattaattttattacaacaattattaatatacgatcatctggaattacttttgatcgattacctctatttgtttgatctgtattaatcacagctattttattattattatcattaccagtattagcgggggctattactatactattaacagatcgtaatttaaatacatctttttttgacccagcaggagggggagatccaattttataccaacatttattt
>myceto_ZRCBDP0048874_SwampForest
tctatcttcaactattgctcacgcaggagcatctgttgatttagctattttttctcttcatttagctggtatttcttctattttaggagctattaattttattacaactattattaatatacgatctgtaggaattactcttgatcgaatacctttatttgtttgatcagtattaattactgctattcttttattattatctttacctgttcttgcaggagccattactatattattaacagatcgaaatttaaatacttctttctttgatcctgcggggggaggagaccctattctttatcaacatttgttt
>myceto_ZRCBDP0048875_SwampForest
tctttcatcaacaattgcccatgcaggagcatctgttgatttagcaattttttctcttcatttagcaggaatttcttcaattttaggagctattaattttattactactattattaatatacgagcaccaggaatttcttttgatcgaatacctttatttgtttggtcagttttaattactgctattcttttattactttctttacctgtattagcaggtgctattactatattattaactgatcgaaatttaaatacttccttttttgaccctgcgggaggaggagatccaattttatatcaacacttattt
>myceto_ZRCBDP0048895_SwampForest
tttatcctcaacaattgctcatacaggggcttctgttgatttagccattttttcattacatttagcaggaatttcatctattttaggagctgttaacttcattacaacaattattaatatacgagcccccggaattcaatttgatcgaatacctttatttgtttgatcagttttaattacagctgtacttcttttactttctttaccagtattagctggagctattacaatattattaacagatcgaaatttaaatactagattctttgacccagctggaggaggagaccctattctttatcaacatttattt
>myceto_ZRCBDP0048907_SwampForest
tctttcttctactattgctcatgctggatcttctgtagatttagcaattttttctttacatttagcaggtatttcttcaattttaggagcaattaattttattacaactattattaatatacgagctccaggtattacttttgatcgaatacctttatttgtatgatcagtattaattactgcagtactattattattatctttaccggtattagctggggctattactatattattaacagatcgaaacttaaatacttcattttttgacccagcaggagggggggatcctattttatatcaacatttattt
>myceto_ZRCBDP0048917_SwampForest
tctgtcctctacaattgcccatacaggagcttcagtagatttagctattttttccttacatttagcaggtatttcttcaattttaggtgctgttaattttatcacaactattattaatatacgagccccaggaattcaatttgaccgaatgcctttatttgtttgatcagttttaattacagcagtattattattactttcattaccagttttagccggagcaattactatattattaacagaccgaaatttaaatactagtttctttgaccctgctggaggaggagacccaattttataccaacatttattt
>myceto_ZRCBDP0048948_SwampForest
tttatcatctactatcgctcatgcaggagcatcagtagatttaactattttttcattacatttagcaggaatttcttcaattttaggagctgtaaattttattacaactatcattaatatacgatcccctggaatttcattcgatcgcatacctttatttgtttgatcagtaataattacagcaattttactccttttatccctcccagttttagcaggagctattaccatattactaactgatcgaaatttaaatacttcattttttgatcctgcaggaggaggagatccaatcctatatcaacatttattt
>myceto_ZRCBDP0048971_SwampForest
cctatcatcttcattagctcatgcaggatcatcagttgatttagctattttttctttacatttagctggaatttcttcaattttaggagctattaattttattacaactattattaatataaaatccccaggaatatctttagataaaatacctctatttgtttgatctgttttaattactgctattcttttattattatctttaccagttttagcaggagctattaccatgttattaacagatcgaaatttaaatacatctttttttgaccctgcaggaggaggggacccaattttatatcaacatttattt
>myceto_ZRCBDP0048988_SwampForest
tctatcttctacaattgcccatactggagcatctgttgacttagctattttttcattacatttagctggtatttcttcaattttaggagccgttaattttattacaactattattaatatacgagccccaggaattcaatttgatcgaatacctctatttgtctgatctgtattaattactgcaattcttcttttattatctttaccagttttagctggagctattacaatattattaacagatcgtaacttaaatactagattttttgaccctgctggaggtggagaccctattctctatcaacacttattt
>myceto_ZRCBDP0049058_SwampForest
tctatcttcaactattgctcacgcaggagcatctgttgatttagctattttttctcttcatttagctggtatttcttctattttaggagctattaattttattacaactattattaatatgcgatctgtaggaattactcttgatcgaatacctttatttgtttgatcagtattaattactgctattcttttattattatctttacctgttcttgcaggagccattactatattattaacagatcgaaatttgaatacttctttctttgatcctgcagggggaggagatcctattctttatcaacatttgttt
>myceto_ZRCBDP0049079_SwampForest
tctttcttcaacaattgctcatgcagggtcttcagtagatttagctattttttctttacatttagcgggaatttcctctattttaggggctattaattttattacaacaattattaatatgcgagcacctgggattacttttgaccgaatacctttatttgtatgatcagtattaattacagctgttttacttttattatctttaccagtattagcaggtgcaattactatattattaacagatcgaaatttaaacacctcattttttgatcctgcaggagggggagatcctattttatatcaacatttattt
>myceto_ZRCBDP0049090_SwampForest
tctttcatcaacaattgcccatgcaggagcatctgttgatttagcaattttttctcttcatttagcaggaatttcttcaattttaggagctattaattttattactactattattaatatgcgagcaccaggaatttcttttgatcgaatacctttatttgtttggtcagttttaattactgctattcttttattactttctttacctgtattagcaggcgctattactatattattaactgatcgaaatttaaatacttccttttttgaccctgcgggaggaggagatccaattttatatcaacacttattt
>myceto_ZRCBDP0049112_SwampForest
tctttcttcaacaattgctcatgcagggtcttcagtagatttagctattttttctttacatttagcgggaatttcctctattttaggagctattaattttattacaacaattattaatatgcgagcacctgggattacttttgaccgaatacctttatttgtatgatcagtattaattacagctgttttacttttattatctttaccagtattagcaggtgcaattactatattattaacagatcgaaatttaaatacctcattttttgatcctgcaggagggggagatcctattttatatcaacatttattt
>myceto_ZRCBDP0049113_SwampForest
tctttcatcaactattgctcatgctggggcatctgttgatttagctattttctcccttcatttagctggaatttcatcaattcttggagctgtaaattttattactacaattattaatatacgagcctctggaatttcttttgaccgaatacccttatttgtgtgatctgtattaattactgctgttttattacttttatccctaccagttttagcaggagctattactatattattaactgatcgtaatttaaatacatcattttttgaccctgctggaggaggagaccctattctttatcaacatttattt
>myceto_ZRCBDP0049173_SwampForest
cctatcttctacaattgcccatactggagcatctgttgacttagctattttttcattacatttagctggtatttcttcaattttaggagccgttaattttattacaactattattaatatacgagccccaggaattcaatttgatcgaatacctctatttgtctgatctgtattaattactgcaattcttcttttattatctttaccagttttagctggagctattacaatattattaacagatcgtaacttaaataccagattttttgaccctgctggaggtggagaccctattctctatcaacacttattt
>myceto_ZRCBDP0049182_SwampForest
tctgtcctctacaattgcccatacaggagcttcagtagatttagctattttttccttacatttagcgggtatctcttcaattttaggtgctgttaattttatcacaactattattaatatacgagccccaggaattcaatttgaccgaatacctttatttgtttgatcagttttaattacagcagtattattattactttcattaccagttttagccggagcaattactatattattaacagaccgaaatttaaatactagtttctttgaccctgctggaggaggagacccaattttataccaacatttattt
>myceto_ZRCBDP0049200_SwampForest
actttcatctagaattgcccatgctggagcatctgtagatttagcaatcttttctcttcatttagcaggtatttcttctattttaggagctattaattttattacaacaattattaatatacgagccccaggaataacctttgatcgaatacctttatttgtatgagcagtactcattacagctattcttttattactttccttacctgttttagcaggggctattactatactactaactgatcgtaacctaaatacttctttttttgaccctgctggaggaggtgaccctattctatatcaacatttattt
>myceto_ZRCBDP0049203_SwampForest
cctatcttctacaattgctcatacaggggcatctgtcgatttggccatcttttctttacatttagcagggatctcttctattttaggagccgtaaattttattacaacaattattaatatacgagcacctggaattcaatttgatcgaatacctttatttgtatgatcagttttaattacagctattttattacttttatctttacctgttttagctggagctattacaatattattaactgaccgaaatttaaatacaagtttttttgaccctgctggaggaggagacccaattttatatcaacatttattt
>myceto_ZRCBDP0049206_SwampForest
cctatcatcaacaattgctcatacaggagcttcagttgatttagctattttttctttacatttagcaggtatctcttctattttaggagctgtaaattttattacaactattattaatatgcgagccccaggtatccaatttgaccgaatacctttatttgtttgatccgtattaattacagcaattttattacttttatccctacctgttttagcaggagcaattactatgttacttacagaccgtaatttaaatactagattctttgatcctgcaggaggaggagaccctattttataccaacatttattt
>myceto_ZRCBDP0049211_SwampForest
cctttcttcaacaattgctcatgcaggatcttcagtagatttagctattttttctttacatttagcaggtatttcttctattttaggagctattaattttattactactattattaatatacgagccccaggaattacttttgatcgtataccattatttgtgtgatctgtattaattacagctgtacttcttcttttatctttacctgttttagctggagctattaccatattattaacagatcgaaatttaaacacttcattctttgatcctgcaggtgggggtgatcctattttataccaacatttattt
>myceto_ZRCBDP0049249_SwampForest
tctatcttcaactattgctcacgcaggagcatctgttgatttagctattttttctcttcatttagctggtatttcttctattttaggagctattaattttattacaactattattaatatacgatctgtaggaattactcttgatcgaatacctttatttgtttgatcagtattaattactgctattcttttattattatctttacctgttcttgcaggagccattactatattattaacagatcgaaatttaaatacttctttctttgatcctgcaggaggaggagaccctattctttatcaacatttgttt
>myceto_ZRCBDP0049265_SwampForest
cctttcttctacattagctcatggaggatcatctgtagatttagcaattttttctttacatttagcaggaatctcttcaattttaggtgctattaattttattacaactattattaatataaaatctccaggaatatcttttgataaaatacctttatttgtttgatctgttttaattacagctattttattattattatctttacctgtattagcaggagctattacaatattattaacagatcgaaatttaaacacctcattttttgaccccgccggaggaggagatccaattttatatcaacatttattt
>myceto_ZRCBDP0058586_Rainforest
-ctttcatccgttattgcccatgcaggtgcttctgttgatttagcaattttttctcttcatttagctggtatttcttcaattttaggagcaattaactttattacaactatcattaacatacgagctccaggaatctcttttgatcgattacctttatttgtatgatctgtattaatcacggctattcttttacttttatccttacctgttttagcaggagctattacaatattattaacagatcgaaatttaaatacatcattttttgaccccgcaggagggggagacccaattttataccaacatttattt
>myceto_ZRCBDP0058587_Rainforest
tctttcatcaacaattgcccatgcaggagcatctgttgatttagcaattttttctcttcatttagcaggagtttcttcaattttaggagctattaattttattactactattattaatatgcgagcaccaggaatttcttttgatcgaatacctttatttgtttggtcagttttaattactgctattcttttattactttctttacctgtattagcaggcgctattactatattattaactgatcgaaatttaaatacttccttttttgaccctgcgggaggaggagatccaattttatatcaacacttattt
>myceto_ZRCBDP0058589_Rainforest
tctttcatcaacaattgcccatgcaggagcatctgttgatttagcaattttttctcttcatttagcaggaatttcttcaattttaggagctattaattttattactactattattaatatgcgagcaccaggaatttcttttgatcgaatacctttatttgtttggtcagttttaattactgctattcttttattactttctttacctgtattagcaggcgctattactatattattaactgatcgaaatttaaatacttccttttttgaccctgcgggaggaggagatccaattttatatcaacacttattt
>myceto_ZRCBDP0058590_Rainforest
tctttcttctactattgctcatgcaggatcttctgtagatttagctattttttctcttcatttagcaggtatttcttcaattttgggagccattaattttattactactattattaatatacgagctcctgggattacttttgatcgtatacctttatttgtttgatcagtcttaattactgctgtacttttactattatctttacctgttttagcaggtgctattactatattattaacagatcgaaatttaaatacatcttttttcgatcccgcaggaggaggagaccctattttatatcaacatctattt
>myceto_ZRCBDP0058591_Rainforest
tctttcatcaacaattgcccatgcaggagcatctgttgatttagcaattttttctcttcatttagcaggaatttcttcaattttaggagctattaattttattactactattattaatatgcgagcaccaggaatttcttttgatcgaatacctttatttgtttggtcagttttaattactgctattcttttattactttctttacctgtattagcaggcgctattactatattattaactgatcgaaatttaaatacttccttttttgaccctgcgggaggaggagatccaattttatatcaacacttattt
>myceto_ZRCBDP0058592_Rainforest
tctttcatcaacaattgcccatgcaggagcatctgttgatttagcaattttttctcttcatttagcaggaatttcttcaattttaggagctattaattttattactactattattaatatgcgagcaccaggaatttcttttgatcgaatacctttatttgtttgatcagttttaattactgctattcttttattactttctttacctgtattagcaggcgctattactatattattaactgatcgaaatttaaatacttccttttttgaccctgcgggaggaggagatccaattttatatcaacacttattt
>myceto_ZRCBDP0058594_Rainforest
tctttcatcaacaattgcccatgcaggagcatctgttgatttagcaattttttctcttcatttagcaggaatttcttcaattttaggagctattaattttattactactattattaatatgcgagcaccaggaatttcttttgatcgaatacctttatttgtttggtcagttttaattactgctattcttttattactttctttacctgtattagcaggcgctattactatattattaactgatcgaaatttaaatacttccttttttgaccctgcgggaggaggagatccaattttatatcaacacttattt
>myceto_ZRCBDP0058595_Rainforest
-ttatcatcaacaattgctcatacaggagcttcagttgatttagctattttttctttacatttagcaggtatctcttctattttaggagctgtaaattttattacaactattattaatatacgagccccaggtattcaatttgaccgaatacctttatttgtttgatctgtattaattacagcaattttattacttctatccctacctgttttagcaggagcaattactatattacttacagaccgtaatttaaatactagattctttgaccctgcaggaggaggagaccctattttatatcaacatttattt
>myceto_ZRCBDP0058596_Rainforest
tctttcatcaacaattgcccatgcaggagcatctgttgatttagcaattttttctcttcatttagcaggaatttcttcaattttaggagctattaattttattactactattattaatatgcgagcaccaggaatttcttttgatcgaatacctttatttgtttggtcagttttaattactgctattcttttattactttctttacctgtattagcaggcgctattactatattattaactgatcgaaatttaaatacttccttttttgaccctgcgggaggaggagatccaattttatatcaacacttattt
>myceto_ZRCBDP0058597_Rainforest
tctttcatcaacaattgcccatgcaggagcatctgttgatttagcaattttttctcttcatttagcaggaatttcttcaattttaggagctattaattttattactactattattaatatgcgagcaccaggaatttcttttgatcgaatacctttatttgtttggtcagttttaattactgctattcttttattactttctttacctgtattagcaggcgctattactatattattaactgatcgaaatttaaatacttccttttttgaccctgcgggaggaggagatccaattttatatcaacacttattt
>myceto_ZRCBDP0058599_Rainforest
tctttcttctactattgctcatgcaggatcttctgtagatttagctattttttctcttcatttagcaggtatttcttcaattttgggagccattaattttattactactattattaatatacgagctcctggaattacttttgatcgtatacctttatttgtttgatcagtcttaattactgctgtactcttactattatctttacctgttttagcaggtgctattactatattattaacagatcgaaatttaaatacatcttttttcgatcccgcaggaggaggagaccctattttatatcaacatctattt
>myceto_ZRCBDP0058600_Rainforest
tttagcagcatctattgctcattctggagcttctgtagatttatctattttttcattacatttagcaggaatttcttcaattttaggagcagttaattttattacaacaattattaatatacgagcccctaatataaattttacccaaatacctttatttgtatgatcagttctaattacagctattcttttattactttctttaccagtattagctggagcaatcactatattattaacagaccgaaatttaaatacatcattttttgaccctgctggaggaggagacccaattttataccaacacttattt
>myceto_ZRCBDP0058603_Rainforest
tttagctgcctcaattgctcattctggagcatcagtagatttatcaattttttccttacatttagcaggaatttcttcaattttaggagcagtaaattttattacaactattattaatatacgtacacctaatataaattttactcaaatacctttatttgtttgatcagtcttaattacagcaattctgttacttttatcacttccagttttagcaggagcaattactatacttttaacagatcgaaatttaaatacgtctttttttgatcctgcggggggtggagacccaattttatatcaacatttattt
>myceto_ZRCBDP0058605_Rainforest
tttagctgcatcaattgctcactctggggcttctgtagatttatcaattttttctttacatttagcaggtatttcttcaatcctaggagcaatcaacttcattactacaattattaacataaaaacccctgaaataaattttagacaaatacccttatttgtctgatcagtattaattacagctattcttcttctaatctcattacctgttttagcaggagcaattacaatattattaactgatcgtaatttaaatacatcattttttgatccagccggaggaggagatccaattctataccaacatttattt
>myceto_ZRCBDP0058608_Rainforest
-ttatcatcaacaattgctcatacaggagcttcagttgatttagctattttttctttacatttagcaggtatctcttctattttaggagctgtaaattttattacaactattattaatatacgagccccaggtattcaatttgaccgaatacctttatttgtttgatctgtattaattacagcaattttattacttctatccctacctgttttagcaggagcaattactatattacttacagaccgtaatttaaatactagattctttgaccctgcaggaggaggagaccctattttatatcaacatttattt
>myceto_ZRCBDP0058609_Rainforest
-ttatcatcaacaattgctcatacaggagcttcagttgatttagctattttttctttacatttagcaggtatctcttctattttaggagctgtaaattttattacaactattattaatatacgagccccaggtattcaatttgaccgaatacctttatttgtttgatctgtattaattacagcaattttattacttctatccctacctgttttagcaggagcaattactatattacttacagaccgtaatttaaatactagattctttgaccctgcaggaggaggagaccctattttatatcaacatttattt
>myceto_ZRCBDP0058610_Rainforest
tttagcagcatctattgctcattctggagcttctgtagatttatctattttttcattacatttagcaggaatttcttcaattttaggagcagttaattttattacaacaattattaatatacgagcccctaatataaattttacccaaatacctttatttgtatgatcagttctaattacagctattcttttattactttctttaccagtattagctggagcaatcactatattattaacagaccgaaatttaaatacatcattttttgaccctgctggaggaggagacccaattttataccaacacttattt
>myceto_ZRCBDP0058613_Rainforest
tttagctgcctcaattgctcattctggagcatcagtagatttatcaattttttccttacatttagcaggaatttcttcaattttaggagcagtaaattttattacaactattattaatatacgtacacctaatataaattttactcaaatacctttatttgtttgatcagtcttaattacagcaattctgttacttttatcacttccagttttagcaggagcaattactatacttttaacagatcgaaatttaaatacgtctttttttgatcctgcggggggtggagacccaattttatatcaacatttattt
>myceto_ZRCBDP0058619_Rainforest
-ttatcatcaacaattgctcatacaggagcttcagttgatttagctattttttctttacatttagcaggtatctcttctattttaggagctgtaaattttattacaactattattaatatacgagccccaggtattcaatttgaccgaatacctttatttgtttgatctgtattaattacagcaattttattacttctatccctacctgttttagcaggagcaattactatattacttacagaccgtaatttaaatactagattctttgaccctgcaggaggaggagaccctattttatatcaacatttattt
>myceto_ZRCBDP0058623_Rainforest
tctttcatcaacaattgcccatgcaggagcatctgttgatttagcaattttttctcttcatttagcaggaatttcttcaattttaggagctattaattttattactactattattaatatgcgagcaccaggaatttcttttgatcgaatacctttatttgtttggtcagttttaattactgctattcttttattactttctttacctgtattagcaggcgctattactatattattaactgatcgaaatttaaatacttccttttttgaccctgcgggaggaggagatccaattttatatcaacacttattt
>myceto_ZRCBDP0058624_Rainforest
tctttcatctactattgctcatgcaggatcttctgttgatttagctattttttctcttcatttagctggtatttcttcaattttaggagctattaattttattactacaattattaatatacgatctcctggaatttcttttgatcgtttacctttatttgtatgatcagtattaattactgctattcttttacttctttctttacctgttttagcaggtgcaattactatattattaacagatcgaaatttaaatacttctttttttgatcctgcgggaggaggggatcctattttatatcaacatttattt
>myceto_ZRCBDP0058625_Rainforest
-ttatcttctactattgctcacgcaggtgcatctgttgatttagctattttttctcttcatttagctggtatttcttcaattttaggggctattaattttattacaactattattaatatacgatctgtaggaattacccttgaccgaatacctttatttgtttgatctgtgttaattactgctattcttttattattatcattacctgttcttgcaggagcaattactatattactaacagatcgaaatttaaatacttctttttttgacccagcaggagggggagaccctattctttatcaacatttattt
>myceto_ZRCBDP0058627_Rainforest
--tttcttcaacaattgcacacgcaggagcttctgtcgatttagcaattttttctcttcatttagctgggatttcttctattttaggggctattaattttattactacaattattaatatacgagctcctggaatttcttttgatcgaatacctctttttgtttgatcagttttaattacagctattctcttattattatccttacctgtattagcaggtgctattacaatattattaacagatcgaaatttaaatacatcattttttgaccctgcaggagggggagaccctattttatatcaacatttattt
>myceto_ZRCBDP0058629_Rainforest
tttatcctcaacaattgctcatacaggggcttctgttgatttagccattttttcattacatttagcaggaatttcatctattttaggagctgttaacttcattacaacaattattaatatacgagcccccggaattcaatttgatcgaatacctttatttgtttgatcagttttaattacagctgtacttcttttactttctttaccagtattagctggagctattacaatattattaacagatcgaaatttaaatactagattctttgacccagctgggggaggagaccctattctttatcaacatttattt
>myceto_ZRCBDP0058630_Rainforest
tctttcttctactattgctcatgctggttcttcagttgatttagctattttttctttacatttagctggtatttcttctattttaggagctattaattttattactacaattattaatatacgatcttctggaattacttttgatcgaatacctttatttgtttgatcagttttaattactgcagttttattacttttatctttacctgtattagcaggagctattactatattattaacagatcgaaatttaaatacttctttttttgatccagcagggggaggggatcctattttatatcaacatttattt
>myceto_ZRCBDP0058632_Rainforest
-ctttcttcaacaattgcacacgcaggagcttctgtcgatttagcaattttttctcttcatttagctgggatttcttctattttaggagctattaattttattactacaattattaatatacgagctcctggaatttcttttgatcgaatacctctttttgtttgatcagttttaattacagctattctcttattattatccttacctgtattagcaggtgctattacaatattattaacagatcgaaatttaaatacatcattttttgaccctgcaggagggggagaccctattttatatcaacatttattt
>myceto_ZRCBDP0058633_Rainforest
tctttcttctacaattgctcatgcaggttcatctgttgatttagcaattttttctttacatttggcaggtatttcttctattttgggagctattaattttattactacaattattaatatacgagccccagggattacttttgatcgaatacctttatttgtttgatctgttttaattactgctgttttattgttattatctcttcctgttttagcaggggctattacaatattattaacagatcgtaatttaaatacttcattttttgatccagcgggagggggagatcctattttatatcaacatttattt
>myceto_ZRCBDP0058634_Rainforest
tctttcttctactattgctcatgcaggatcttctgtagatttagctattttttctcttcatttagcaggtatttcctcaattttgggagccattaattttattactactattattaatatacgagctcctggaattacttttgatcgtatacctttatttgtttgatcagtcttaattactgctgtacttttactattatctttacctgttttagcaggtgctattactatattattaacagatcgaaatttaaatacatcttttttcgatcccgcaggagggggagaccctattttatatcaacatctattt
>myceto_ZRCBDP0058637_Rainforest
tctttcatctacaatcgcccattcagggtcatctgtagatttagctattttttctttacatttagccggtatttcttctattttgggggcaattaattttattactacaattattaatatacgttcgccaggtatttcatttgatcgaatacctttatttgtatgatcagtattaattacagctgttttattactcctctctctcccagttttagccggggctattactatattattaacagatcgaaatttaaatacatctttttttgatcctgctggagggggtgatccaattttataccaacatttattt
>myceto_ZRCBDP0058638_Rainforest
tttatcctcatctattgctcatacaggagcttctgttgatttaactattttttctctccatttagctggtatttcctcaattttaggagctattaattttattacaactattattaatatacgagccccaggaatttattttgacaaaatacctctatttgtttgatctgtttttattacagctattcttcttcttctttctcttccagttctagcaggagctattactatacttttaacagaccgaaatattaatacatcattttttgaccccgcaggaggaggagacccaattctttatcaacatctattt
>myceto_ZRCBDP0058641_Rainforest
tctttcttctactattgctcatgcaggggcatctgttgatttagctattttttctttacatttagcaggaatttcctctattttaggagctattaattttattacaacaattattaatatgcgatctcctggtatttcttttgatcgaatacctctatttgtatgatctgttttaattacagctgttcttttacttttatctttacctgtattagcaggagctattactatattattaacagatcgaaacttaaatacttcattttttgaccctgcaggagggggagatcctattttatatcaacatttattt
>myceto_ZRCBDP0058642_Rainforest
tttagcagcatctattgctcattctggagcttctgtagatttatctattttttcattacatttagcaggaatttcttcaattttaggagcagttaattttattacaacaattattaatatacgagcccctaatataaattttacccaaatacctttatttgtatgatcagttctaattacagctattcttttattactttctttaccagtattagctggagcaatcactatattattaacagaccgaaatttaaatacatcattttttgaccctgctggaggaggagacccaattttataccaacacttattt
>myceto_ZRCBDP0058644_Rainforest
cttatcttcaacaattgcccatacaggagcttcagttgatttagcaattttttctcttcatttagcaggtatttcttcaattttaggggctgttaatttcattacaacaattattaatatacgagccccaggtattcaatttgatcgaatacctttatttgtttgatctgtattaattacagctattttattattattatctttacctgttttagctggggctattactatattattaacagaccgaaacttaaatactagcttttttgacccagcaggaggtggagatcctattctttatcaacatttattt
>myceto_ZRCBDP0058648_Rainforest
tttagcatcaaatattgctcatgttggagcttccgttgatttagctattttttctcttcatttagcgggaatttcttcaattttaggagcagtaaattttattactacaatttttaatataaaaacccctggaatttcatttgaccaaataccattatttgtttgatcagttttaatcacagcaattttattattactctctttaccagttttagctggagcaattactatactattaacagaccgaaatttaaatacatcgttctttgacccttcaggaggaggagatccaattttatatcaacatttattc
>myceto_ZRCBDP0058653_Rainforest
tttagcagcatctattgctcattctggagcttctgtagatttatctattttttcattacatttagcaggaatttcttcaattttaggagcagttaattttattacaacaattattaatatacgaacccctaatataaattttacccaaatacctttatttgtatgatcagttctaattacagctattcttttattactttctttaccagtattagctggagcaatcactatattattaacagaccgaaatttaaatacatcattttttgaccctgctggaggaggagacccaattttataccaacacttattt
>myceto_ZRCBDP0058654_Rainforest
tttagctgcatcaattgctcactctggggcttctgtagatttatcaattttttctttacatttagcaggtatttcttcaatcctaggagcaatcaacttcattactacaattattaacataaaaacccctgaaataaattttagacaaatacccttatttgtctgatcagtattaattacagctattcttcttctaatctcattacctgttttagcaggagcaattacaatattattaactgatcgtaatttaaatacatcattttttgatccagccggaggaggagacccaattctataccaacatttattt
>myceto_ZRCBDP0058655_Rainforest
tttatcctcaacaattgcccatacaggagcttctgttgatttagccattttttcattacatttagcaggaatttcatctattttaggagctgttaacttcattacaacaattattaatatacgagcccccggaattcaatttgatcgaatacctttatttgtttgatcagttttaattacagctgtacttcttttactttctttaccagtattagctggagctattacaatattattaacagatcgaaatttaaatactagattctttgacccagctgggggaggagaccctattctttatcaacatttattt
>myceto_ZRCBDP0058656_Rainforest
tctttcttctactattgctcatgcaggatcttctgtagatttagctattttttctcttcatttagcaggtatttcttcaattttgggagccattaattttattactactattattaatatacgagctcctggaattacttttgatcgcatacctttatttgtttgatcagtcttaattactgctgtacttttactattatctttacctgttttagcaggtgctattactatattattaacagatcgaaatttaaatacatcttttttcgatcccgcaggaggaggagaccctattttatatcaacatctattt
>myceto_ZRCBDP0058657_Rainforest
tttatcctcatctattgctcatacaggagcttctgttgatttaactattttttctctccatttagctggtatttcctcaattttaggagctattaattttattacaactattattaatatacgagccccaggaatttattttgacaaaatacctctatttgtttgatctgtttttattacagctattcttcttcttctttctcttccagttctagcaggagctattactatacttttaacagaccgaaatattaatacatcattttttgaccccgcaggaggaggagacccaattctttatcaacatctattt
>myceto_ZRCBDP0058660_Rainforest
tctttcttctactattgctcatgcaggatcttctgtagatttagctattttttctcttcatttagcaggtatttcctcaattttgggagccattaattttattactactattattaatatacgagctcctggaattacttttgatcgtatacctttatttgtttgatcagtcttaattactgctgtacttttactattatctttacctgttttagcaggtgctattactatattattaacagatcgaaatttaaatacatcttttttcgatcccgcaggagggggagaccctattttatatcaacatctattt
>myceto_ZRCBDP0058662_Rainforest
-ttatcttctactattgctcacgcaggtgcatctgttgatttagctattttttctcttcatttagctggtatttcttcaattttaggggctattaattttattacaactattattaatatacgatctgtaggaattacccttgaccgaatacctttatttgtttgatctgtgttaattactgctattcttttattattatcattacctgttcttgcaggagcaattactatattactaacagatcgaaatttaaatacttctttttttgacccagcaggagggggagaccctattctttatcaacatttattt
>myceto_ZRCBDP0058665_Rainforest
tctttcatcaacaattgcccatgcaggagcatctgttgatttagcaattttttctcttcatttagcaggaatttcttcaattttaggagctattaattttattactactattattaatatgcgagcaccaggaatttcttttgatcgaatacctttatttgtttggtcagttttaattactgctattcttttattactttctttacctgtattagcaggcgctattactatattattaactgatcgaaatttaaatacttccttttttgaccctgcgggaggaggagatccaattttatatcaacacttattt
>myceto_ZRCBDP0058666_Rainforest
tctttcatcaacaattgcccatgcaggagcatctgttgatttagcaattttttctcttcatttagcaggaatttcttcaattttaggagctattaattttattactactattattaatatgcgagcaccaggaatttcttttgatcgaatacctttatttgtttggtcagttttaattactgctattcttttattactttctttacctgtattagcaggcgctattactatattattaactgatcgaaatttaaatacttccttttttgaccctgcgggaggaggagatccaattttatatcaacacttattt
>myceto_ZRCBDP0058668_Rainforest
-ttatcttctactattgctcacgcaggtgcatctgttgatttagctattttttctcttcatttagctggtatttcttcaattttaggggctattaattttattacaactattattaatatacgatctgtaggaattacccttgaccgaatacctttatttgtttgatctgtgttaattactgctattcttttattattatcattacctgttcttgcaggagcaattactatattactaacagatcgaaatttaaatacttctttttttgacccagcaggagggggagaccctattctttatcaacatttattt
>myceto_ZRCBDP0058670_Rainforest
tctttcatcaacaattgcccatgcaggagcatctgttgatttagcaattttttctcttcatttagcaggaatttcttcaattttaggagctattaattttattactactattattaatatgcgagcaccaggaatttcttttgatcgaatacctttatttgtttggtcagttttaattactgctattcttttattactttctttacctgtattagcaggcgctattactatattattaactgatcgaaatttaaatacttccttttttgaccctgcgggaggaggagatccaattttatatcaacacttattt
>myceto_ZRCBDP0058671_Rainforest
tctttcatcgactattgcccatgctgggtcttcagttgatttagctattttttctcttcatttagcgggaatttcttctattttaggagctattaattttattactaccattattaatatacgttctgtaggaattacttttgaccggatacctttatttgtatgatcagtattaattacagctattcttcttcttctttcattaccagttttagcgggagctattacaatacttttaacagatcgtaatttaaatacttctttttttgatcctgctgggggaggagaccctattttatatcaacatttattt
>myceto_ZRCBDP0058672_Rainforest
tctttcatcaacaattgcccatgcaggagcatctgttgatttagcaattttttctcttcatttagcaggaatttcttcaattttaggagctattaattttattactactattattaatatgcgagcaccaggaatttcttttgatcgaatacctttatttgtttggtcagttttaattactgctattcttttattactttctttacctgtattagcaggcgctattactatattattaactgatcgaaatttaaatacttccttttttgaccctgcgggaggaggagatccaattttatatcaacacttattt
>myceto_ZRCBDP0058707_Rainforest
tctttcttctactattgctcatgcaggatcttctgtagatttagctattttttctcttcatttagcaggtatttcttcaattttgggagccattaattttattactactattattaatatacgagctcctggaattacttttgatcgtatacctttatttgtttgatcagtcttaattactgctgtacttttactattatctttacctgttttagcaggtgctattactatattattaacagatcgaaatttaaatacatcttttttcgatcccgcaggaggaggagaccctattttatatcaacatctattt
>myceto_ZRCBDP0058709_Rainforest
cctttcatctacaatcgcccattcaggatcatctgtagatttagctattttttctttacatttagccggtatttcttctattttgggggcaattaattttattactacaattattaatatacgttcgccaggtatttcatttgatcgaatacctttatttgtatgatcagtattaattacagctgttttattactcctttctctcccagttttagccggggctattactatattattaacagatcgaaatttaaatacatctttttttgatcctgctggagggggtgatccaattttataccaacatttattt
>myceto_ZRCBDP0058710_Rainforest
tttagcagcatctattgctcattctggagcttctgtagatttatctattttttcattacatttagcaggaatttcttcaattttaggagcagttaattttattacaacaattattaatatacgagcccctaatataaattttacccaaatacctttatttgtatgatcagttctaattacagctattcttttattactttctttaccagtattagctggagcaatcactatattattaacagaccgaaatttaaatacatcattttttgaccctgctggaggaggagacccaattttataccaacacttattt
>myceto_ZRCBDP0058711_Rainforest
attagctgctaatattgctcatactggagcgtcagttgatttagctattttttcattacatttagctggtatttcatctattttaggagcagtaaattttattactacaattattaatatacgagctcctggaattagatttgataaaatacctttatttgtatgatcagttcttattacagctattttattattactttctttaccagtattagcaggagctattacaatattattaacagatcgtaatttaaatacttcattttttgatccagctggaggaggagatccaattttataccaacatttattt
>myceto_ZRCBDP0058712_Rainforest
tttatcctcaacaattgctcatacaggggcttctgttgatttagccattttttcattacatttagcaggaatttcatctattttaggagctgttaacttcattacaacaattattaatatacgagcccccggaattcaatttgatcgaatacctttatttgtttgatcagttttaattacagctgtacttcttttactttctttaccagtattagctggagctattacaatattattaacagatcgaaatttaaatactagattctttgacccagctgggggaggagaccctattctttatcaacatttattt
>myceto_ZRCBDP0058713_Rainforest
tctttcttctactattgctcatgcaggatcttctgtagatttagctattttttctcttcatttagcaggtatttcttcaattttgggagccattaattttattactactattattaatatacgagctcctggaattacttttgatcgtatacctttatttgtttgatcagtcttaattactgctgtacttttactattatctttacctgttttagcaggtgctattactatattattaacagatcgaaatttaaatacatcttttttcgatcccgcaggaggaggagaccctattttatatcaacatctattt
>myceto_ZRCBDP0058715_Rainforest
cttatcttctacaattgctcacgcaggatcatcggtagatttagcaattttttctcttcatttagctggaatttcttctattttaggagctattaattttattacaacaattattaatatacgatcatctggaattacttttgatcgattacctctatttgtttgatctgtattaatcacagctattttattattattatcattaccagtattagcgggggctattactatactattaacagatcgtaatttaaatacatctttttttgacccagcaggagggggagatccaattttataccaacatttattt
>myceto_ZRCBDP0058716_Rainforest
tctttcttctactattgctcatgctggatcttctgtagatttagcaattttttctttacatttagcaggtatttcttcaattttaggagcaattaattttattacaactattattaatatacgagctccaggtattacttttgatcgaatacctttatttgtatgatcagtattaattactgcagtacttttattattatctttaccggtattagctggggctattactatattattaacagatcgaaacttaaatacttcattttttgacccagcgggaggtggggatcctattttataccaacatttattt
>myceto_ZRCBDP0058717_Rainforest
tctttcttctactattgctcatgcaggatcttctgtagatttagctattttttctcttcatttagcaggtatttcttcaattttaggagccattaattttattactactattattaatatacgagctcctggaattacttttgatcgtatacctttatttgtttgatcagtcttaattactgctgtacttttactattatctttacctgttttagcaggtgctattactatattattaacagatcgaaatttaaatacatcttttttcgatcctgcaggaggaggggaccctattttatatcaacatctattt
>myceto_ZRCBDP0058719_Rainforest
-ttatcttctactattgctcacgcaggtgcatctgttgatttagctattttttctcttcatttagctggtatttcttcaattttaggggctattaattttattacaactattattaatatacgatctgtaggaattacccttgaccgaatacctttatttgtttgatctgtgttaattactgctattcttttattattatcattacctgttcttgcaggagcaattactatattactaacagatcgaaatttaaatacttctttttttgacccagcaggagggggggaccctattctttatcaacatttattt
>myceto_ZRCBDP0058720_Rainforest
tctttcttctactattgctcatgctggatcttctgtagatttagcaattttttctttacatttagcaggtatttcttcaattttaggagcaattaattttattacaactattattaatatacgagctccaggtattacttttgatcgaatacctttatttgtatgatcagtattaattactgcagtacttttattattatctttaccggtattagctggggctattactatattattaacagatcgaaacttaaatacttcattttttgatccagcaggaggtggggatcctattttataccaacatttattt
>myceto_ZRCBDP0058721_Rainforest
-ttatcttctactattgctcacgcaggtgcatctgttgatttagctattttttctcttcatttagctggtatttcttcaattttaggggctattaattttattacaactattattaatatacgatctgtaggaattacccttgaccgaatacctttatttgtttgatctgtgttaattactgctattcttttattattatcattacctgttcttgcaggagcaattactatattactaacagatcgaaatttaaatacttctttttttgacccagcaggagggggagaccctattctttatcaacatttattt
>myceto_ZRCBDP0058722_Rainforest
tctttcttctactattgctcatgcaggatcttctgtagatttagctattttttctcttcatttagcaggtatttcctcaattttgggagccattaattttattactactattattaatatacgagctcctggaattacttttgatcgtatacctttatttgtttgatcagtcttaattactgctgtacttttactattatctttacctgttttagcaggtgctattactatattattaacagatcgaaatttaaatacatcttttttcgatcccgcaggagggggagaccctattttatatcaacatctattt
>myceto_ZRCBDP0058723_Rainforest
tctttcatcaacaattgcccatgcaggagcatctgttgatttagcaattttttctcttcatttagcaggaatttcttcaattttaggagctattaattttattactactattattaatatgcgagcaccaggaatttcttttgatcgaatacctttatttgtttggtcagttttaattactgctattcttttattactttctttacctgtattagcaggcgctattactatattattaactgatcgaaatttaaatacttccttttttgaccctgcgggaggaggagatccaattttatatcaacacttattt
>myceto_ZRCBDP0058724_Rainforest
-ttatcttctactattgctcacgcaggtgcatctgttgatttagctattttttctcttcatttagctggtatttcttcaattttaggggctattaattttattacaactattattaatatacgatctgtaggaattacccttgaccgaatacctttatttgtttgatctgtgttaattactgctattcttttattattatcattacctgttcttgcaggagcaattactatattactaacagatcgaaatttaaatacttctttttttgacccagcaggagggggggaccctattctttatcaacatttattt
>myceto_ZRCBDP0058725_Rainforest
-ttatcttctactattgctcacgcaggtgcatctgttgatttagctattttttctcttcatttagctggtatttcttcaattttaggggctattaattttattacaactattattaatatacgatctgtaggaattacccttgaccgaatacctttatttgtttgatctgtgttaattactgctattcttttattattatcattacctgttcttgcaggagcaattactatattactaacagatcgaaatttaaatacttctttttttgacccagcaggagggggagaccctattctttatcaacatttattt
>myceto_ZRCBDP0058726_Rainforest
-ttatcttctactattgctcacgcaggtgcatctgttgatttagctattttttctcttcatttagctggtatttcttcaattttaggggctattaattttattacaactattattaatatacgatctgtaggaattacccttgaccgaatacctttatttgtttgatctgtgttaattactgctattcttttattattatcattacctgttcttgcaggagcaattactatattactaacagatcgaaatttaaatacttctttttttgacccagcaggagggggagatcctattctttatcaacatttattt
>myceto_ZRCBDP0058727_Rainforest
tctttcttctactattgctcatgctggatcttctgtagatttagcaattttttctttacatttagcaggtatttcttcaattttaggagcaattaattttattacaactattattaatatacgagctccaggtattacttttgatcgaatacctttatttgtatgatcagtattaattactgcagtactattattattatctttaccggtattagctggggctattactatattattaacagatcgaaacttaaatacttcattttttgacccagcaggagggggggatcctattttatatcaacatttattt
>myceto_ZRCBDP0058728_Rainforest
tctttcttctactattgctcatgcaggatcttctgtagatttagctattttttctcttcatttagcaggtatttcttcaattttgggagccattaattttattactactattattaatatacgagctcctggaattacttttgatcgcatacctttatttgtttgatcagtcttaattactgctgtacttttactattatctttacctgttttagcaggtgctattactatattattaacagatcgaaatttaaatacatcttttttcgatcccgcaggaggaggagaccctattttatatcaacatctattt
>myceto_ZRCBDP0058729_Rainforest
-ctttcttcaacaattgcgcatgcaggagcttctgtcgatttagcaattttttctcttcatttagctgggatttcttctattttaggagctattaattttattactacaattattaatatacgagctcctggaatttcttttgatcgaatacctctttttgtttgatcagttttaattacagctattctcttattattatccttacctgtattagcaggcgctattacaatattgttaacagatcgaaacttaaatacatcattttttgaccctgcaggagggggagaccctattttataccaacatttattt
>myceto_ZRCBDP0058731_Rainforest
tctttcttctacaattgctcatgcaggctcatctgttgatttagcaattttttctttacatttggcaggtatttcttctattttgggagctattaattttattactacaattattaatatacgagccccagggattacttttgatcgaatacctttatttgtttgatctgttttaattactgctgttttattgttattatctcttcctgttttagcaggggctattacaatattattaacagatcgtaatttaaatacttcattttttgatccagcgggagggggagatcctattttatatcaacatttattt
>myceto_ZRCBDP0058732_Rainforest
tctttcatcaacaattgcccatgcaggagcatctgttgatttagcaattttttctcttcatttagcaggaatttcttcaattttaggagctattaattttattactactattattaatatgcgagcaccaggaatttcttttgatcgaatacctttatttgtttggtcagttttaattactgctattcttttattactttctttacctgtattagcaggcgctattactatattattaactgatcgaaatttaaatacttccttttttgaccctgcgggaggaggagatccaattttatatcaacacttattt
>myceto_ZRCBDP0058733_Rainforest
tctttcttctactattgctcatgcaggatcttctgtagatttagctattttttctcttcatttagcaggtatttcttcaattttgggagccattaattttattactactattattaatatacgagctcctggaattacttttgatcgtatacctttatttgtttgatcagtcttaattactgctgtacttttactattatctttacctgttttagcaggtgctattactatattattaacagatcgaaatttaaatacatcttttttcgatcccgcaggaggaggagaccctattttatatcaacatctattt
>myceto_ZRCBDP0058734_Rainforest
-ttatcttctactattgctcacgcaggcgcatctgttgatttagctattttttctcttcatttagctggtatttcttcaattttaggggctattaattttattacaactattattaatatacgatctgtaggaattacccttgaccgaatacctttatttgtttgatctgtgttaattactgctattcttttattattatcattacctgttcttgcaggagcaattactatattactaacagatcgaaatttaaatacttctttttttgacccagcaggagggggagatcctattctttatcaacatttattt
>myceto_ZRCBDP0058735_Rainforest
tctttcatcaacaattgcccatgcaggagcatctgttgatttagcaattttttctcttcatttagcaggaatttcttcaattttaggagctattaattttattactactattattaatatgcgagcaccaggaatttcttttgatcgaatacctttatttgtttggtcagttttaattactgctattcttttattactttctttacctgtattagcaggcgctattactatattattaactgatcgaaatttaaatacttccttttttgaccctgcgggaggaggagatccaattttatatcaacacttattt
>myceto_ZRCBDP0058737_Rainforest
tttatcctcaacaattgctcatacaggagcttctgttgatttagccattttttcattacatttagcaggaatttcatctattttaggagctgttaacttcattacaacaattattaatatacgagcccccggaattcaatttgatcgaatacctttgtttgtttgatcagttttaattacagctgtacttcttttactttctttaccagtattagctggagctattacaatattattaacagatcgaaatttaaatactagattctttgacccagctgggggaggagaccctattctttatcaacatttattt
>myceto_ZRCBDP0058739_Rainforest
tctatcttctacaattgctcatacaggagcatccgttgatttagctattttttcattacatcttgctggaatttcttcaattttaggagctgtaaattttattacaacaatcattaatatacgagccccaggaatccaattcgaccgaatacctctatttgtatgatccgttttaattacagccattttattacttttatctttaccagttttagctggagctattacaatattattaacagatcgaaatttaaatacaagattttttgatcctgcaggaggaggggaccctatcttataccaacacttattt
>myceto_ZRCBDP0058740_Rainforest
cttatcttctacaattgctcatacaggggcttctgtagatcttgctattttttcattacatttagccggaatctcttctattttaggagctgttaattttattactactattattaatatacgagcaccaggaattcaatttgatcgaatacctttatttgtttgatctgttttaatcacagcagtattattattactctcattgccagttctagcaggagctattactatactactaacagatcgtaatcttaatacaagtttttttgatcctgctggaggaggagatcctattttataccaacatttattt
>myceto_ZRCBDP0058741_Rainforest
tttatcctcatctattgctcatacaggagcttctgttgatttaactattttttctctccatttagctggtatttcctcaattttaggagctattaattttattacaactattattaatatacgagccccaggaatttattttgacaaaatacctctatttgtttgatctgtttttattacagctattcttcttcttctttctcttccagttctagcaggagctattactatacttttaacagaccgaaatattaatacatcattttttgaccccgcaggaggaggagacccaattctttatcaacatctattt
>myceto_ZRCBDP0058742_Rainforest
tttagcatcaaatattgctcatgttggagcttccgttgatttagctattttttctcttcatttagcgggaatttcttcaattttaggagcagtaaattttattactacaatttttaatataaaaacccctggaatttcatttgaccaaataccattatttgtttgatcagttttaatcacagcaattttattattactctctttaccagttttagctggagcaattactatactattaacagaccgaaatttaaatacatcgttctttgacccttcaggaggaggagatccaattttatatcaacatttattc
>myceto_ZRCBDP0058744_Rainforest
tctgtcctctacaattgcccatacaggagcttcagtagatttagctattttttccttacatttagcaggtatctcttcaattttaggtgctgttaattttatcacaactattattaatatacgagccccaggaattcaatttgaccgaatgcctttatttgtttgatcagttttaattacagcagtattattattactttcattaccagttttagccggagcaattactatattattaacagaccgaaatttaaatactagtttctttgaccctgctggaggaggagacccaattttataccaacatttattt
>myceto_ZRCBDP0058748_Rainforest
gctatcttctacaattgctcacacaggtgcatctgtagatttagctattttttccctacatttagccggaatttcttctattttaggagctgttaattttattacaactattattaacatacgagccccaggcattcaatttgatcgaatacctttatttgtatgatccgttttaattacagccgtactattattattatcattaccagtattagctggagcaattactatattattaacagatcgaaacttaaatacaagcttttttgacccagccggaggaggagatcccattctataccaacatttattt
>myceto_ZRCBDP0058750_Rainforest
-ttatcttctactattgctcacgcaggtgcatctgttgatttagctattttttctcttcatttagctggtatttcttcaattttaggggctattaattttattacaactattattaatatacgatctgtaggaattacccttgaccgaatacctttatttgtttgatctgtgttaattactgctattcttttattattatcattacctgttcttgcaggagcaattactatattactaacagatcgaaatttaaatacttctttttttgacccagcaggagggggggaccctattctttatcaacatttattt
>myceto_ZRCBDP0058752_Rainforest
tctttcatcaacaattgcccatgcaggagcatctgttgatttagcaattttttctcttcatttagcaggaatttcttcaattttaggagctattaattttattactactattattaatatgcgagcaccaggaatttcttttgatcgaatacctttatttgtttggtcagttttaattactgctattcttttattactttctttacctgtattagcaggcgctattactatattattaactgatcgaaatttaaatacttccttttttgaccctgcgggaggaggagatccaattttatatcaacacttattt
>myceto_ZRCBDP0058754_Rainforest
tctttcatcaacaattgcccatgcaggagcatctgttgatttagcaattttttctcttcatttagcaggaatttcttcaattttaggagctattaattttattactactattattaatatgcgagcaccaggaatttcttttgatcgaatacctttatttgtttggtcagttttaattactgctattcttttattactttctttacctgtattagcaggcgctattactatattattaactgatcgaaatttaaatacttccttttttgaccctgcgggaggaggagatccaattttatatcaacacttattt
>myceto_ZRCBDP0058755_Rainforest
--tatcatcaacaattgctcatacaggagcttcagttgatttagctattttttctttacatttagcaggtatctcttctattttaggagctgtaaattttattacaactattattaatatgcgagccccaggtatccaatttgaccgaatacctttatttgtttgatccgtattaattacagcaattttattacttttatccctacctgttttagcaggagcaattactatgttacttacagaccgtaatttaaatactagattctttgatcctgcaggaggaggagaccctattttataccaacatttattt
>myceto_ZRCBDP0058761_Rainforest
tctttcttctactattgctcatgctggatcttctgtagatttagcaattttttctttacatttagcaggtatttcttcaattttaggagcaattaattttattacaactattattaatatacgagctccaggtattacttttgatcgaatacctttatttgtatgatcagtattaattactgcagtactattattattatctttaccggtattagctggggctattactatattattaacagatcgaaacttaaatacttcattttttgacccagcaggagggggggatcctattttatatcaacatttattt
>myceto_ZRCBDP0058767_Rainforest
-ttatcttctactattgctcacgcaggcgcatctgttgatttagctattttttctcttcatttagctggtatttcttcaattttaggggctattaattttattacaactattattaatatacgatctgtaggaattacccttgaccgaatacctttatttgtttgatctgtgttaattactgctattcttttattattatcattacctgttcttgcaggagcaattactatattactaacagatcgaaatttaaatacttctttttttgacccagcaggagggggagaccctattctttatcaacatttattt
>myceto_ZRCBDP0058768_Rainforest
tttagcagcatctattgctcattctggagcttctgtagatttatctattttttcattacatttagcaggaatttcttcaattttaggagcagttaattttattacaacaattattaatatacgagcccctaatataaattttacccaaatacctttatttgtatgatcagttctaattacagctattcttttattactttctttaccagtattagctggagcaatcactatattattaacagaccgaaatttaaatacatcattttttgaccctgctggaggaggagacccaattttataccaacacttattt
>myceto_ZRCBDP0058769_Rainforest
tctttcatcaacaattgcccatgcaggagcatctgttgatttagcaattttttctcttcatttagcaggaatttcttcaattttaggagctattaattttattactactattattaatatgcgagcaccaggaatttcttttgatcgaatacctttatttgtttggtcagttttaattactgctattcttttattactttctttacctgtattagcaggcgctattactatattattaactgatcgaaatttaaatacttccttttttgaccctgcgggaggaggagatccaattttatatcaacacttattt
>myceto_ZRCBDP0058770_Rainforest
tctttcttctactattgctcatgcaggatcttctgtagatttagctattttttctcttcatttagcaggtatttcttcaattttgggagccattaattttattactactattattaatatacgagctcctggaattacttttgatcgtatacctttatttgtttgatcagtcttaattactgctgtacttttactattatctttacctgttttagcaggtgctattactatattattaacagatcgaaatttaaatacatcttttttcgatcccgcaggaggaggagaccctattttatatcaacatctattt
>myceto_ZRCBDP0058771_Rainforest
tctttcatcaacaattgcccatgcaggagcatctgttgatttagcaattttttctcttcatttagcaggaatttcttcaattttaggagctattaattttattactactattattaatatacgagcaccaggaatttcttttgatcgaatacctttatttgtttggtcagttttaattactgctattcttttattactttctttacctgtattagcaggcgctattactatattattaactgatcgaaatttaaatacttccttttttgaccctgcgggaggaggagatccaattttataccaacacttattt
>myceto_ZRCBDP0058772_Rainforest
cttatcttctacaattgctcacgcaggatcatcggtagatttagcaattttttctcttcatttagctggaatttcttctattttaggagctattaattttattacaacaattattaatatacgatcatctggaattacttttgatcgattacctctatttgtttgatctgtattaatcacagctattttattattattatcattaccagtattagcgggggctattactatactattaacagatcgtaatttaaatacatctttttttgacccagcaggagggggagatccaattttataccaacatttattt
>myceto_ZRCBDP0058773_Rainforest
tctttcatcgactattgcccatgctgggtcttcagttgatttagctattttttctcttcatttagcgggaatttcttctattttaggagctattaattttattactaccattattaatatacgttctgtaggaattacttttgaccggatacctttatttgtatgatcagtattaattacagctattcttcttcttctttcattaccagttttagcgggagctattacaatacttttaacagatcgtaatttaaatacttctttttttgatcctgctgggggaggagaccctattttatatcaacatttattt
>myceto_ZRCBDP0058787_Rainforest
tctttcatcaacaattgcccatgcaggagcatctgttgatttagcaattttttctcttcatttagcaggaatttcttcaattttaggagctattaattttattactactattattaatatgcgagcaccaggaatttcttttgatcgaatacctttatttgtttggtcagttttaattactgctattcttttattactttctttacctgtattagcaggcgctattactatattattaactgatcgaaatttaaatacttccttttttgaccctgcgggaggaggagatccaattttatatcaacacttattt
>myceto_ZRCBDP0058789_Rainforest
--tatcatcaacaattgctcatacaggagcttcagttgatttagctattttttctttacatttagcaggtatctcttctattttaggagctgtaaattttattacaactattattaatatgcgagccccaggtatccaatttgaccgaatacctttatttgtttgatccgtattaattacagcaattttattacttttatccctacctgttttagcaggagcaattactatgttacttacagaccgtaatttaaatactagattctttgatcctgcaggaggaggagaccctattttataccaacatttattt
>myceto_ZRCBDP0058790_Rainforest
-ctttcatcatcaattgcacattcaggagcatcagtagattttgctattttttctttacatttagcaggtatttcttcaattttaggagccgtaaattttattacaacaattattaatatacgatctcctggaataacaatagataaaataccattatttgtatgatcagtatttattacagctattttattacttctgtcattaccagtattagcaggggctattacaatattattaacagatcgaaacctaaatacttcattttttgacccagctggaggaggagatccaattttatatcaacatttattt
>myceto_ZRCBDP0058791_Rainforest
tctttcatcgactattgcccatgctgggtcttcagttgatttagctattttttctcttcatttagcgggaatttcttctattttaggagctattaattttattactaccattattaatatacgttctgtaggaattacttttgaccggatacctttatttgtatgatcagtattaattacagctattcttcttcttctttcattaccagttttagcgggagctattacaatacttttaacagatcgtaatttaaatacttctttttttgatcctgctgggggaggagaccctattttatatcaacatttattt
>myceto_ZRCBDP0058794_Rainforest
tttagcatcaaatattgctcatgttggagcttccgttgatttagctattttttctcttcatttagcgggaatttcttcaattttaggagcagtaaattttattactacaatttttaatataaaaacccctggaatttcatttgaccaaataccattatttgtttgatcagttttaatcacagcaattttattattactctctttaccagttttagctggagcaattactatactattaacagaccgaaatttaaatacatcgttctttgacccttcaggaggaggagatccaattttatatcaacatttattc
>myceto_ZRCBDP0058795_Rainforest
tctttcatcgactattgcccatgctgggtcttcagttgatttagctattttttctcttcatttagcgggaatttcttctattttaggagctattaattttattactaccattattaatatacgttctgtaggaattacttttgaccggatacctttatttgtatgatcagtattaattacagctattcttcttcttctttcattaccagttttagcgggagctattacaatacttttaacagatcgtaatttaaatacttctttttttgatcctgctgggggaggagaccctattttatatcaacatttattt
>myceto_ZRCBDP0058797_Rainforest
tctttcatcgactattgcccatgctggatcttcagttgatttagctattttttctcttcatttagcaggaatttcttctattttaggagctattaattttattactaccattattaatatacgttctgtaggaattacttttgaccggatacctttatttgtatgatcagtattaattacagctattcttcttcttctttcattaccagttttagcgggagctattacaatacttttaacagatcgtaatttaaatacttctttttttgatcctgctgggggaggagaccctattttatatcaacatttattt
>myceto_ZRCBDP0058798_Rainforest
tttagcatcaaatattgctcatgttggagcttccgttgatttagctattttttctcttcatttagcgggaatttcttcaattttaggagcagtaaattttattactacaatttttaatataaaaacccctggaatttcatttgaccaaataccattatttgtttgatcagttttaatcacagcaattttattattactctctttaccagttttagctggagcaattactatactattaacagaccgaaatttaaatacatcgttctttgacccttcaggaggaggagatccaattttatatcaacatttattc
>myceto_ZRCBDP0058799_Rainforest
-ttatcttctactattgctcacgcaggcgcatctgttgatttagctattttttctcttcatttagctggtatttcttcaattttaggggctattaattttattacaactattattaatatacgatctgtaggaattacccttgaccgaatacctttatttgtttgatctgtgttaattactgctattcttttattattatcattacctgttcttgcaggagcaattactatattactaacagatcgaaatttaaatacttctttttttgacccagcaggagggggggaccctattctttatcaacatttattt
>myceto_ZRCBDP0058801_Rainforest
tttagcatcaaatattgctcatgttggagcttccgttgatttagctattttttctcttcatttagcgggaatttcttcaattttaggagcagtaaattttattactacaatttttaatataaaaacccctggaatttcatttgaccaaataccattatttgtttgatcagttttaatcacagcaattttattattactctctttaccagttttagctggagcaattactatactattaacagaccgaaatttaaatacatcgttctttgacccttcaggaggaggagatccaattttatatcaacatttattc
>myceto_ZRCBDP0066689_Rainforest
tttatcctcaacaattgctcatacaggggcttctgttgatttagccattttttcattacatttagcaggaatttcatctattttaggagctgttaacttcattacaacaattattaatatacgagcccccggaattcaatttgatcgaatacctttatttgtttgatcagttttaattacagctgtacttcttttactttctttaccagtattagctggagctattacaatattattaacagatcgaaatttaaatactagattctttgacccagctgggggaggagatcctattctttatcaacatttattt
>myceto_ZRCBDP0066691_Rainforest
tctttcatcgactattgcccatgctgggtcttcagttgatttagctattttttctcttcatttagcgggaatttcttctattttaggagctattaattttattactaccattattaatatacgttctgtaggaattacttttgaccggatacctttatttgtatgatcagtattaattacagctattcttcttcttctttcattaccagttttagcgggagctattacaatacttttaacagatcgtaatttaaatacttctttttttgatcctgctgggggaggagaccctattttatatcaacatttattt
>myceto_ZRCBDP0066700_Rainforest
tttagcagcatctattgctcattctggagcttctgtagatttatctattttttcattacatttagcaggaatttcttcaattttaggagcagttaattttattacaacaattattaatatacgagcccctaatataaattttacccaaatacctttatttgtatgatcagttctaattacagctattcttttattactttctttaccagtattagctggagcaatcactatattattaacagaccgaaatttaaatacatcattttttgaccctgctggaggaggagacccaattttataccaacacttattt
>myceto_ZRCBDP0066701_Rainforest
tttagctgcttcaattgcccattctggagcttctgttgatttatcaattttttctcttcatcttgcaggaatttcttcaattcttggagcagtaaattttattacaacaattattaatatacgaactccaaatataagttttactcaaataccactatttgtatgatcagttttaattacggcaattttacttttattatcattacctgtattagctggagctattactatacttttaactgatcgaaacttaaatacaacattttttgatccagctggtgggggtgatcctattttataccaacatttattt
>myceto_ZRCBDP0066713_Rainforest
-ctttcttcaacaattgcacacgcaggagcttctgtcgatttagcaattttttctcttcatttagccgggatttcttctattttaggagctattaattttattactacaattattaatatacgagctcctggaatttcttttgatcgaatacctctttttgtttgatcagttttaattacagctattctcttattattatccttacctgtattagcaggtgctattacaatattattaacagatcgaaacttaaatacatcattttttgaccctgcaggagggggagaccctattttatatcaacatttattt
>myceto_ZRCBDP0066715_Rainforest
tctttcatctactattgctcatgcaggatcttctgttgatttagctattttttctcttcatttagctggtatttcttcaattttaggagctattaattttattactacaattattaatatacgatctcctggaatttcttttgatcgtttacctttatttgtatgatcagtattaattactgctattcttttacttctttctttacctgttttagcaggtgcaattactatattattaacagatcgaaatttaaatacttctttttttgatcctgcaggaggaggggatcctattttatatcaacatttattt
>myceto_ZRCBDP0066716_Rainforest
tctttcatcaacaattgcccatgcaggagcatctgttgatttagcaattttttctcttcatttagcaggaatttcttcaattttaggagctattaattttattactactattattaatatgcgagcaccaggaatttcttttgatcgaatacctttatttgtttggtcagttttaattactgctattcttttattactttctttacctgtattagcaggcgctattactatattattaactgatcgaaatttaaatacttccttttttgaccctgcgggaggaggagatccaattttatatcaacacttattt
>myceto_ZRCBDP0066720_Rainforest
tctttcttctacaattgctcatgcaggctcatctgttgatttagcaattttttctttacatttggcaggtatttcttctattttgggagctattaattttattactacaattattaatatacgagccccagggattacttttgatcgaatacctttatttgtttgatctgttttaattactgctgttttattgttattatctcttcctgttttagcgggggctattacaatattattaacagatcgtaatttaaatacttcattttttgatccagcgggagggggagatcctattttatatcaacatttattt
>myceto_ZRCBDP0066724_Rainforest
tttagctgcatcaattgctcactctggggcttctgtagatttatcaattttttctttacatttagcaggtatttcttcaatcctaggagcaatcaacttcattactacaattattaacataaaaacccctgaaataaattttagacaaatacccttatttgtctgatcagtattaattacagctattcttcttctaatctcattacctgttttagcaggagcaattacaatattattaactgatcgtaatttaaatacatcattttttgatccagccggaggaggagacccaattctataccaacatttattt
>myceto_ZRCBDP0066728_Rainforest
tctttcttctacaattgctcatgcaggttcatctgttgatttagcaattttttctttacatttggcaggtatttcttctattttgggagctattaattttattactacaattattaatatacgagccccagggattacttttgatcgaatacctttatttgtttgatctgttttaattactgctgttttattgttattatctcttcctgttttagcaggggctattacaatattattaacagatcgtaatttaaatacttcattttttgatccagcgggagggggagatcctattttatatcaacatttattt
>myceto_ZRCBDP0066734_Rainforest
tttagcagcatctattgctcattctggagcttctgtagatttatctattttttcattacatttagcaggaatttcttcaattttaggagcagttaattttattacaacaattattaatatacgagcccctaatataaattttacccaaatacctttatttgtatgatcagttctaattacagctattcttttattactttctttaccagtattagctggagcaatcactatattattaacagaccgaaatttaaatacatcattttttgaccctgctggaggaggagacccaattttataccaacacttattt
>myceto_ZRCBDP0066739_Rainforest
tttagctgcttcaattgcccattctggagcttctgttgatttatcaattttttctcttcatcttgcaggaatttcttcaattcttggagcagtaaattttattacaacaattattaatatacgaactccaaatataagttttactcaaataccactatttgtatgatcagttttaattacggcaattttacttttattatcattacctgtattagctggagctattactatacttttaactgatcgaaacttaaatacaacattttttgatccagctggtgggggtgatcctattttataccaacatttattt
>myceto_ZRCBDP0066741_Rainforest
tctttcatcaacaattgcccatgcaggagcatctgttgatttagcaattttttctcttcatttagcaggaatttcttcaattttaggagctattaattttattactactattattaatatgcgagcaccaggaatttcttttgatcgaatacctttatttgtttggtcagttttaattactgctattcttttattactttctttacctgtattagcaggcgctattactatattattaactgatcgaaatttaaatacttccttttttgaccctgcgggaggaggagatccaattttatatcaacacttattt
>myceto_ZRCBDP0066744_Rainforest
tttagctgcatcaattgctcactctggggcttctgtagatttatcaattttttctttacatttagcaggtatttcttcaatcctaggagcaatcaacttcattactacaattattaacataaaaacccctgaaataaattttagacaaatacccttatttgtctgatcagtattaattacagctattcttcttctaatctcattacctgttttagcaggagcaattacaatattattaactgatcgtaatttaaatacatcattttttgatccagccggaggaggagacccaattctataccaacatttattt
>myceto_ZRCBDP0066747_Rainforest
tttagcagcatctattgctcattctggagcttctgtagatttatctattttttcattacatttagcaggaatttcttcaattttaggagcagttaattttattacaacaattattaatatacgagcccctaatataaattttacccaaatacctttatttgtatgatcagttctaattacagctattcttttattactttctttaccagtattagctggagcaatcactatattattaacagaccgaaatttaaatacatcattttttgaccctgctggaggaggagacccaattttataccaacacttattt
>myceto_ZRCBDP0066752_Rainforest
-ttatcttctactattgctcacgcaggcgcatctgttgatttagctattttttctcttcatttagctggtatttcttcaattttaggggctattaattttattacaactattattaatatacgatctgtaggaattacccttgaccgaatacctttatttgtttgatctgtgttaattactgctattcttttattattatcattacctgttcttgcaggagcaattactatattactaacagatcgaaatttaaatacttctttttttgacccagcaggagggggagaccctattctttatcaacatttattt
>myceto_ZRCBDP0066754_Rainforest
tctttcttctacaattgctcatgcaggttcatctgttgatttagcaattttttctttacatttggcaggtatttcttctattttgggggctattaattttattactacaattattaatatacgagctccagggattacttttgatcgaatacctttatttgtttgatctgttttaattactgctgttttattgttattatctcttcctgttttagcaggggctattacaatattattaacagatcgtaatttaaatacttcattttttgatccagcgggaggaggagatcctattttatatcaacatttattt
>myceto_ZRCBDP0066756_Rainforest
-ttatcatcaacaattgctcatacaggagcttcagttgatttagctattttttctttacatttagcaggtatctcttctattttaggagctgtaaattttattacaactattattaatatacgagccccaggtattcaatttgaccgaatacctttatttgtttgatctgtattaattacagcaattttattacttctatccctacctgttttagcaggagcaattactatattacttacagaccgtaatttaaatactagattctttgaccctgcaggaggaggagaccctattttatatcaacatttattt
>myceto_ZRCBDP0066760_Rainforest
tctttcttctacaattgctcatgcaggttcatctgttgatttagcaattttttctttacatttggcaggtatttcttctattttgggagctattaattttattactacaattattaatatacgagccccagggattacttttgatcgaatacctttatttgtttgatctgttttaattactgctgttttattgttattatctcttcctgttttagcaggggctattacaatattattaacagatcgtaatttaaatacttcattttttgatccagcgggagggggagatcctattttatatcaacatttattt
>myceto_ZRCBDP0066761_Rainforest
tttagcagcatctattgctcattctggagcttctgtagatttatctattttttcattacatttagcaggaatttcttcaattttaggagcagttaattttattacaacaattattaatatacgagcccctaatataaattttacccaaatacctttatttgtatgatcagttctaattacagctattcttttattactttctttaccagtattagctggagcaatcactatattattaacagaccgaaatttaaatacatcattttttgaccctgctggaggaggagacccaattttataccaacacttattt
>myceto_ZRCBDP0066762_Rainforest
-ttatcatcaacaattgctcatacaggagcttcagttgatttagctattttttctttacatttagcaggtatctcttctattttaggagctgtaaattttattacaactattattaatatacgagccccaggtattcaatttgaccgaatacctttatttgtttgatctgtattaattacagcaattttattacttctatccctacctgttttagcaggagcaattactatattacttacagaccgtaatttaaatactagattctttgaccctgcaggaggaggagaccctattttatatcaacatttattt
>myceto_ZRCBDP0066763_Rainforest
tctttcatcaacaattgcccatgcaggagcatctgttgatttagcaattttttctcttcatttagcaggaatttcttcaattttaggagctattaattttattactactattattaatatgcgagcaccaggaatttcttttgatcgaatacctttatttgtttggtcagttttaattactgctattcttttattactttctttacctgtattagcaggcgctattactatattattaactgatcgaaatttaaatacttccttttttgaccctgcgggaggaggagatccaattttatatcaacacttattt
>myceto_ZRCBDP0066768_Rainforest
cttatcttctacaattgctcacgcaggatcatcggtagatttagcaattttttctcttcatttagctggaatttcttctattttaggagctattaattttattacaacaattattaatatacgatcatctggaattacttttgatcgattacctctatttgtttgatctgtattaatcacagctattttattattattatcattaccagtattagcgggggctattactatactattaacagatcgtaatttaaatacatctttttttgacccagcaggagggggagatccaattttataccaacatttattt
>myceto_ZRCBDP0066769_Rainforest
tctttcttctactattgctcatgctggatcttctgtagatttagcaattttttctttacatttagcaggtatttcttcaattttaggagcaattaattttattacaactattattaatatacgagctccaggtattacttttgatcgaatacctttatttgtatgatcagtattaattactgcagtacttttattattatctttaccggtattagctggggctattactatattattaacagatcgaaacttaaatacttcattttttgatccagcaggaggtggggatcctattttataccaacatttattt
>myceto_ZRCBDP0066770_Rainforest
tctttcatcaacaattgcccatgcaggagcatctgttgatttagcaattttttctcttcatttagcaggaatttcttcaattttaggagctattaattttattactactattattaatatgcgagcaccaggaatttcttttgatcgaatacctttatttgtttggtcagttttaattactgctattcttttattactttctttacctgtattagcaggcgctattactatattattaactgatcgaaatttaaatacttccttttttgaccctgcgggaggaggagatccaattttatatcaacacttattt
>myceto_ZRCBDP0066772_Rainforest
tctttcatcaacaattgcccatgcaggagcatctgttgatttagcaattttttctcttcatttagcaggaatttcttcaattttaggagctattaattttattactactattattaatatgcgagcaccaggaatttcttttgatcgaatacctttatttgtttggtcagttttaattactgctattcttttattactttctttacctgtattagcaggcgctattactatattattaactgatcgaaatttaaatacttccttttttgaccctgcgggaggaggagatccaattttatatcaacacttattt
>myceto_ZRCBDP0066773_Rainforest
tttatcctcatctattgctcatacaggagcttctgttgatttaactattttttctctccatttagctggtatttcctcaattttaggagctattaattttattacaactattattaatatacgagccccaggaatttattttgacaaaatacctctatttgtttgatctgtttttattacagctattcttcttcttctttctcttccagttctagcaggagctattactatacttttaacagaccgaaatattaatacatcattttttgaccccgcaggaggaggagacccaattctttatcaacatctattt
>myceto_ZRCBDP0066774_Rainforest
tttatcctcaacaattgctcatacaggggcttctgttgatttagccattttttcattacatttagcaggaatttcatctattttaggagctgttaacttcattacaacaattattaatatacgagcccccggaattcaatttgatcgaatacctttatttgtttgatcagttttaattacagctgtacttcttttactttctttaccagtattagctggagctattacaatattattaacagatcgaaatttaaatactagattctttgacccagctgggggaggagatcctattctttatcaacatttattt
>myceto_ZRCBDP0066779_Rainforest
-ttatcttctactattgctcacgcaggtgcatctgttgatttagctattttttctcttcatttagctggtatttcttcaattttaggggctattaattttattacaactattattaatatacgatctgtaggaattacccttgaccgaatacctttatttgtttgatctgtgttaattactgctattcttttattattatcattacctgttcttgcaggagcaattactatattactaacagatcgaaatttaaatacttctttttttgacccagcaggagggggagaccctattctttatcaacatttattt
>myceto_ZRCBDP0066815_Rainforest
tctttcttctactattgctcatgctggatcttctgtagatttagcaattttttctttacatttagcaggtatttcttcaattttaggagcaattaattttattacaactattattaatatacgagctccaggcattacttttgatcgaatacctttatttgtatgatcagtattaattactgcagtacttttattattatctttaccggtattagctggggctattactatattattaacagatcgaaacttaaatacttcattttttgatccagcaggaggaggagatcctattttatatcaacatttattt
>myceto_ZRCBDP0069000_CoastalForest
cctttcttcaacaattgctcatgcaggatcttcagtagatttagctattttttctttacatttagcaggtatttcttctattttaggagctattaattttattactactattattaatatacgagccccaggaattacttttgatcgtataccattatttgtgtgatctgtattaattacagctgtacttcttcttttatctttacctgttttagctggagctattaccatattattaacagatcgaaatttaaacacttcattctttgatcctgcaggtgggggtgatcctattttataccaacatttattt
>myceto_ZRCBDP0069001_CoastalForest
-ctttcttcaacaattgctcatgcaggatcttcagtagatttagctattttttctttacatttagcaggtatttcttctattttaggagctattaattttattactactattattaatatgcgagccccaggaattacttttgatcgtataccattatttgtgtgatctgtattaattacagctgtacttcttcttttatctttacctgttttagctggagctattaccatattattaacagatcgaaatttaaacacttcattctttgatcctgcaggtgggggtgatcctattttataccaacatttattt
>myceto_ZRCBDP0069002_CoastalForest
cctttcttcaacaattgctcatgcaggatcttcagtagatttagctattttttctttacatttagcaggtatttcttctattttaggagctattaattttattactactattattaatatgcgagccccaggaattacttttgatcgtatgccattatttgtgtgatctgtattaatcacagctgtacttcttcttttatctttacctgttttagctggagctattaccatattattaacagatcgaaatttaaacacttcattctttgatcctgcaggtgggggtgatcctattttatatcaacatttattt
>myceto_ZRCBDP0069003_CoastalForest
-ctttcttcaacaattgctcatgcaggatcttcagtagatttagctattttttctttacatttagcaggtatttcttctattttaggagctattaattttattactactattattaatatgcgagccccaggaattacttttgatcgtataccattatttgtgtgatctgtattaattacagctgtacttcttcttttatctttacctgttttagctggagctattaccatattattaacagatcgaaatttaaacacttcattctttgatcctgcaggtgggggtgatcctattttataccaacatttattt
>myceto_ZRCBDP0069004_CoastalForest
cctttcttcaacaattgctcatgcaggatcttcagtagatttagctattttttctttacatttagcaggtatttcttctattttaggagctattaattttattactactattattaatatacgagccccaggaattacttttgatcgtataccattatttgtgtgatctgtattaattacagctgtacttcttcttttatctttacctgttttagctggagctattaccatattattaacagatcgaaatttaaacacttcattctttgatcctgcaggtgggggtgatcctattttataccaacatttattt
>myceto_ZRCBDP0069005_CoastalForest
-ctttcttcaacaattgctcatgcaggatcttcagtagatttagctattttttctttacatttagcaggtatttcttctattttaggagctattaattttattactactattattaatatgcgagccccaggaattacttttgatcgtataccattatttgtgtgatctgtattaattacagctgtacttcttcttttatctttacctgttttagctggagctattaccatattattaacagatcgaaatttaaacacttcattctttgatcctgcaggtgggggtgatcctattttataccaacatttattt
>myceto_ZRCBDP0069305_CoastalForest
tttagctgcctcaattgctcattctggagcatcagtagatttatcaattttttccttacatttagcaggaatttcttcaattttaggagcagtaaattttattacaactattattaatatacgtacacctaatataaattttactcaaatacctttatttgtttgatcagtcttaattacagcaattctgttacttttatcacttccagttttagcaggagcaattactatacttttaacagatcgaaatttaaatacgtctttttttgatcctgcggggggtggagacccaattttatatcaacatttattt
>myceto_ZRCBDP0069308_Mangrove
tttagcatctacaattgctcatgcaggagcttcagttgatttagcaattttttctttacatttagcaggaatttcttcaattttaggagctgtaaattttattactactgtaattaatatacgagccccaggaattacatttgatcgaatacctttatttgtttgatcagttttaattactgctgttttacttttattatcattaccagtattagctggtgctattactatattattaacagatcgaaatttaaatacttctttttttgatccagcaggaggaggagatccaattttataccaacatttattt
>myceto_ZRCBDP0069310_Mangrove
tttagcatctacaattgctcatgcaggagcttcagttgatttagcaattttttctttacatttagcaggaatttcttcaattttaggagctgtaaattttattactactgtaattaatatacgaaccccaggaattacatttgatcgaatacctttatttgtttgatcagttttaattactgctgttttacttttattatcattaccagtattagctggtgctattactatattattaacagatcgaaatttaaatacttctttttttgatccagcaggaggaggagatccaattttataccaacatttattt
>myceto_ZRCBDP0069312_Mangrove
tttagcatctacaattgctcatgcaggagcttcagttgatttagcaattttttctttacatttagcaggaatttcttcaattttaggagctgtaaattttattactactgtaattaatatacgagccccaggaattacatttgatcgaatacctttatttgtttgatcagttttaattactgctgttttacttttattatcattaccagtattagctggtgctattactatattattaacagatcgaaatttaaatacttctttttttgatccagcaggaggaggagatccaattttataccaacatttattt
>myceto_ZRCBDP0069314_Mangrove
tttagcatctacaattgctcatgcaggagcttcagttgatttagcaattttttctttacatttagcaggaatttcttcaattttaggagctgtaaattttattactactgtaattaatatacgagccccaggaattacatttgatcgaatacctttatttgtttgatcagttttaattactgctgttttacttttattatcattaccagtattagctggtgctattactatattattaacagatcgaaatttaaatacttctttttttgatccagcaggaggaggagatccaattttataccaacatttattt
>myceto_ZRCBDP0069315_Mangrove
tttagcatctacaattgctcatgcaggagcttcagttgatttagcaattttttctttacatttagcaggaatttcttcaattttaggagctgtaaattttattactactgtaattaatatacgagccccaggaattacatttgatcgaatacctttatttgtttgatcagttttaattactgctgttttacttttattatcattaccagtattagctggtgctattactatattattaacagatcgaaatttaaatacttctttttttgatccagcaggaggaggagatccaattttataccaacatttattt
>myceto_ZRCBDP0069316_Mangrove
tttagcatctacaattgctcatgcaggagcttcagttgatttagcaattttttctttacatttagcaggaatttcttcaattttaggagctgtaaattttattactactgtaattaatatacgagccccaggaattacatttgatcgaatacctttatttgtttgatcagttttaattactgctgttttacttttattatcattaccagtattagctggtgctattactatattattaacagatcgaaatttaaatacttctttttttgatccagcaggaggaggagatccaattttataccaacatttattt
>myceto_ZRCBDP0069317_Mangrove
tttagcatctacaattgctcatgcaggagcttcagttgatttagcaattttttctttacatttagcaggaatttcttcaattttaggagctgtaaattttattactactgtaattaatatacgagccccaggaattacatttgatcgaatacctttatttgtttgatcagttttaattactgctgttttacttttattatcattaccagtattagctggtgctattactatattattaacagatcgaaatttaaatacttctttttttgatccagcaggaggaggagatccaattttataccaacatttattt
>myceto_ZRCBDP0069320_Mangrove
tttagcatctacaattgctcatgcaggagcttcagttgatttagcaattttttctttacatttagcaggaatttcttcaattttaggagctgtaaattttattactactgtaattaatatacgagccccaggaattacatttgatcgaatacctttatttgtttgatcagttttaattactgctgttttacttttattatcattaccagtattagctggtgctattactatattattaacagatcgaaatttaaatacttctttttttgatccagcaggaggaggagatccaattttataccaacatttattt
>myceto_ZRCBDP0069321_Mangrove
tttagcatctacaattgctcatgcaggagcttcagttgatttagcaattttttctttacatttagcaggaatttcttcaattttaggagctgtaaattttattactactgtaattaatatacgagccccaggaattacatttgatcgaatacctttatttgtttgatcagttttaattactgctgttttacttttattatcattaccagtattagctggtgctattactatattattaacagatcgaaatttaaatacttctttttttgatccagcaggaggaggagatccaattttataccaacatttattt
>myceto_ZRCBDP0069326_Mangrove
tttagcatctacaattgctcatgcaggagcttcagttgatttagcaattttttctttacatttagcaggaatttcttcaattttaggagctgtaaattttattactactgtaattaatatacgagccccaggaattacatttgatcgaatacctttatttgtttgatcagttttaattactgctgttttacttttattatcattaccagtattagctggtgctattactatattattaacagatcgaaatttaaatacttctttttttgatccagcaggaggaggagatccaattttataccaacatttattt
>myceto_ZRCBDP0069333_CoastalForest
cctttcttcaacaattgctcatgcaggatcttcagtagatttagctattttttctttacatttagcaggtatttcttctattttaggagctattaattttattactactattattaatatgcgagccccaggaattacttttgatcgtataccattatttgtgtgatctgtattaattacagctgtacttcttcttttatctttacctgttttagctggagctattaccatattattaacagatcgaaatttaaacacttcattctttgatcctgcaggtgggggtgatcctattttataccaacatttattt
>myceto_ZRCBDP0069334_CoastalForest
tttagctgcctcaattgctcattctggagcatcagtagatttatcaattttttccttacatttagcaggaatttcttcaattttaggagcagtaaattttattacaactattattaatatacgtacacctaatataaattttactcaaatacctttatttgtttgatcagtcttaattacagcaattctgttacttttatcacttccagttttagcaggagcaattactatacttttaacagatcgaaatttaaatacgtctttttttgatcctgcggggggtggagacccaattttatatcaacatttattt
>myceto_ZRCBDP0069335_CoastalForest
cctttcttcaacaattgctcatgcaggatcttcagtagatttagctattttttctttacatttagcaggtatttcttctattttaggagctattaattttattactactattattaatatgcgagccccaggaattacttttgatcgtatgccattatttgtgtgatctgtattaatcacagctgtacttcttcttttatctttacctgttttagctggagctattaccatattattaacagatcgaaatttaaacacttcattctttgatcctgcaggtgggggtgatcctattttatatcaacatttattt
>myceto_ZRCBDP0069336_CoastalForest
tttagctgcctcaattgctcattctggagcatcagtagatttatcaattttttccttacatttagcaggaatttcttcaattttaggagcagtaaattttattacaactattattaatatacgtacacctaatataaattttactcaaatacctttatttgtttgatcagtcttaattacagcaattctgttacttttatcacttccagttttagcaggagcaattactatacttttaacagatcgaaatttaaatacgtctttttttgatcctgcggggggtggagacccaattttatatcaacatttattt
>myceto_ZRCBDP0070015_Mangrove
tttagcatctacaattgctcatgcaggagcttcagttgatttagcaattttttctttacatttagcaggaatttcttcaattttaggagctgtaaattttattactactgtaattaatatacgagccccaggaattacatttgatcgaatacctttatttgtttgatcagttttaattactgctgttttacttttattatcattaccagtattagctggtgctattactatattattaacagatcgaaatttaaatacttctttttttgatccagcaggaggaggagatccaattttataccaacatttattt
>myceto_ZRCBDP0070016_Mangrove
tttagcatctacaattgctcatgcaggagcttcagttgatttagcaattttttctttacatttagcaggaatttcttcaattttaggagctgtaaattttattactactgtaattaatatacgagccccaggaattacatttgatcgaatacctttatttgtttgatcagttttaattactgctgttttacttttattatcattaccagtattagctggtgctattactatattattaacagatcgaaatttaaatacttctttttttgatccagcaggaggaggagatccaattttataccaacatttattt
>myceto_ZRCBDP0070017_Mangrove
tttagcatctacaattgctcatgcaggagcttcagttgatttagcaattttttctttacatttagcaggaatttcttcaattttaggagctgtaaattttattactactgtaattaatatacgagccccaggaattacatttgatcgaatacctttatttgtttgatcagttttaattactgctgttttacttttattatcattaccagtattagctggtgctattactatattattaacagatcgaaatttaaatacttctttttttgatccagcaggaggaggagatccaattttataccaacatttattt
>myceto_ZRCBDP0070018_Mangrove
tttagcatctacaattgctcatgcaggagcttcagttgatttagcaattttttctttacatttagcaggaatttcttcaattttaggagctgtaaattttattactactgtaattaatatacgagccccaggaattacatttgatcgaatacctttatttgtttgatcagttttaattactgctgttttacttttattatcattaccagtattagctggtgctattactatattattaacagatcgaaatttaaatacttctttttttgatccagcaggaggaggagatccaattttataccaacatttattt
>myceto_ZRCBDP0070020_Mangrove
tttagcatctacaattgctcatgcaggagcttcagttgatttagcaattttttctttacatttagcaggaatttcttcaattttaggagctgtaaattttattactactgtaattaatatacgagccccaggaattacatttgatcgaatacctttatttgtttgatcagttttaattactgctgttttacttttattatcattaccagtattagctggtgctattactatattattaacagatcgaaatttaaatacttctttttttgatccagcaggaggaggagatccaattttataccaacatttattt
>myceto_ZRCBDP0070021_Mangrove
tttagcatctacaattgctcatgcaggagcttcagttgatttagcaattttttctttacatttagcaggaatttcttcaattttaggagctgtaaattttattactactgtaattaatatacgagccccaggaattacatttgatcgaatacctttatttgtttgatcagttttaattactgctgttttacttttattatcattaccagtattagctggtgctattactatattattaacagatcgaaatttaaatacttctttttttgatccagcaggaggaggagatccaattttataccaacatttattt
>myceto_ZRCBDP0070022_Mangrove
tttagcatctacaattgctcatgcaggagcttcagttgatttagcaattttttctttacatttagcaggaatttcttcaattttaggagctgtaaattttattactactgtaattaatatacgagccccaggaattacatttgatcgaatacctttatttgtttgatcagttttaattactgctgttttacttttattatcattaccagtattagctggtgctattactatattattaacagatcgaaatttaaatacttctttttttgatccagcaggaggaggagatccaattttataccaacatttattt
>myceto_ZRCBDP0070023_Mangrove
tttagcatctacaattgctcatgcaggagcttcagttgatttagcaattttttctttacatttagcaggaatttcttcaattttaggagctgtaaattttattactactgtaattaatatacgagccccaggaattacatttgatcgaatacctttatttgtttgatcagttttaattactgctgttttacttttattatcattaccagtattagctggtgctattactatattattaacagatcgaaatttaaatacttctttttttgatccagcaggaggaggagatccaattttataccaacatttattt
>myceto_ZRCBDP0070024_Mangrove
tttagcatctacaattgctcatgcaggagcttcagttgatttagcaattttttctttacatttagcaggaatttcttcaattttaggagctgtaaattttattactactgtaattaatatacgagccccaggaattacatttgatcgaatacctttatttgtttgatcagttttaattactgctgttttacttttattatcattaccagtattagctggtgctattactatattattaacagatcgaaatttaaatacttctttttttgatccagcaggaggaggagatccaattttataccaacatttattt
>myceto_ZRCBDP0070030_Mangrove
tttagcatctacaattgctcatgcaggagcttcagttgatttagcaattttttctttacatttagcaggaatttcttcaattttaggagctgtaaattttattactactgtaattaatatacgagccccaggaattaaatttgatcgaatacctttatttgtttgatcagttttaattactgctgttttacttttattatcattaccagtattagctggtgctattactatattattaacagatcgaaatttaaatacttctttttttgatccagcaggaggaggagatccaattttataccaacatttattt
>myceto_ZRCBDP0070031_Mangrove
tttagcatctacaattgctcatgcaggagcttcagttgatttagcaattttttctttacatttagcaggaatttcttcaattttaggagctgtaaattttattactactgtaattaatatacgagccccaggaattacatttgatcgaatacctttatttgtttgatcagttttaattactgctgttttacttttattatcattaccagtattagctggtgctattactatattattaacagatcgaaatttaaatacttctttttttgacccagcaggaggaggagatccaattttataccaacatttattt
>myceto_ZRCBDP0070032_Mangrove
tttagcatctacaattgctcatgcaggagcttcagttgatttagcaattttttctttacatttagcaggaatttcttcaattttaggagctgtaaattttattactactgtaattaatatacgagccccaggaattaaatttgatcgaatacctttatttgtttgatcagttttaattactgctgttttacttttattatcattaccagtattagctggtgctattactatattattaacagatcgaaatttaaatacttctttttttgatccagcaggaggaggagatccaattttataccaacatttattt
>myceto_ZRCBDP0070034_Mangrove
tttagcatctacaattgctcatgcaggagcttcagttgatttagcaattttttctttacatttagcaggaatttcttcaattttaggagctgtaaattttattactactgtaattaatatacgagccccaggaattacatttgatcgaatacctttatttgtttgatcagttttaattactgctgttttacttttattatcattaccagtattagctggtgctattactatattattaacagatcgaaatttaaatacttctttttttgatccagcaggaggaggagatccaattttataccaacatttattt
>myceto_ZRCBDP0070037_Mangrove
tttagcatctacaattgctcatgcaggagcttcagttgatttagcaattttttctttacatttagcaggaatttcttcaattttaggagctgtaaattttattactactgtaattaatatacgagccccaggaattacatttgatcgaatacctttatttgtttgatcagttttaattactgctgttttacttttattatcattaccagtattagctggtgctattactatattattaacagatcgaaatttaaatacttctttttttgatccagcaggaggaggagatccaattttataccaacatttattt
>myceto_ZRCBDP0070038_Mangrove
tttagctgcctcaattgctcattctggagcatcagtagatttatcaattttttccttacatttagcaggaatttcttcaattttaggagcagtaaattttattacaactattattaatatacgtacacctaatataaattttactcaaatacctttatttgtttgatcagtcttaattacagcaattctgttacttttatcacttccagttttagcaggagcaattactatacttttaacagatcgaaatttaaatacgtctttttttgatcctgcggggggtggagacccaattttatatcaacatttattt
>myceto_ZRCBDP0070039_Mangrove
tttagcatctacaattgctcatgcaggagcttcagttgatttagcaattttttctttacatttagcaggaatttcttcaattttaggagctgtaaattttattactactgtaattaatatacgagccccaggaattacatttgatcgaatacctttatttgtttgatcagttttaattactgctgttttacttttattatcattaccagtattagctggtgctattactatattattaacagatcgaaatttaaatacttctttttttgatccagcaggaggaggagatccaattttataccaacatttattt
>myceto_ZRCBDP0070040_Mangrove
tttagcatctacaattgctcatgcaggagcttcagttgatttagcaattttttctttacatttagcaggaatttcttcaattttaggagctgtaaattttattactactgtaattaatatacgagccccaggaattacatttgatcgaatacctttatttgtttgatcagttttaattactgctgttttacttttattatcattaccagtattagctggtgctattactatattattaacagatcgaaatttaaatacttctttttttgatccagcaggaggaggagatccaattttataccaacatttattt
>myceto_ZRCBDP0070041_Mangrove
tttagcatctacaattgctcatgcaggagcttcagttgatttagcaattttttctttacatttagcaggaatttcttcaattttaggagctgtaaattttattactactgtaattaatatacgagccccaggaattacatttgatcgaatacctttatttgtttgatcagttttaattactgctgttttacttttattatcattaccagtattagctggtgctattactatattattaacagatcgaaatttaaatacttctttttttgatccagcaggaggaggagatccaattttataccaacatttattt
>myceto_ZRCBDP0070042_Mangrove
tttagcatctacaattgctcatgcaggagcttcagttgatttagcaattttttctttacatttagcaggaatttcttcaattttaggagctgtaaattttattactactgtaattaatatacgagccccaggaattacatttgatcgaatacctttatttgtttgatcagttttaattactgctgttttacttttattatcattaccagtattagctggtgctattactatattattaacagatcgaaatttaaatacttctttttttgatccagcaggaggaggagatccaattttataccaacatttattt
>myceto_ZRCBDP0070043_Mangrove
tttagcatctacaattgctcatgcaggagcttcagttgatttagcaattttttctttacatttagcaggaatttcttcaattttaggagctgtaaattttattactactgtaattaatatacgagccccaggaattacatttgatcgaatacctttatttgtttgatcagttttaattactgctgttttacttttattatcattaccagtattagctggtgctattactatattattaacagatcgaaatttaaatacttctttttttgatccagcaggaggaggagatccaattttataccaacatttattt
>myceto_ZRCBDP0070044_Mangrove
tttagcatctacaattgctcatgcaggagcttcagttgatttagcaattttttctttacatttagcaggaatttcttcaattttaggagctgtaaattttattactactgtaattaatatacgagccccaggaattacatttgatcgaatacctttatttgtttgatcagttttaattactgctgttttacttttattatcattaccagtattagctggtgctattactatattattaacagatcgaaatttaaatacttctttttttgatccagcaggaggaggagatccaattttataccaacatttattt
>myceto_ZRCBDP0070046_Mangrove
tttagcatctacaattgctcatgcaggagcttcagttgatttagcaattttttctttacatttagcaggaatttcttcaattttaggagctgtaaattttattactactgtaattaatatacgagccccaggaattacatttgatcgaatacctttatttgtttgatcagttttaattactgctgttttacttttattatcattaccagtattagctggtgctattactatattattaacagatcgaaatttaaatacttctttttttgatccagcaggaggaggagatccaattttataccaacatttattt
>myceto_ZRCBDP0070048_Mangrove
tttagcatctacaattgctcatgcaggagcttcagttgatttagcaattttttctttacatttagcaggaatttcttcaattttaggagctgtaaattttattactactgtaattaatatacgagccccaggaattacatttgatcgaatacctttatttgtttgatcagttttaattactgctgttttacttttattatcattaccagtattagctggtgctattactatattattaacagatcgaaatttaaatacttctttttttgatccagcaggaggaggagatccaattttataccaacatttattt
>myceto_ZRCBDP0070050_Mangrove
tttagcatctacaattgctcatgcaggagcttcagttgatttagcaattttttctttacatttagcaggaatttcttcaattttaggagctgtaaattttattactactgtaattaatatacgagccccaggaattacatttgatcgaatacctttatttgtttgatcagttttaattactgctgttttacttttattatcattaccagtattagctggtgctattactatattattaacagatcgaaatttaaatacttctttttttgatccagcaggaggaggagatccaattttataccaacatttattt
>myceto_ZRCBDP0070051_Mangrove
tttagcatctacaattgctcatgcaggagcttcagttgatttagcaattttttctttacatttagcaggaatttcttcaattttaggagctgtaaattttattactactgtaattaatatacgagccccaggaattacatttgatcgaatacctttatttgtttgatcagttttaattactgctgttttacttttattatcattaccagtattagctggtgctattactatattattaacagatcgaaatttaaatacttctttttttgatccagcaggaggaggagatccaattttataccaacatttattt
>myceto_ZRCBDP0070054_Mangrove
tttagcatctacaattgctcatgcaggagcttcagttgatttagcaattttttctttacatttagcaggaatttcttcaattttaggagctgtaaattttattactactgtaattaatatacgagccccaggaattacatttgatcgaatacctttatttgtttgatcagttttaattactgctgttttacttttattatcattaccagtattagctggtgctattactatattattaacagatcgaaatttaaatacttctttttttgatccagcaggaggaggagatccaattttatatcaacatttattt
>myceto_ZRCBDP0070058_Mangrove
tttagcatctacaattgctcatgcaggagcttcagttgatttagcaattttttctttacatttagcaggaatttcttcaattttaggagctgtaaattttattactactgtaattaatatacgagccccaggaattacatttgatcgaatacctttatttgtttgatcagttttaattactgctgttttacttttattatcattaccagtattagctggtgctattactatattattaacagatcgaaatttaaatacttctttttttgacccagcaggaggaggagatccaattttataccaacatttattt
>myceto_ZRCBDP0070059_Mangrove
tttagcatctacaattgctcatgcaggagcttcagttgatttagcaattttttctttacatttagcaggaatttcttcaattttaggggctgtaaattttattactactgtaattaatatacgagccccaggaattacatttgatcgaatacctttatttgtttgatcagttttaattactgctgttttacttttattatcattaccagtattagctggtgctattactatattattaacagatcgaaatttaaatacttctttttttgacccagcaggaggaggagatccaattttatatcaacatttattt
>myceto_ZRCBDP0070060_Mangrove
tttagcatctacaattgctcatgcaggagcttcagttgatttagcaattttttctttacatttagcaggaatttcttcaattttaggagctgtaaattttattactactgtaattaatatacgagccccaggaattacatttgatcgaatacctttatttgtttgatcagttttaattactgctgttttacttttattatcattaccagtattagctggtgctattactatattattaacagatcgaaatttaaatacttctttttttgatccagcaggaggaggagatccaattttataccaacatttattt
>myceto_ZRCBDP0070099_Mangrove
tttagcatctacaattgctcatgcaggagcttcagttgatttagcaattttttctttacatttagcaggaatttcttcaattttaggagctgtaaattttattactactgtaattaatatacgagccccaggaattacatttgatcgaatacctttatttgtttgatcagttttaattactgctgttttacttttattatcattaccagtattagctggtgctattactatattattaacagatcgaaatttaaatacttctttttttgatccagcaggaggaggagatccaattttataccaacatttattt
>myceto_ZRCBDP0070100_Mangrove
tttagcatctacaattgctcatgcaggagcttcagttgatttagcaattttttctttacatttagcaggaatttcttcaattttaggagctgtaaattttattactactgtaattaatatacgagccccaggaattacatttgatcgaatacctttatttgtttgatcagttttaattactgctgttttacttttattatcattaccagtattagctggtgctattactatattattaacagatcgaaatttaaatacttctttttttgatccagcaggaggaggagatccaattttataccaacatttattt
>myceto_ZRCBDP0070104_Mangrove
actatcttcaacaattgctcatgcaggagcatcagttgatttaacaattttttctttacatttagcaggaatttcatcaattttaggagctgtaaattttattacaactattattaatatacgttctcctggaatttatttagatcgaatacctttatttgtatgatcagtaataattacagctattttattattattatcacttcctgtattagcaggagctattactatattattaacagatcgaaatttaaatacttctttttttgatcctgcaggaggaggagatcctattttatatcaacatttattt
>myceto_ZRCBDP0070110_CoastalForest
tttagctgcctcaattgctcattctggagcatcagtagatttatcaattttttccttacatttagcaggaatttcttcaattttaggagcagtaaattttattacaactattattaatatacgtacacctaatataaattttactcaaatacctttatttgtttgatcagtcttaattacagcaattctgttacttttatcacttccagttttagcaggagcaattactatacttttaacagatcgaaatttaaatacgtctttttttgatcctgcggggggtggagacccaattttatatcaacatttattt
>myceto_ZRCBDP0070116_CoastalForest
tttagctgcctcaattgctcattctggagcatcagtagatttatcaattttttccttgcatttagcaggaatttcttcaattttaggagcagtaaattttattacaactattattaatatacgtacacctaatataaattttactcaaatacctttatttgtttgatcagtcttaattacagcaattctgttacttttatcgcttccagttttagcaggagcaattactatacttttaacagatcgaaatttaaatacatctttttttgatcccgcaggaggaggagacccaattttatatcaacatctattt
>myceto_ZRCBDP0070119_CoastalForest
tctttcatctactattgctcatgcaggatcttctgttgatttagctattttttctcttcatttagctggtatttcttcaattttaggagctattaattttattactacaattattaatatacgatctcctggaatttcttttgatcgtttacctttatttgtatgatcagtattaattactgctattcttttacttctttctttacctgttttagcaggtgcaattactatattattaacagatcgaaatttaaatacttctttttttgatcctgcgggaggaggggatcctattttatatcaacatttattt
>myceto_ZRCBDP0070120_CoastalForest
cctttcttcaacaattgctcatgcaggatcttcagtagatttagctattttttctttacatttagcaggtatttcttctattttaggagctattaattttattactactattattaatatgcgagccccaggaattacttttgatcgtataccattatttgtgtgatctgtattaattacagctgtacttcttcttttatctttacctgttttagctggagctattaccatattattaacagatcgaaatttaaacacttcattctttgatcctgcaggtgggggtgatcctattttataccaacatttattt
>myceto_ZRCBDP0070122_Mangrove
tttagcatctacaattgctcatgcaggagcttcagttgatttagcaattttttctttacatttagcaggaatttcttcaattttaggagctgtaaattttattactactgtaattaatatacgagccccaggaattacatttgatcgaatacctttatttgtttgatcagttttaattactgctgttttacttttattatcattaccagtattagctggtgctatcactatattattaacagatcgaaatttaaatacttctttttttgatccagcaggaggaggagatccaattttataccaacatttattt
>myceto_ZRCBDP0070125_CoastalForest
-ctttcttcaacaattgctcatgcgggatcttcagtagatttagctattttttctttacatttagcaggtatttcttctattttaggagctattaattttattactactattattaatatgcgagccccaggaattacttttgatcgtataccattatttgtgtgatctgtattaattacagctgtacttcttcttttatctttacctgttttagctggagctattaccatattattaacagatcgaaatttaaacacttcattctttgatcctgcaggtgggggtgatcctattttataccaacatttattt
>myceto_ZRCBDP0070126_CoastalForest
actatcttcaacaattgctcatgcaggagcatcagttgatttaacaattttttctttacatttagcaggaatttcatcaattttaggagctgtaaattttattacaactattattaatatacgttctcctggaatttatttagatcgaatacctttatttgtatgatcagtaataattacagctattttattattattatcacttcctgtattagcaggagctattactatattattaacagatcgaaatttaaatacttctttttttgatcctgcaggaggaggagatcctattttatatcaacatttattt
>myceto_ZRCBDP0070127_Mangrove
actatcttcaacaattgctcatgcaggagcatcagttgatttaacaattttttctttacatttagcaggaatttcatcaattttaggagctgtaaattttattacaactattattaatatacgttctcctggaatttatttagatcgaatacctttatttgtatgatcagtaataattacagctattttattattattatcacttcctgtattagcaggagctattactatattattaacagatcgaaatttaaatacttctttttttgatcctgcaggaggaggagatcctattttatatcaacatttattt
>myceto_ZRCBDP0070128_Mangrove
cctttcttctacattagctcatggaggatcatctgtagatttagcaattttttctttacatttagcaggaatctcttcaattttaggtgctattaattttattacaactattattaatataaaatctccaggaatatcttttgataaaatacctttatttgtttgatctgttttaattacagctattttattattattatctttacctgtattagcaggagctattacaatattattaacagatcgaaatttaaacacctcattttttgaccccgccggaggaggagatccaattttatatcaacatttattt
>myceto_ZRCBDP0070131_Mangrove
tctttcttctactatcgctcatgctggatcttctgtagatttagcaattttttctttacacctagcaggaatttcttcaattttaggagcaattaattttattacaactattattaatatgcgagctccaggtattacttttgatcgaatacctttatttgtatgatcagtattaattactgcagtacttttattattatctttaccagtattagccggagctattactatactattaacagatcgaaatttaaatacctcattttttgatccagcagggggaggagaccctattttataccaacatttattt
>myceto_ZRCBDP0070133_Mangrove
tttagctgcctcaattgctcattctggagcatcagtagatttatcaattttttccttacatttagcaggaatttcttcaattttaggagcagtaaattttattacaactattattaatatacgtacacctaatataaattttactcaaatacctttatttgtttgatcagtcttaattacagcaattctgttacttttatcgcttccagttttagcaggagcaattactatacttttaacagatcgaaatttaaatacatctttttttgatcctgcaggaggaggagacccaattttatatcaacatctattt
>myceto_ZRCBDP0070134_Mangrove
-ctttcttcaacaattgctcatgcaggatcttcagtagatttagctattttttctttacatttagcaggtatttcttctattttaggagctattaattttattactactattattaatatgcgagccccaggaattacttttgatcgtataccattatttgtgtgatctgtattaattacagctgtacttcttcttttatctttacctgttttagctggagctattaccatattattaacagatcgaaatttaaacacttcattctttgatcctgcaggtgggggtgatcctattttataccaacatttattt
>myceto_ZRCBDP0070139_CoastalForest
tttagctgcctcaattgctcattctggagcatcagtagatttatcaattttttccttgcatttagcaggaatttcttcaattttaggagcagtaaattttattacaactattattaatatacgtacacctaatataaattttactcaaatacctttatttgtttgatcagtcttaattacagcaattctgttacttttatcgcttccagttttagcaggagcaattactatacttttaacagatcgaaatttaaatacatctttttttgatcccgcaggaggaggagacccaattttatatcaacatctattt
>myceto_ZRCBDP0070140_CoastalForest
tctttcatctactattgctcatgcaggatcttctgttgatttagctattttttctcttcatttagctggtatttcttcaattttaggagctattaattttattactacaattattaatatacgatctcctggaatttcttttgatcgtttacctttatttgtatgatcagtattaattactgctattcttttacttctttctttacctgttttagcaggtgcaattactatattattaacagatcgaaatttaaatacttctttttttgatcctgcgggaggaggggatcctattttatatcaacatttattt
>myceto_ZRCBDP0070142_CoastalForest
cctttcttcaacaattgctcatgcaggatcttcagtagatttagctattttttctttacatttagcaggtatttcttctattttaggagctattaattttattactactattattaatatacgagccccaggaattacttttgatcgtataccattatttgtgtgatctgtattaattacagctgtacttcttcttttatctttacctgttttagctggagctattaccatattattaacagatcgaaatttaaatacttcattctttgatcctgcaggtgggggtgatcctattttataccaacatttattt
>myceto_ZRCBDP0070143_CoastalForest
tttagctgcctcaattgctcattctggagcatcagtagatttatcaattttttccttacatttagcaggaatttcttcaattttaggagcagtaaattttattacaactattattaatatacgtacacctaatataaattttactcaaatacctttatttgtttgatcagtcttaattacagcaattctgttacttttatcacttccagttttagcaggagcaattactatacttttaacagatcgaaatttaaatacgtctttttttgatcctgcggggggtggagacccaattttatatcaacatttattt
>myceto_ZRCBDP0070430_Mangrove
cctttcttcaacaattgctcatgcaggatcttcagtagatttagctattttttctttacatttagcaggtatttcttctattttaggagctattaattttattactactattattaatatgcgagccccaggaattacttttgatcgtataccattatttgtgtgatctgtattaattacagctgtacttcttcttttatctttacctgttttagctggagctattaccatattattaacagatcgaaatttaaacacttcattctttgatcctgcaggtgggggtgatcctattttataccaacatttattt
>myceto_ZRCBDP0070431_CoastalForest
cctttcttcaacaattgctcatgcaggatcttcagtagatttagctattttttctttacatttagcaggtatttcttctattttaggagctattaattttattactactattattaatatacgagccccaggaattacttttgatcgtataccattatttgtgtgatctgtattaattacagctgtacttcttcttttatctttacctgttttagctggagctattaccatattattaacagatcgaaatttaaacacttcattctttgatcctgcaggtgggggtgatcctattttataccaacatttattt
>myceto_ZRCBDP0070432_Mangrove
cctttcttcaacaattgctcatgcaggatcttcagtagatttagctattttttctttacatttagcaggtatttcttctattttaggagctattaattttattactactattattaatatacgagccccaggaattacttttgatcgtatgccattatttgtgtgatctgtattaatcacagctgtacttcttcttttatctttacctgttttagctggagctattaccatattattaacagatcgaaatttaaatacttcattctttgatcctgcaggtgggggtgatcctattttatatcaacatttattt
>myceto_ZRCBDP0070433_Mangrove
tctttcttctactattgctcatgctggatcttctgtagatttagcaattttttctttacacctagcaggaatttcttcaattttaggagcaattaattttattacaactattattaatatgcgagctccaggtattacttttgatcgaatacctttatttgtatgatcagtattaattactgcagtacttttattattatctttaccagtattagccggagctattactatactattaacagatcgaaatttaaatacctcattttttgatccagcagggggaggagaccctattttataccaacatttattt
>myceto_ZRCBDP0070438_CoastalForest
tttagctgcctcaattgctcattctggagcatcagtagatttatcaattttttccttacatttagcaggaatttcttcaattttaggagcagtaaattttattacaactattattaatatacgtacacctaatataaattttactcaaatacctttatttgtttgatcagtcttaattacagcaattctgttacttttatcgcttccagttttagcaggagcaattactatacttttaacagatcgaaatttaaatacatctttttttgatcctgcaggaggaggagacccaattttatatcaacatctattt
>myceto_ZRCBDP0070439_CoastalForest
tttagctgcctcaattgctcattctggagcatcagtagatttatcaattttttccttacatttagcaggaatttcttcaattttaggagcagtaaattttattacaactattattaatatacgtacacctaatataaattttactcaaatacctttatttgtttgatcagtcttaattacagcaattctgttacttttatcacttccagttttagcaggagcaattactatacttttaacagatcgaaatttaaatacgtctttttttgatcctgcggggggtggagacccaattttatatcaacatttattt
>myceto_ZRCBDP0070440_CoastalForest
cctttcttcaacaattgctcatgcaggatcttcagtagatttagctattttttctttacatttagcaggtatttcttctattttaggagctattaattttattactactattattaatatgcgagccccaggaattacttttgatcgtataccattatttgtgtgatctgtattaattacagctgtacttcttcttttatctttacctgttttagctggagctattaccatattattaacagatcgaaatttaaacacttcattctttgatcctgcaggtgggggtgatcctattttataccaacatttattt
>myceto_ZRCBDP0070441_CoastalForest
tttagctgcctcaattgctcattctggagcatcagtagatttatcaattttttccttacatttagcaggaatttcttcaattttaggagcagtaaattttattacaactattattaatatacgtacacctaatataaattttactcaaatacctttatttgtttgatcagtcttaattacagcaattctgttacttttatcacttccagttttagcaggagcaattactatacttttaacagatcgaaatttaaatacgtctttttttgatcctgcggggggtggagacccaattttatatcaacatttattt
>myceto_ZRCBDP0070442_Mangrove
tttagcatctacaattgctcatgcaggagcttcagttgatttagcaattttttctttacatttagcaggaatttcttcaattttaggagctgtaaattttattactactgtaattaatatacgagccccaggaattaaatttgatcgaatacctttatttgtttgatcagttttaattactgctgttttacttttattatcattaccagtattagctggtgctattactatattattaacagatcgaaatttaaatacttctttttttgatccagcaggaggaggagatccaattttataccaacatttattt
>myceto_ZRCBDP0070443_Mangrove
tttagctgcctcaattgctcattctggagcatcagtagatttatcaattttttccttacatttagcaggaatttcttcaattttaggagcagtaaattttattacaactattattaatatacgtacacctaatataaattttactcaaatacctttatttgtttgatcagtcttaattacagcaattctgttacttttatcgcttccagttttagcaggagcaattactatacttttaacagatcgaaatttaaatacatctttttttgatcctgcaggaggaggagacccaattttatatcaacatctattt
>myceto_ZRCBDP0070444_Mangrove
tctttcttctactatcgctcatgctggatcttctgtagatttagcaattttttctttacacctagcaggaatttcttcaattttaggagcaattaattttattacaactattattaatatgcgagctccaggtattacttttgatcgaatacctttatttgtatgatcagtattaattactgcagtacttttattattatctttaccagtattagccggagctattactatactattaacagatcgaaatttaaatacctcattttttgatccagcagggggaggagaccctattttataccaacatttattt
>myceto_ZRCBDP0070451_CoastalForest
tttagctgcctcaattgctcattctggagcatcagtagatttatcaattttttccttacatttagcaggaatttcttcaattttaggagcagtaaattttattacaactattattaatatacgtacacctaatataaattttactcaaatacctttatttgtttgatcagtcttaattacagcaattctgttacttttatcacttccagttttagcaggagcaattactatacttttaacagatcgaaatttaaatacgtctttttttgatcctgcggggggtggagacccaattttatatcaacatttattt
>myceto_ZRCBDP0070454_Mangrove
tttagcatctacaattgctcatgcaggagcttcagttgatttagcaattttttctttacatttagcaggaatttcttcaattttaggagctgtaaattttattactactgtaattaatatacgagccccaggaattacatttgatcgaatacctttatttgtttgatcagttttaattactgctgttttacttttattatcattaccagtattagctggtgctattactatattattaacagatcgaaatttaaatacttctttttttgatccagcaggaggaggagatccaattttataccaacatttattt
>myceto_ZRCBDP0070455_Mangrove
tttagcatctacaattgctcatgcaggagcttcagttgatttagcaattttttctttacatttagcaggaatttcttcaattttaggagctgtaaattttattactactgtaattaatatacgagccccaggaattacatttgatcgaatacctttatttgtttgatcagttttaattactgctgttttacttttattatcattaccagtattagctggtgctattactatattattaacagatcgaaatttaaatacttctttttttgatccagcaggaggaggagatccaattttataccaacatttattt
>myceto_ZRCBDP0070456_Mangrove
tttagcatctacaattgctcatgcaggagcttcagttgatttagcaattttttctttacatttagcaggaatttcttcaattttaggagctgtaaattttattactactgtaattaatatacgagccccaggaattacatttgatcgaatacctttatttgtttgatcagttttaattactgctgttttacttttattatcattaccagtattagctggtgctattactatattattaacagatcgaaatttaaatacttctttttttgatccagcaggaggaggagatccaattttataccaacatttattt
>myceto_ZRCBDP0070457_Mangrove
tttagcatctacaattgctcatgcaggagcttcagttgatttagcaattttttctttacatttagcaggaatttcttcaattttaggagctgtaaattttattactactgtaattaatatacgagccccaggaattacatttgatcgaatacctttatttgtttgatcagttttaattactgctgttttacttttattatcattaccagtattagctggtgctattactatattattaacagatcgaaatttaaatacttctttttttgatccagcaggaggaggagatccaattttataccaacatttattt
>myceto_ZRCBDP0070458_Mangrove
tttagcatctacaattgctcatgcaggagcttcagttgatttagcaattttttctttacatttagcaggaatttcttcaattttaggggctgtaaattttattactactgtaattaatatacgagctccaggaattacatttgatcgaatacctttatttgtttgatcagttttaattactgctgttttacttttattatcattaccagtattagctggtgctattactatattattaacagatcgaaatttaaatacttctttttttgatccagcaggaggaggagatccaattttatatcaacatttattt
>myceto_ZRCBDP0070459_Mangrove
tttagcatctacaattgctcatgcaggagcttcagttgatttagcaattttttctttacatttagcaggaatttcttcaattttaggagctgtaaattttattactactgtaattaatatacgagccccaggaattacatttgatcgaatacctttatttgtttgatcagttttaattactgctgttttacttttattatcattaccagtattagctggtgctattactatattattaacagatcgaaatttaaatacttctttttttgatccagcaggaggaggagatccaattttataccaacatttattt
>myceto_ZRCBDP0070460_Mangrove
tttagcatctacaattgctcatgcaggagcttcagttgatttagcaattttttctttacatttagcaggaatttcttcaattttaggagctgtaaattttattactactgtaattaatatacgagccccaggaattacatttgatcgaatacctttatttgtttgatcagttttaattactgctgttttacttttattatcattaccagtattagctggtgctattactatattattaacagatcgaaatttaaatacttctttttttgatccagcaggaggaggagatccaattttatatcaacatttattt
>myceto_ZRCBDP0070476_Mangrove
tttagcatctacaattgctcatgcaggagcttcagttgatttagcaattttttctttacatttagcaggaatttcttcaattttaggagctgtaaattttattactactgtaattaatatacgagccccaggaattacatttgatcgaatacctttatttgtttgatcagttttaattactgctgttttacttttattatcattaccagtattagctggtgctattactatattattaacagatcgaaatttaaatacttctttttttgatccagcaggaggaggagatccaattttataccaacatttattt
>myceto_ZRCBDP0070478_Mangrove
tttagcatctacaattgctcatgcaggagcttcagttgatttagcaattttttctttacatttagcaggaatttcttcaattttaggagctgtaaattttattactactgtaattaatatacgagccccaggaattacatttgatcgaatacctttatttgtttgatcagttttaattactgctgttttacttttattatcattaccagtattagctggtgctattactatattattaacagatcgaaatttaaatacttctttttttgatccagcaggaggaggagatccaattttataccaacatttattt
>myceto_ZRCBDP0070479_Mangrove
tttagcatctacaattgctcatgcaggagcttcagttgatttagcaattttttctttacatttagcaggaatttcttcaattttaggagctgtaaattttattactactgtaattaatatacgagccccaggaattacatttgatcgaatacctttatttgtttgatcagttttaattactgctgttttacttttattatcattaccagtattagctggtgctattactatattattaacagatcgaaatttaaatacttctttttttgatccagcaggaggaggagatccaattttataccaacatttattt
>myceto_ZRCBDP0070480_Mangrove
tttagcatctacaattgctcatgcaggagcttcagttgatttagcaattttttctttacatttagcaggaatttcttcaattttaggagctgtaaattttattactactgtaattaatatacgagccccaggaattacatttgatcgaatacctttatttgtttgatcagttttaattactgctgttttacttttattatcattaccagtattagctggtgctattactatattattaacagatcgaaatttaaatacttctttttttgatccagcaggaggaggagatccaattttataccaacatttattt
>myceto_ZRCBDP0070481_Mangrove
tttagcatctacaattgctcatgcaggagcttcagttgatttagcaattttttctttacatttagcaggaatttcttcaattttaggagctgtaaattttattactactgtaattaatatacgagccccaggaattacatttgatcgaatacctttatttgtttgatcagttttaattactgctgttttacttttattatcattaccagtattagctggtgctattactatattattaacagatcgaaatttaaatacttctttttttgatccagcaggaggaggagatccaattttataccaacatttattt
>myceto_ZRCBDP0070482_Mangrove
tttagcatctacaattgctcatgcaggagcttcagttgatttagcaattttttctttacatttagcaggaatttcttcaattttaggagctgtaaattttattactactgtaattaatatacgagctccaggaattacatttgatcgaatacctttatttgtttgatcagttttaattactgctgttttacttttattatcattaccagtattagctggtgctattactatattattaacagatcgaaatttaaatacttctttttttgatccagcaggaggaggagatccaattttataccaacatttattt
>myceto_ZRCBDP0070484_Mangrove
tttagcatctacaattgctcatgcaggagcttcagttgatttagcaattttttctttacatttagcaggaatttcttcaattttaggagctgtaaattttattactactgtaattaatatacgagccccaggaattacatttgatcgaatacctttatttgtttgatcagttttaattactgctgttttacttttattatcattaccagtattagctggtgctattactatattattaacagatcgaaatttaaatacttctttttttgatccagcaggaggaggagatccaattttataccaacatttattt
>myceto_ZRCBDP0070485_Mangrove
tttagcatctacaattgctcatgcaggagcttcagttgatttagcaattttttctttacatttagcaggaatttcttcaattttaggagctgtaaattttattactactgtaattaatatacgagccccaggaattacatttgatcgaatacctttatttgtttgatcagttttaattactgctgttttacttttattatcattaccagtattagctggtgctattactatattattaacagatcgaaatttaaatacttctttttttgatccagcaggaggaggagatccaattttataccaacatttattt
>myceto_ZRCBDP0070486_Mangrove
tttagcatctacaattgctcatgcaggagcttcagttgatttagcaattttttctttacatttagcaggaatttcttcaattttaggagctgtaaattttattactactgtaattaatatacgagccccaggaattacatttgatcgaatacctttatttgtttgatcagttttaattactgctgttttacttttattatcattaccagtattagctggtgctattactatattattaacagatcgaaatttaaatacttctttttttgatccagcaggaggaggagatccaattttataccaacatttattt
>myceto_ZRCBDP0070487_Mangrove
tttagcatctacaattgctcatgcaggagcttcagttgatttagcaattttttctttacatttagcaggaatttcttcaattttaggagctgtaaattttattactactgtaattaatatacgagccccaggaattacatttgatcgaatacctttatttgtttgatcagttttaattactgctgttttacttttattatcattaccagtattagctggtgctattactatattattaacagatcgaaatttaaatacttctttttttgatccagcaggaggaggagatccaattttataccaacatttattt
>myceto_ZRCBDP0070488_Mangrove
tttagcatctacaattgctcatgcaggagcttcagttgatttagcaattttttctttacatttagcaggaatttcttcaattttaggggctgtaaattttattactactgtaattaatatacgagccccaggaattacatttgatcgaatacctttatttgtttgatcagttttaattactgctgttttacttttattatcattaccagtattagctggtgctattactatattattaacagatcgaaatttaaatacttctttttttgatccagcaggaggaggagatccaattttatatcaacatttattt
>myceto_ZRCBDP0070489_Mangrove
tttagcatctacaattgctcatgcaggagcttcagttgatttagcaattttttctttacatttagcaggaatttcttcaattttaggagctgtaaattttattactactgtaattaatatacgagccccaggaattacatttgatcgaatacctttatttgtttgatcagttttaattactgctgttttacttttattatcattaccagtattagctggtgctattactatattattaacagatcgaaatttaaatacttctttttttgatccagcaggaggaggagatccaattttataccaacatttattt
>myceto_ZRCBDP0070547_Mangrove
-ctttcttcaacaattgctcatgcaggatcttcagtagatttagctattttttctttacatttagcaggtatttcttctattttaggagctattaattttattactactattattaatatacgagccccaggaattacttttgatcgtataccattatttgtgtgatctgtattaattacagctgtacttcttcttttatctttacctgttttagctggagctattaccatattattaacagatcgaaatttaaacacttcattctttgatcctgcaggtgggggtgatcctattttataccaacatttattt
>myceto_ZRCBDP0070550_Mangrove
tttagcatctacaattgctcatgcaggagcttcagttgatttagcaattttttctttacatttagcaggaatttcttcaattttaggagctgtaaattttattactactgtaattaatatacgagccccaggaattacatttgatcgaatacctttatttgtttgatcagttttaattactgctgttttacttttattatcattaccagtattagctggtgctattactatattattaacagatcgaaatttaaatacttctttttttgatccagcaggaggaggagatccaattttataccaacatttattt
>myceto_ZRCBDP0070562_Mangrove
tttagcatctacaattgctcatgcaggagcttcagttgatttagcaattttttctttacatttagcaggaatttcttcaattttaggagctgtaaattttattactactgtaattaatatacgagccccaggaattacatttgatcgaatacctttatttgtttgatcagttttaattactgctgttttacttttattatcattaccagtattagctggtgctattactatattattaacagatcgaaatttaaatacttctttttttgatccagcaggaggaggagatccaattttataccaacatttattt
>myceto_ZRCBDP0070563_Mangrove
tttagcatctacaattgctcatgcaggagcttcagttgatttagcaattttttctttacatttagcaggaatttcttcaattttaggagctgtaaattttattactactgtaattaatatacgagccccaggaattacatttgatcgaatacctttatttgtttgatcagttttaattactgctgttttacttttattatcattaccagtattagctggtgctattactatattattaacagatcgaaatttaaatacttctttttttgatccagcaggaggaggagatccaattttataccaacatttattt
>myceto_ZRCBDP0070578_Mangrove
tttagcatctacaattgctcatgcaggagcttcagttgatttagcaattttttctttacatttagcaggaatttcttcaattttaggagctgtaaattttattactactgtaattaatatacgagccccaggaattacatttgatcgaatacctttatttgtttgatcagttttaattactgctgttttacttttattatcattaccagtattagctggtgctattactatattattaacagatcgaaatttaaatacttctttttttgatccagcaggaggaggagatccaattttataccaacatttattt
>myceto_ZRCBDP0070579_Mangrove
tttagcatctacaattgctcatgcaggagcttcagttgatttagcaattttttctttacatttagcaggaatttcttcaattttaggagctgtaaattttattactactgtaattaatatacgagccccaggaattacatttgatcgaatacctttatttgtttgatcagttttaattactgctgttttacttttattatcattaccagtattagctggtgctattactatattattaacagatcgaaatttaaatacttctttttttgatccagcaggaggaggagatccaattttataccaacatttattt
>myceto_ZRCBDP0070585_Mangrove
tctttcatctactattgctcatgcaggatcttctgttgatttagctattttttctcttcatttagctggtatttcttcaattttaggagctattaattttattactacaattattaatatacgatctcctggaatttcttttgatcgtttacctttatttgtatgatcagtattaattactgctattcttttacttctttctttacctgttttagcaggtgcaattactatattattaacagatcgaaatttaaatacttctttttttgatcctgcgggaggaggggatcctattttatatcaacatttattt
>myceto_ZRCBDP0070587_Mangrove
tctttcttctactattgctcatgctggatcttctgtagatttagcaattttttctttacacctagcaggaatttcttcaattttaggagcaattaattttattacaactattattaatatgcgagctccaggtattacttttgatcgaatacctttatttgtatgatcagtattaattactgcagtacttttattattatctttaccagtattagccggagctattactatactattaacagatcgaaatttaaatacctcattttttgatccagcagggggaggagaccctattttataccaacatttattt
>myceto_ZRCBDP0070591_CoastalForest
tttagcatctacaattgctcatgcaggagcttcagttgatttagcaattttttctttacatttagcaggaatttcttcaattttaggagctgtaaattttattactactgtaattaatatacgagccccaggaattacatttgatcgaatacctttatttgtttgatcagttttaattactgctgttttacttttattatcattaccagtattagctggtgctattactatattattaacagatcgaaatttaaatacttctttttttgatccagcaggaggaggagatccaattttataccaacatttattt
>myceto_ZRCBDP0070593_CoastalForest
tttagcatctacaattgctcatgcaggagcttcagttgatttagcaattttttctttacatttagcaggaatttcttcaattttaggagctgtaaattttattactactgtaattaatatacgagccccaggaattacatttgatcgaatacctttatttgtttgatcagttttaattactgctgttttacttttattatcattaccagtattagctggtgctattactatattattaacagatcgaaatttaaatacttctttttttgatccagcaggaggaggagatccaattttataccaacatttattt
>myceto_ZRCBDP0070594_CoastalForest
tttagcatctacaattgctcatgcaggagcttcagttgatttagcaattttttctttacatttagcaggaatttcttcaattttaggggctgtaaattttattactactgtaattaatatacgagccccaggaattacatttgatcgaatacctttatttgtttgatcagttttaattactgctgttttacttttattatcattaccagtattagctggtgctattactatattattaacagatcgaaatttaaatacttctttttttgacccagcaggaggaggagatccaattttatatcaacatttattt
>myceto_ZRCBDP0070618_Mangrove
tttagctgcctcaattgctcattctggagcatcagtagatttatcaattttttccttacatttagcaggaatttcttcaattttaggagcagtaaattttattacaactattattaatatacgtacacctaatataaattttactcaaatacctttatttgtttgatcagtcttaattacagcaattctgttacttttatcacttccagttttagcaggagcaattactatacttttaacagatcgaaatttaaatacgtctttttttgatcctgcggggggtggagacccaattttatatcaacatttattt
>myceto_ZRCBDP0070619_Mangrove
tttagctgcctcaattgctcattctggagcatcagtagatttatcaattttttccttacatttagcaggaatttcttcaattttaggagcagtaaattttattacaactattattaatatacgtacacctaatataaattttactcaaatacctttatttgtttgatcagtcttaattacagcaattctgttacttttatcacttccagttttagcaggagcaattactatacttttaacagatcgaaatttaaatacgtctttttttgatcctgcggggggtggagacccaattttatatcaacatttattt
>myceto_ZRCBDP0071061_Rainforest
-ctttcatccgttattgcccatgcaggtgcttctgttgatttagcaattttttctcttcatttagctggtatttcttcaattttaggagcaattaactttattacaactatcattaacatacgagctccaggaatctcttttgatcgattacctttatttgtatgatctgtattaatcacggctattcttttacttttatccttacctgttttagcaggagctattacaatattattaacagatcgaaatttaaatacatcattttttgaccccgcaggagggggagacccaattttataccaacatttattt
>myceto_ZRCBDP0071062_Rainforest
-ctttcatccgttattgcccatgcaggtgcttctgttgatttagcaattttttctcttcatttagctggtatttcttcaattttaggagcaattaactttattacaactatcattaacatacgagctccaggaatctcttttgatcgattacctttatttgtatgatctgtattaatcacggctattcttttacttttatccttacctgttttagcaggagctattacaatattattaacagatcgaaatttaaatacatcattttttgaccccgcaggagggggagacccaattttataccaacatttattt
>myceto_ZRCBDP0071078_Rainforest
tctttcttctactattgctcatgctggatcttctgtagatttagcaattttttctttacatttagcaggtatttcttcaattttaggagcaattaattttattacaactattattaatatacgagctccaggtattacttttgatcgaatacctttatttgtatgatcagtattaattactgcagtacttttactattatctttaccggtattagctggggctattactatattattaacagatcgaaacttaaatacttcattttttgacccagcaggaggtggggatcctattttataccaacatttattt
>myceto_ZRCBDP0071082_Rainforest
cctatcatcaacaattgctcatacaggagcttcagttgatttagctattttttctttacatttagcaggtatctcttctattttaggagctgtaaattttattacaactattattaatatgcgagccccaggtatccaatttgaccgaatacctttatttgtttgatccgtattaattacagcaattttattacttttatccctacctgttttagcaggagcaattactatgttacttacagaccgtaatttaaatactagattctttgatcctgcaggaggaggagaccctattttataccaacatttattt
>myceto_ZRCBDP0071083_Rainforest
tctttcttctactattgctcatgcaggatcttctgtagatttagctattttttctcttcatttagcaggtatttcttcaattttgggagccattaattttattactactattattaatatacgagctcctggaattacttttgatcgtatacctttatttgtttgatcagtcttaattactgctgtacttttactattatctttacctgttttagcaggtgctattactatattattaacagatcgaaatttaaatacatcttttttcgatcccgcaggaggaggagaccctattttatatcaacatctattt
>myceto_ZRCBDP0071084_Rainforest
tctgtcctctacaattgcccatacaggagcttcagtagatttagctattttttccttacatttagcaggtatctcttcaattttaggtgctgttaattttatcacaactattattaatatacgagccccaggaattcaatttgaccgaatgcctttatttgtttgatcagttttaattacagcagtattattattactttcattaccagttttagccggagcaattactatattattaacagaccgaaatttaaatactagtttctttgaccctgctggaggaggagacccaattttataccaacatttattt
>myceto_ZRCBDP0071089_Rainforest
tttagctgcctcaattgctcattctggagcatcagtagatttatcaattttttccttacatttagcaggaatttcttcaattttaggagcagtaaattttattacaactattattaatatacgtacacctaatataaattttactcaaatacctttatttgtttgatcagtcttaattacagcaattctgttacttttatcgcttccagttttagcaggagcaattactatacttttaacagatcgaaatttaaatacatctttttttgatcctgcaggaggaggagacccaattttatatcaacatctattt
>myceto_ZRCBDP0071091_Rainforest
tttagctgcctcaattgctcattctggagcatcagtagatttatcaattttttccttacatttagcaggaatttcttcaattttaggagcagtaaattttattacaactattattaatatacgtacacctaatataaattttactcaaatacctttatttgtttgatcagtcttaattacagcaattctgttacttttatcacttccagttttagcaggagcaattactatacttttaacagatcgaaatttaaatacgtctttttttgatcctgcggggggtggagacccaattttatatcaacatttattt
>myceto_ZRCBDP0071092_Rainforest
tttgtcttctacaatcgcccatgccggggcatctgtagatcttgcaatcttctctcttcatttggcaggtatttcttcaattttgggagccgttaattttattactactattattaatatacgagccccgggaatttctttcgaccgaataccactatttgtatgatcagttttaattacagcagtactcctccttctatctttaccagttcttgctggagcaatcaccatacttttaacagatcgaaatttaaatacatcattttttgacccagctgggggaggagacccaattctttaccaacatttattc
>myceto_ZRCBDP0071093_Rainforest
tttatcctcaacaattgctcatacaggggcttctgttgatttagccattttttcattacatttagcaggaatttcatctattttaggagctgttaacttcattacaacaattattaatatacgagcccccggaattcaatttgatcgaatacctttatttgtttgatcagttttaattacagctgtacttcttttactttctttaccagtattagctggagctattacaatattattaacagatcgaaatttaaatactagattctttgacccagctgggggaggagaccctattctttatcaacatttattt
>myceto_ZRCBDP0072440_Rainforest
tctatcttctacaattgctcacacaggagcttctgttgacttagcaattttttccttacatttagctggtatttcttcaattttaggagctgttaattttattacaactattattaatatacgagcaccaggtattcaatttgatcgaatacctctatttgtttgatctgttttaattacagcaattttattattattatctttaccagttctggcaggagctattactatattattaacagatcgaaatttaaatactagtttttttgatcctgctggaggaggagacccaattttataccaacatttattt
>myceto_ZRCBDP0072456_Unknown
----tcctcatcaattgctcatgcaggtgcttctgttgacttagctattttttctttacatttagctggtatttcttctattttaggagcggttaattttattactacaattattaatatacgagcacctggaattacctttgatcgtctcccactttttgtttgatcagtattaattacagctgtacttcttcttctttctttacctgttttagctggagctattactatactattaactgaccgaaatttaaatacttccttttttgaccctgctggaggaggagatccaattttatatcaacatttattt
>myceto_ZRCBDP0072657_Rainforest
-ctttcttcaacaattgcacacgcaggagcttctgtcgatttagcaattttttctcttcatttagctgggatttcttctattttaggggctattaattttattactacaattattaatatacgagctcctggaatttcttttgatcgaatacctctttttgtttgatcagttttaattacagctattctcttattattatccttacctgtattagcaggtgctattacaatattattaacagatcgaaatttaaatacatcattttttgaccctgcaggagggggagaccctattttatatcaacatttattt
>myceto_ZRCBDP0072658_Rainforest
-ctttcttcaacaattgcacacgcaggagcttctgtcgatttagcaattttttctcttcatttagctgggatttcttctattttaggggctattaattttattactacaattattaatatacgagctcctggaatttcttttgatcgaatacctctttttgtttgatcagttttaattacagctattctcttattattatccttacctgtattagcaggtgctattacaatattattaacagatcgaaatttaaatacatcattttttgaccctgcaggagggggagaccctattttatatcaacatttattt
>myceto_ZRCBDP0072748_Rainforest
tctttcttctacaattgctcatacaggggcatctgtagatttagctattttttctcttcatcttgccgggatttcctcaattttaggagcagtaaattttattactacaattattaatatacgagccccaggtattcaatttgatcgaatacctttatttgtttgatcagttttaattactgctgttcttctattgttatctttacctgttctagcaggggctattacaatattattaacagatcgaaatttaaatactagtttcttcgacccagctggtgggggagatcctatcctttatcaacacttattt
>myceto_ZRCBDP0073629_Rainforest
cctatcatcaacaattgctcatacaggagcttcagttgatttagctattttttctttacatttagcaggtatctcttctattttaggagctgtaaattttattacaactattattaatatgcgagccccaggtatccaatttgaccgaatacctttatttgtttgatccgtattaattacagcaattttattacttttatccctacctgttttagcaggagcaattactatgttacttacagaccgtaatttaaatactagattctttgatcctgcaggaggaggagaccctattttataccaacatttattt
>myceto_ZRCBDP0073631_Rainforest
-ttatcttctactattgctcacgcaggtgcatctgttgatttagctattttttctcttcatttagctggtatttcttcaattttaggggctattaattttattacaactattattaatatacgatctgtaggaattacccttgaccgaatacctttatttgtttgatctgtgttaattactgctattcttttattattatcattacctgttcttgcaggagcaattactatattactaacagatcgaaatttaaatacttctttttttgacccagcaggagggggagaccctattctttatcaacatttattt
>myceto_ZRCBDP0073638_Rainforest
-ttatcttctactattgctcacgcaggtgcatctgttgatttagctattttttctcttcatttagctggtatttcttcaattttaggggctattaattttattacaactattattaatatacgatctgtaggaattacccttgaccgaatacctttatttgtttgatctgtgttaattactgctattcttttattattatcattacctgttcttgcaggagcaattactatattactaacagatcgaaatttaaatacttctttttttgacccagcaggagggggggaccctattctttatcaacatttattt
>myceto_ZRCBDP0078946_Unknown
-ctatcttcaactattgctcacgcaggagcatctgttgatttagctattttttctcttcatttagctggtatttcttctattttaggagctattaattttattacaactattattaatatacgatctgtaggaattactcttgatcgaatacctttatttgtttgatcagtattaattactgctattcttttattattatctttacctgttcttgcaggagccattactatattattaacagatcgaaatttaaatacttctttctttgatcctgntnnnggaggagaccctattctttatcaacatttgttt
>myceto_ZRCBDP0078948_Unknown
----tcatcaacaattgctcatacaggagcttcagttgatttagctattttttctttacatttagcaggtatctcttctattttaggagctgtaaattttattacaactattattaatatgcgagccccaggtatccaatttgaccgaatacctttatttgtttgatccgtattaattacagcaattttattacttttatccctacctgttttagcaggagcaattactatgttacttacagaccgtaatttaaatactagattctttgatcctgcaggaggaggagaccctattttataccaacatttattt
>myceto_ZRCBDP0079012_Unknown
-ctatcttcaactattgctcacgcaggagcatctgttgatttagctattttttctcttcatttagctggtatttcttctattttaggagctattaattttattacaactattattaatatacgatctgtaggaattactcttgatcgaatacctttatttgtttgatcagtattaattactgctattcttttattattatctttacctgttcttgcaggagccattactatattattaacagatcgaaatttaaatacttctttctttgatcctgnnggnggaggagaccctattctttatcaacatttgttt
>myceto_ZRCBDP0082289_Rainforest
cttatcttctacaatcgcccatgccggagcatctgtagatcttgcaatcttctctcttcatttggcgggtatttcttcaattttgggggccgttaattttattactactattattaatatacgagccccgggaatttctttcgaccgaataccactatttgtatgatcagttttaattacagcagtacttctccttctatctttaccagttcttgctggagcaatcaccatacttttaacagatcgaaatttaaatacatcattttttgacccagctgggggaggagacccaattctttaccaacatttattc
>myceto_ZRCBDP0082290_Rainforest
tctttcttctactattgctcatgcaggatcttctgtagatttagctattttttctcttcatttagcaggtatttcttcaattttgggagccattaattttattactactattattaatatacgagctcctggaattacttttgatcgtatacctttatttgtttgatcagtcttaattactgctgtacttttactattatctttacctgttttagcaggtgctattactatattattaacagatcgaaatttaaatacatcttttttcgatcccgcaggaggaggagaccctattttatatcaacatctattt
>myceto_ZRCBDP0082291_Rainforest
tctttcatcaacaattgcccatgcaggagcatctgttgatttagcaattttttctcttcatttagcaggaatttcttcaattttaggagctattaattttattactactattattaatatgcgagcaccaggaatttcttttgatcgaatacctttatttgtttggtcagttttaattactgctattcttttattactttctttacctgtattagcaggcgctattactatattattaactgatcgaaatttaaatacttccttttttgaccctgcgggaggaggagacccaattttatatcaacacttattt
>myceto_ZRCBDP0082292_Rainforest
tctttcatctacaattgctcatgctggagcatcagttgatttagcaattttttcacttcatttagctgggatttcttcaattcttggagctgtaaattttattacaacaattattaatatacgagcttcaggaatttcatttgatcgaatacccttatttgtttgatcagttttaattactgctgttcttcttcttctttctttaccagttttagctggagcaattactatattattaactgatcgaaatttaaatacatcattttttgatcctgcaggaggaggtgatccaattttatatcaacatttattt
>myceto_ZRCBDP0082293_Rainforest
tctttcatcaacaattgcccatgcaggagcatctgttgatttagcaattttttctcttcatttagcaggaatttcttcaattttaggagctattaattttattactactattattaatatgcgagcaccaggaatttcttttgatcgaatacctttatttgtttggtcagttttaattactgctattcttttattactttctttacctgtattagcaggcgctattactatattattaactgatcgaaatttaaatacttccttttttgaccctgcgggaggaggagatccaattttatatcaacacttattt
>myceto_ZRCBDP0082294_Rainforest
tttagctgcttcaattgcccattctggagcttctgttgatttatcaattttttctcttcatcttgcaggaatttcttcaattcttggagcagtaaattttattacaacaattattaatatacgaactccaaatataagttttactcaaataccactatttgtatgatcagttttaattacggcaattttacttttattatcattacctgtattagctggagctattactatacttttaactgatcgaaacttaaatacaacattttttgatccagctggtgggggtgatcctattttataccaacatttattt
>myceto_ZRCBDP0082296_Rainforest
tctttcatctacaattgctcatgctggagcatcagttgatttagcaattttttcacttcatttagctgggatttcttcaattcttggagctgtaaattttattacaacaattattaatatacgagcttcaggaatttcatttgatcgaatacccttatttgtttgatcagttttaattactgctgttcttcttcttctttctttaccagttttagctggagcaattactatattattaactgatcgaaatttaaatacatcattttttgatcctgcaggaggaggtgatccaattttatatcaacatttattt
>myceto_ZRCBDP0082298_Rainforest
cctttcttcaacaattgcacacgcaggagcttctgtcgatttagcaattttttctcttcatttagctgggatttcttctattttaggggctattaattttattactacaattattaatatacgagctcctggtatttcttttgatcgaatacctctttttgtttgatcagttttaattacagctattctcttattattatccttacctgtattagcaggtgctattacaatattattaacagatcgaaatttaaatacatcattttttgaccctgcaggagggggagaccctattttatatcaacatttattt
>myceto_ZRCBDP0082308_Rainforest
tttatcctcaacaattgctcatacaggggcttctgttgatttagccattttttcattacatttagcaggaatttcatctattttaggagctgttaacttcattacaacaattattaatatacgagcccccggaattcaatttgatcgaatacctttatttgtttgatcagttttaattacagctgtacttcttttactttctttaccagtattagctggagctattacaatattattaacagatcgaaatttaaatactagattctttgacccagctgggggaggagaccctattctttatcaacatttattt
>myceto_ZRCBDP0082309_Rainforest
tttatcctcaacaattgcccatacaggagcttctgttgatttagccattttttcattacatttagcaggaatttcatctattttaggagctgttaacttcattacaacaattattaatatacgagcccccggaattcaatttgatcgaatacctttatttgtttgatcagttttaattacagctgtacttcttttactttctttaccagtattagctggagctattacaatattattaacagatcgaaatttaaatactagattctttgacccagctgggggaggagaccctattctttatcaacatttattt
>myceto_ZRCBDP0082313_Rainforest
tctttcttctactattgctcatgctggatcttctgtagatttagcaattttttctttacatttagcaggtatttcttcaattttaggagcaattaattttattacaactattattaatatacgagctccaggtattacttttgatcgaatacctttatttgtatgatcagtattaattactgcagtactattattattatctttaccggtattagctggggctattactatattattaacagatcgaaacttaaatacttcattttttgacccagcaggagggggggatcctattttatatcaacatttattt
>myceto_ZRCBDP0082316_Rainforest
tttagcatcaaatattgctcatgttggagcttccgttgatttagctattttttctcttcatttagcgggaatttcttcaattttaggagcagtaaattttattactacaatttttaatataaaaacccctggaatttcatttgaccaaataccattatttgtttgatcagttttaatcacagcaattttattattactctctttaccagttttagctggagcaattactatactattaacagaccgaaatttaaatacatcgttctttgacccttcaggaggaggagatccaattttatatcaacatttattc
>myceto_ZRCBDP0082317_Rainforest
tttatcttcaactattgctcatacaggagcttctgttgatttagcaattttttcattacatttagctgggatttcttctattttaggagctgttaatttcattacaacaattattaatatacgagcccccggagtacaatttgataaaatacctttatttgtgtggtctgtattaattacagcaattttattattattatcattaccagtattagctggggctattacaatattactaacagatcgaaatttaaatacaagattctttgatcccgcaggtggaggagaccctattctttaccaacatttattt
>myceto_ZRCBDP0082333_Rainforest
tctttcatcaacaattgcccatgcaggagcatctgttgatttagcaattttttctcttcatttagcaggaatttcttcaattttaggagctattaattttattactactattattaatatgcgagcaccaggaatttcttttgatcgaatacctttatttgtttggtcagttttaattactgctattcttttattactttctttacctgtattagcaggcgctattactatattattaactgatcgaaatttaaatacttccttttttgaccctgcgggaggaggagatccaattttatatcaacacttattt
>myceto_ZRCBDP0082335_Rainforest
cctatcatcaacaattgctcatacaggagcttcagttgatttagctattttttctttacatttagcaggtatctcttctattttaggagctgtaaattttattacaactattattaatatgcgagccccaggtatccaatttgaccgaatacctttatttgtttgatccgtattaattacagcaattttattacttttatccctacctgttttagcaggagcaattactatgttacttacagaccgtaatttaaatactagattctttgatcctgcaggaggaggagaccctattttataccaacatttattt
>myceto_ZRCBDP0082337_Rainforest
cttatcatcaacaattgctcatacaggagcttcagttgatttagctattttttctttacatttagcaggtatctcttctattttaggagctgtaaattttattacaactattattaatatacgagccccaggtattcaatttgaccgaatacctttatttgtttgatctgtattaattacagcaattttattacttctatccctacctgttttagcaggagcaattactatattacttacagaccgtaatttaaatactagattctttgaccctgcaggaggaggagaccctattttatatcaacatttattt
>myceto_ZRCBDP0082338_Rainforest
tctttcatcgactattgcccatgctgggtcttcagttgatttagctattttttctcttcatttagcgggaatttcttctattttaggagctattaattttattactaccattattaatatacgttctgtaggaattacttttgaccggatacctttatttgtatgatcagtattaattacagctattcttcttcttctttcattaccagttttagcgggagctattacaatacttttaacagatcgtaatttaaatacttctttttttgatcctgctgggggaggagaccctattttatatcaacatttattt
>myceto_ZRCBDP0082340_Rainforest
cctttcttcaacaattgctcatgcaggatcttcagtagatttagctattttttctttacatttagcaggtatttcttctattttaggagctattaattttattactactattattaatatacgagccccaggaattacttttgatcgtataccattatttgtgtgatctgtattaattacagctgtacttcttcttttatctttacctgttttagctggagctattaccatattattaacagatcgaaatttaaacacttcattctttgatcctgcaggtgggggtgatcctattttataccaacatttattt
>myceto_ZRCBDP0082341_Rainforest
cctttcatccgttattgcccatgcaggtgcttctgttgatttagcaattttttctcttcatttagctggtatttcttcaattttaggagcaattaactttattacaactatcattaacatacgagctccaggaatctcttttgatcgattacctttatttgtatgatctgtattaatcacggctattcttttacttttatccttacctgttttagcaggagctattacaatattattaacagatcgaaatttaaatacatcattttttgaccccgcaggagggggagacccaattttataccaacatttattt
>myceto_ZRCBDP0082342_Rainforest
cttatcttctactattgctcacgcaggtgcatctgttgatttagctattttttctcttcatttagctggtatttcttcaattttaggggctattaattttattacaactattattaatatacgatctgtaggaattacccttgaccgaatacctttatttgtttgatctgtgttaattactgctattcttttattattatcattacctgttcttgcaggagcaattactatattactaacagatcgaaatttaaatacttctttttttgacccagcaggagggggagaccctattctttatcaacatttattt
>myceto_ZRCBDP0082343_Rainforest
cctttcttcaacaattgctcatgcaggatcttcagtagatttagctattttttctttacatttagcaggtatttcttctattttaggagctattaattttattactactattattaatatgcgagccccaggaattacttttgatcgtataccattatttgtgtgatctgtattaattacagctgtacttcttcttttatctttacctgttttagctggagctattaccatattattaacagatcgaaatttaaacacttcattctttgatcctgcaggtgggggtgatcctattttataccaacatttattt
>myceto_ZRCBDP0082345_Rainforest
tctatcttcaactattgctcacgcaggagcatctgttgatttagctattttttctcttcatttagctggtatttcttctattttaggagctattaattttattacaactattattaatatacgatctgtaggaattactcttgatcgaatacctttatttgtttgatcagtattaattactgctattcttttattattatctttacctgttcttgcaggagccattactatattattaacagatcgaaatttaaatacttctttctttgatcctgcggggggaggagaccctattctttatcaacatttgttt
>myceto_ZRCBDP0082347_Rainforest
tctatcttctacaattgctcacacaggagcttctgttgacttagcaattttttccttacatttagctggtatttcttcaattttaggagctgttaattttattacaactattattaatatacgagcaccaggtattcaatttgatcgaatacctctatttgtttgatctgttttaattacagcaattttattattattatctttaccagttctggcaggagctattactatattattaacagatcgaaatttaaatactagtttttttgatcctgctggaggaggagacccaattttataccaacatttattt
>myceto_ZRCBDP0120455_Rainforest
cctatcatcaacaattgctcatacaggagcttcagttgatttagctattttttctttacatttagcaggtatctcttctattttaggagctgtaaattttattacaactattattaatatgcgagccccaggtatccaatttgaccgaatacctttatttgtttgatccgtattaattacagcaattttattacttttatccctacctgttttagcaggagcaattactatgttacttacagaccgtaatttaaatactagattctttgatcctgcaggaggaggagaccctattttataccaacatttattt
>myceto_ZRCBDP0120457_Rainforest
tttatcctcaacaattgctcatacaggagcttctgttgatttagccattttttcattacatttagcaggaatttcatctattttaggagctgttaacttcattacaacaattattaatatacgagcccccggaattcaatttgatcgaatacctttatttgtttgatcagttttaattacagctgtacttcttttactttctttaccagtattagctggagctattacaatattattaacagatcgaaatttaaatactagattctttgacccagctgggggaggagaccctattctttatcaacatttattt
>myceto_ZRCBDP0120458_Rainforest
tttatcctcaacaattgctcatacaggggcttctgttgatttagccattttttcattacatttagcaggaatttcatctattttaggagctgttaacttcattacaacaattattaatatacgagcccccggaattcaatttgatcgaatacctttatttgtttgatcagttttaattacagctgtacttcttttactttctttaccagtattagctggagctattacaatattattaacagatcgaaatttaaatactagattctttgacccagctgggggaggagatcctattctttatcaacatttattt
>myceto_ZRCBDP0120461_Rainforest
tttatcctcaacaattgctcatactggagcatctgttgatttagctattttttctttacatttagctggaatttcttctattttaggagctgttaattttattacaacaattattaatatacgagcccctggaattcaatttgatcgaatacctttatttgtttgatctgtattaattacagcagttttattacttctttcattgcctgttttagcaggagctattacaatattattaacagatcgaaatttaaatactagtttttttgatccagctggaggaggagacccaattttatatcaacatttattt
>myceto_ZRCBDP0120465_Rainforest
tttagctgcctcaattgctcattctggagcatcagtagatttatcaattttttccttacatttagcaggaatttcttcaattttaggagcagtaaattttattacaactattattaatatacgtacacctaatataaattttactcaaatacctttatttgtttgatcagtcttaattacagcaattctgttacttttatcacttccagttttagcaggagcaattactatacttttaacagatcgaaatttaaatacgtctttttttgatcctgcggggggtggagacccaattttatatcaacatttattt
>myceto_ZRCBDP0120467_Rainforest
tctttcttctactattgctcatgctggatcttctgtagatttagcaattttttctttacatttagcaggtatttcttcaattttaggagcaattaattttattacaactattattaatatacgagctccaggtattacttttgatcgaatacctttatttgtatgatcagtattaattactgcagtacttttattattatctttaccggtattagctggggctattactatattattaacagatcgaaacttaaatacttcattttttgacccagcagggggtggggatcctattttataccaacatttattt
>myceto_ZRCBDP0120468_Rainforest
gctgtcatctagtattgcccatgctggagcatccgtagatttagcaattttttctcttcatttagcaggtatttcttcaattttaggagcaattaatttcattacaacaatcattaatatacgagcccctggaataacttttgatcgaatacccttatttgtttgagcagttcttattacagctatcttactattactttcattacctgttctagcaggagctattactatactattaactgaccgtaatttaaatacttctttttttgacccagcaggaggaggggaccctatcttatatcaacatttattt
>myceto_ZRCBDP0120469_Rainforest
tctatcttcaactattgctcacgcaggagcatctgttgatttagctattttttctcttcatttagctggtatttcttctattttaggagctattaattttattacaactattattaatatgcgatctgtaggaattactcttgatcgaatacctttatttgtttgatcagtattaattactgctattcttttattattatctttacctgttcttgcaggagccattactatattattaacagatcgaaatttaaatacttctttctttgatcctgcggggggaggagaccctattctttatcaacatttgttt
>myceto_ZRCBDP0120476_Rainforest
tctttcatcaacaattgcccatgcaggagcatctgttgatttagcaattttttctcttcatttagcaggaatttcttcaattttaggagctattaattttattactactattattaatatgcgagcaccaggaatttcttttgatcgaatacctttatttgtttggtcagttttaattactgctattcttttattactttctttacctgtattagcaggcgctattactatattattaactgatcgaaatttaaatacttccttttttgaccctgcgggaggaggagacccaattttatatcaacacttattt
>myceto_ZRCBDP0120477_Rainforest
tttagctgcatcaattgctcactctggggcttctgtagatttatcaattttttctttacatttagcaggtatttcttcaatcctaggagcaatcaacttcattactacaattattaacataaaaacccctgaaataaattttagacaaatacccttatttgtctgatcagtattaattacagctattcttcttctaatctcattacctgttttagcaggagcaattacaatattattaactgatcgtaatttaaatacatcattttttgatccagccggaggaggagatccaattctataccaacatttattt
>myceto_ZRCBDP0120478_Rainforest
-ctttcttcaacaattgcacacgcaggagcttctgtcgatttagcaattttttctcttcatttagctgggatttcttctattttaggggctattaattttattactacaattattaatatacgagctcctggaatttcttttgatcgaatacctctttttgtttgatcagttttaattacagctattctcttattattatccttacctgtattagcaggtgctattacaatattattaacagatcgaaatttaaatacatcattttttgaccctgcaggagggggagaccctattttatatcaacatttattt
>myceto_ZRCBDP0120481_Rainforest
tttatcttcaactattgctcatacaggagcttctgttgatttagcaattttttcattacatttagctgggatttcttctattttaggagctgttaattttattacaacaatcattaatatacgagctcccggagtacaatttgataaaatacctttatttgtatgatctgtattaattacagcaattttattattattatcattaccagtattagctggggctattacaatattactaacagatcgaaatttaaatacaagattctttgaccccgcaggtggaggagaccctattctttaccaacatttattt
>myceto_ZRCBDP0120483_Rainforest
tctttcttctacaattgctcatgcaggttcatctgttgatttagcaattttttctttacatttggcaggtatttcttctattttgggggctattaattttattactacaattattaatatacgagctccagggattacttttgatcgaatacctttatttgtttgatctgttttaattactgctgttttattgttattatctcttcctgttttagcaggggctattacaatattattaacagatcgtaatttaaatacttcattttttgatccagcgggaggaggagatcctattttatatcaacatttattt
>myceto_ZRCBDP0120487_Rainforest
tctatcttcaactattgctcacgcaggagcatctgttgatttagctattttttctcttcatttagctggtatttcttctattttaggagctattaattttattacaactattattaatatgcgatctgtaggaattactcttgatcgaatacctttatttgtttgatcagtattaattactgctattcttttattattatctttacctgttcttgcaggagccattactatattattaacagatcgaaatttaaatacttctttctttgatcctgcggggggaggagaccctattctttatcaacatttgttt
>myceto_ZRCBDP0120488_Rainforest
gctatcttctacaattgctcacacaggtgcatctgtagatttagctattttttccctacatttagccggaatttcttctattttaggagctgttaattttattacaactattattaacatacgagccccaggcattcaatttgatcgaatacctttatttgtatgatccgttttaattacagccgtactattattattatcattaccagtattagctggagcaattactatattattaacagatcgaaacttaaatacaagcttttttgacccagccggaggaggagatcccattctataccaacatttattt
>myceto_ZRCBDP0120498_Rainforest
tttagcatcaaatattgctcatgttggagcttccgttgatttagctattttttctcttcatttagcgggaatttcttcaattttaggagcagtaaattttattactacaatttttaatataaaaacccctggaatttcatttgaccaaataccattatttgtttgatcagttttaatcacagcaattttattattactctctttaccagttttagctggagcaattactatactattaacagaccgaaatttaaatacatcgttctttgacccttcaggaggaggagatccaattttatatcaacatttattc
>myceto_ZRCBDP0120502_Rainforest
cctatcatctacaattgctcatacaggagcttctgtagatttagccattttttccttacatttagccggaatttcttctattttaggagctgttaattttattacaactattattaatatacgagctccgggtattcaatttgatcgaatacctttatttgtttgatctgttttaattacagctgtattattattattatcattaccagtattagctggagctattactatattattaacagatcgaaatttaaatacaagtttttttgacccagcaggaggtggagaccctatcttatatcaacacttattt
>myceto_ZRCBDP0120504_Rainforest
tctatcttcaactattgctcacgcaggagcatctgttgatttagctattttttctcttcatttagctggtatttcttctattttaggagctattaattttattacaactattattaatatgcgatctgtaggaattactcttgatcgaatacctttatttgtttgatcagtattaattactgctattcttttattattatctttacctgttcttgcaggagccattactatattattaacagatcgaaatttaaatacttctttctttgatcctgcggggggaggagaccctattctttatcaacatttgttt
>myceto_ZRCBDP0120507_Rainforest
tctttcttctactattgctcatgcaggatcttctgtagatttagctattttttctcttcatttagcaggtatttcttcaattttgggagccattaattttattactactattattaatatacgagctcctggaattacttttgatcgtatacctttatttgtttgatcagtcttaattactgctgtacttttactattatctttacctgttttagcaggtgctattactatattattaacagatcgaaatttaaatacatcttttttcgatcccgcaggaggaggagaccctattttatatcaacatctattt
>myceto_ZRCBDP0120508_Rainforest
cttatcttctactattgctcacgcaggtgcatctgttgatttagctattttttctcttcatttagctggtatttcttcaattttaggggctattaattttattacaactattattaatatacgatctgtaggaattacccttgaccgaatacctttatttgtttgatctgtgttaattactgctattcttttattattatcattacctgttcttgcaggagcaattactatattactaacagatcgaaatttaaatacttctttttttgacccagcaggagggggagaccctattctttatcaacatttattt
>myceto_ZRCBDP0120511_Rainforest
tctttcttctactattgctcatgctggatcttctgtagatttagcaattttttctttacatttagcaggtatttcttcaattttaggagcaattaattttattacaactattattaatatacgagctccaggtattacttttgatcgaatacctttatttgtatgatcagtattaattactgcagtacttttattattatctttaccggtattagctggggctattactatattattaacagatcgaaacttaaatacttcattttttgacccagcaggaggtggggatcctattttataccaacatttattt
>myceto_ZRCBDP0120512_Rainforest
tctttcttctactattgctcatgctggatcttctgtagatttagcaattttttctttacatttagcaggtatttcttcaattttaggagcaattaattttattacaactattattaatatacgagctccaggtattacttttgatcgaatacctttatttgtatgatcagtattaattactgcagtacttttattattatctttaccggtattagctggggctattactatattattaacagatcgaaacttaaatacttcattttttgacccagcaggaggtggggatcctattttataccaacatttattt
>myceto_ZRCBDP0120515_Rainforest
cttatcttctactattgctcacgcaggtgcatctgttgatttagctattttttctcttcatttagctggtatttcttcaattttaggggctattaattttattacaactattattaatatacgatctgtaggaattacccttgaccgaatacctttatttgtttgatctgtgttaattactgctattcttttattattatcattacctgttcttgcaggagcaattactatattactaacagatcgaaatttaaatacttctttttttgacccagcaggagggggagaccctattctttatcaacatttattt
>myceto_ZRCBDP0120518_Rainforest
cctttcatctacaatcgcccattcaggatcatctgtagatttagctattttttctttacatttagctggtatttcttctattttgggggcaattaattttattactacaattattaatatacgttcgccaggtatttcatttgatcgaatacctttatttgtatgatcagtattaattacagctgttttattactcctttctctcccagttttagccggagctattactatattattaacagatcgaaatttaaatacatctttttttgatcctgctggagggggtgatccaattttataccaacatttattt
>myceto_ZRCBDP0120519_Rainforest
tctgtcctctacaattgcccatacaggagcttcagtagatttagctattttttccttacatttagcaggtatttcttcaattttaggcgctgttaattttatcacaactattattaatatacgagccccaggaattcaatttgaccgaatgcctttatttgtttgatcagttttaattacagcagtattattattactttcattaccagttttagccggagcaattactatattattaacagaccgaaatttaaatactagtttctttgaccctgctggaggaggagacccaattttataccaacatttattt
>myceto_ZRCBDP0120520_Rainforest
tctttcatcaacaattgcccatgcaggagcatctgttgatttagcaattttttctcttcatttagcaggaatttcttcaattttaggagctattaattttattactactattattaatatgcgagcaccaggaatttcttttgatcgaatacctttatttgtttggtcagttttaattactgctattcttttattactttctttacctgtattagcaggcgctattactatattattaactgatcgaaatttaaatacttccttttttgaccctgcgggaggaggagatccaattttatatcaacacttattt
>myceto_ZRCBDP0120521_Rainforest
tctttcttctactattgctcatgcaggatcttctgtagatttagctattttttctcttcatttagcaggtatttcttcaattttgggagccattaattttattactactattattaatatacgagctcctggaattacttttgatcgtatacctttatttgtttgatcagtcttaattactgctgtacttttactattatctttacctgttttagcaggtgctattactatattattaacagatcgaaatttaaatacatcttttttcgatcccgcaggaggaggagaccctattttatatcaacatctattt
>myceto_ZRCBDP0120522_Rainforest
tttagctgcctcaattgctcattctggagcatcagtagatttatcaattttttccttacatttagcaggaatttcttcaattttaggagcagtaaattttattacaactattattaatatacgtacacctaatataaattttactcaaatacctttatttgtttgatcagtcttaattacagcaattctgttacttttatcacttccagttttagcaggagcaattactatacttttaacagatcgaaatttaaatacgtctttttttgatcctgcggggggtggagacccaattttatatcaacatttattt
>myceto_ZRCBDP0120524_Rainforest
tctttcatctactattgctcacgcaggttcttctgtagatttagctattttttctcttcatttagcaggaatttcttcaattttgggagctattaattttattactactattatcaatatacgagcccctggtatttcttttgataaaatacctttatttgtttgatcagtcttaattacagctattttacttcttttatctttacctgttttagctggagctattactatattattaacagatcgaaatttaaatacttctttttttgatcctgcgggagggggagaccctattttatatcaacatttattt
>myceto_ZRCBDP0120525_Rainforest
attagcagcttctattgctcattcagggtcttcagttgatttatctatcttttctcttcatttagctggtatttcatctatcttaggggctgtaaattttattactacaattattaatatacgagccccaaatataaactttactcaaatacctttatttgtttgatcagttttaattactgctattttacttcttttatccttacctgtattagctggagctattactatattattgactgatcgaaacttaaatacctcattttttgacccagctggaggaggagatccaatcttatatcaacacttattt
>myceto_ZRCBDP0120528_Rainforest
tctttcttctactattgctcatgctggatcttctgtagatttagcaattttttctttacatttagcaggtatttcttcaattttaggagcaattaattttattacaactattattaatatacgagctccaggtattacttttgatcgaatacctttatttgtatgatcagtattaattactgcggtacttttattattatctttaccggtattagctggggctattactatattattaacagatcgaaacttaaatacttcattttttgacccagcaggaggtggggatcctattttataccaacatttattt
>myceto_ZRCBDP0120530_Rainforest
cctttcttctactattgcacatgcaggagcatcagtagatttagctattttttctcttcatttagcaggaatttcttctattttaggggctattaactttattacaacaattattaatatacgagctccaggaattacatttgatcgagtccctttatttgtttgatctgttttaattactgccgttttattattactatctttaccagtattagcaggggctatcactatattattgacagatcgaaatttaaatacatcattttttgatccagcaggaggaggagaccctattttatatcaacatttattt
>myceto_ZRCBDP0120531_Rainforest
tttagctgcatcaattgctcactctggggcttctgtagatttatcaattttttctttacatttagcaggtatttcttcaatcctaggagcaatcaacttcattactacaattattaacataaaaacccctgaaataaattttagacaaatacccttatttgtctgatcagtattaattacagctattcttcttctaatctcattacctgttttagcaggagcaattacaatattattaactgatcgtaatttaaatacatcattttttgatccagccggaggaggagacccaattctataccaacatttattt
>myceto_ZRCBDP0120532_Rainforest
tctatcttcaactattgctcacgcaggagcatctgttgatttagctattttttctcttcatttagctggtatttcttctattttaggagctattaattttattacaactattattaatatacgatctgtaggaattactcttgatcgaatacctttatttgtttgatcagtattaattactgctattcttttattattatctttacctgttcttgcaggagccattactatattattaacagatcgaaatttaaatacttctttctttgatcctgcaggaggaggagaccctattctttatcaacatttgttt
>myceto_ZRCBDP0120533_Rainforest
-ttatcttctacaattgctcacgcaggatcatcggtagatttagcaattttttctcttcatttagctggaatttcttctattttaggagctattaattttattacaacaattattaatatacgatcatctggaattacttttgatcgattacctctatttgtttgatctgtattaatcacagctattttattattattatcattaccagtattagcgggggctattactatactattaacagatcgtaatttaaatacatctttttttgacccagcaggagggggagatccaattttataccaacatttattt
>myceto_ZRCBDP0120534_Rainforest
cttatcatcaacaattgctcatacaggagcttcagttgatttagctattttttctttacatttagcaggtatctcttctattttaggagctgtaaattttattacaactattattaatatacgagccccaggtattcaatttgaccgaatacctttatttgtttgatctgtattaattacagcaattttattacttctatccctacctgttttagcaggagcaattactatattacttacagaccgtaatttaaatactagattctttgaccctgcaggaggaggagaccctattttatatcaacatttattt
>myceto_ZRCBDP0120536_Rainforest
tctttcatcaacaattgcccatgcaggagcatctgttgatttagcaattttttctcttcatttagcaggaatttcttcaattttaggagctattaattttattactactattattaatatgcgagcaccaggaatttcttttgatcgaatacctttatttgtttggtcagttttaattactgctattcttttattactttctttacctgtattagcaggcgctattactatattattaactgatcgaaatttaaatacttcctttttcgaccctgcgggaggaggagatccaattttatatcaacacttattt
>myceto_ZRCBDP0120538_Rainforest
cctatcatcaacaattgctcacgccggtgcatcagttgatttagctattttttctcttcatttagctggaatttcatcaattttaggagctgtaaattttattacaacaattattaatatacgagctcctggaattacttttgatcgaataccattatttgtttgatcagtattaattacagctgttttattacttctttcattaccagttttagctggtgctattactatactattaactgatcgaaatttaaatacttcattttttgatcctgctggaggaggagatccaattttatatcaacatttattt
>myceto_ZRCBDP0120539_Rainforest
tctttcttctactattgctcatgctggatcttctgtagatttagcaattttttctttacatttagcaggtatttcttcaattttaggagcaattaattttattacaactattattaatatacgagctccaggtattacttttgatcgaatacctttatttgtatgatcagtattaattactgcagtacttttactattatctttaccggtattagctggggctattactatattattaacagatcgaaacttaaatacttcattttttgacccagcaggaggtggggatcctattttataccaacatttattt
>myceto_ZRCBDP0120540_Rainforest
tctttcttctactattgctcatgctggatcttctgtagatttagcaattttttctttacatttagcaggtatttcttcaattttaggagcaattaattttattacaactattattaatatacgagctccaggtattacttttgatcgaatacctttatttgtatgatcagtattaattactgcagtacttttattattatctttaccggtattagctggggctattactatattattaacagatcgaaacttaaatacttcattttttgacccagcaggaggtggggatcctattttataccaacatttattt
>myceto_ZRCBDP0120542_Rainforest
cttatcttctactattgctcacgcaggtgcatctgttgatttagctattttttctcttcatttagctggtatttcttcaattttaggggctattaattttattacaactattattaatatacgatctgtaggaattacccttgaccgaatacctttatttgtttgatctgtgttaattactgctattcttttattattatcattacctgttcttgcaggagcaattactatattactaacagatcgaaatttaaatacttctttttttgacccagcaggagggggagaccctattctttatcaacatttattt
>myceto_ZRCBDP0120544_Rainforest
cttatcatcaacaattgctcatacaggagcttcagttgatttagctattttttctttacatttagcaggtatctcttctattttaggagctgtaaattttattacaactattattaatatacgagccccaggtattcaatttgaccgaatacctttatttgtttgatctgtattaattacagcaattttattacttctatccctacctgttttagcaggagcaattactatattacttacagaccgtaatttaaatactagattctttgaccctgcaggaggaggagaccctattttatatcaacatttattt
>myceto_ZRCBDP0128593_Rainforest
tttagctgcatcaattgctcactctggggcttctgtagatttatcaattttttctttacatttagcaggtatttcttcaatcctaggagcaatcaacttcattactacaattattaacataaaaacccctgaaataaattttagacaaatacccttatttgtctgatcagtattaattacagctattcttcttctaatctcattacctgttttagcaggagcaattacaatattattaactgatcgtaatttaaatacatcattttttgatccagccggaggaggagacccaattctataccaacatttattt
>myceto_ZRCBDP0128594_Rainforest
tttagctgcatcaattgctcactctggggcttctgtagatttatcaattttttctttacatttagcaggtatttcttcaatcctaggagcaatcaacttcattactacaattattaacataaaaacccctgaaataaattttagacaaatacccttatttgtctgatcagtattaattacagctattcttcttctaatctcattacctgttttagcaggagcaattacaatattattaactgatcgtaatttaaatacatcattttttgatccagccggaggaggagatccaattctataccaacatttattt
>myceto_ZRCBDP0128598_Rainforest
tctttcttctacaattgctcatgcaggctcatctgttgatttagcaattttttctttacatttggcaggtatttcttctattttgggggctattaattttattactacaattattaatatacgagctccaggaattacttttgatcgaatacctttatttgtttgatctgttttaattactgctgttttattgttattatctcttcctgttttagcaggggctattacaatattattaacagatcgtaatttaaatacttcattttttgatccagcaggagggggagatcctattttatatcaacatttattt
>myceto_ZRCBDP0128599_Rainforest
tctttcttctactattgctcatgctggatcttctgtagatttagcaattttttctttacatttagcaggtatttcttcaattttaggagcaattaattttattacaactattattaatatacgagctccaggtattacttttgatcgaatacctttatttgtatgatcagtattaattactgcagtactattattattatctttaccggtattagctggggctattactatattattaacagatcgaaacttaaatacttcattttttgacccagcaggagggggggatcctattttatatcaacatttattt
>myceto_ZRCBDP0128603_Rainforest
cctttcttctacattagctcatggaggatcatctgtagatttagcaattttttctttacatttagcaggaatctcttcaattttaggtgctattaattttattacaactattattaatataaaatctccaggaatatcttttgataaaatacctttatttgtttgatctgttttaattacagctattttattattattatctttacctgtattagcaggagctattacaatattattaacagatcgaaatttaaacacctcattttttgaccccgccggaggaggagatccaattttatatcaacatttattt
>myceto_ZRCBDP0128604_Rainforest
cttatcttcaacaattgcccatacaggagcttcagttgatttagcaattttttctcttcatttagcaggtatttcttcaattttaggggctgttaatttcattacaacaattattaatatacgagccccaggtattcaatttgatcgaatacctttatttgtttgatctgtattaattacagctattttattattattatctttacctgttttagctggggctattactatattattaacagaccgaaacttaaatactagcttttttgacccagcaggaggtggagatcctattctttatcaacatttattt
>myceto_ZRCBDP0128607_Rainforest
tctttcttctactattgctcatgctggatcttctgtagatttagcaattttttctttacatttagcaggtatttcttcaattttaggagcaattaattttattacaactattattaatatacgagctccaggtattacttttgatcgaatacctttatttgtatgatcagtattaattactgcagtacttttattattatctttaccggtattagctggggctattactatattattaacagatcgaaacttaaatacttcattttttgacccagcgggaggtggggatcctattttataccaacatttattt
>myceto_ZRCBDP0128609_Rainforest
tttagcatcaaatattgctcatgttggagcttccgttgatttagctattttttctcttcatttagcgggaatttcttcaattttaggagcagtaaattttattactacaatttttaatataaaaacccctggaatttcatttgaccaaataccattatttgtttgatcagttttaatcacagcaattttattattactctctttaccagttttagctggagcaattactatactattaacagaccgaaatttaaatacatcgttctttgacccttcaggaggaggagatccaattttatatcaacatttattc
>myceto_ZRCBDP0128610_Rainforest
tctttcttctactattgctcatgcaggatcttctgtagatttagctattttttctcttcatttagcaggtatttcttcaattttgggagccattaattttattactactattattaatatacgagctcctggaattacttttgatcgtatacctttatttgtttgatcagtcttaattactgctgtacttttactattatctttacctgttttagcaggtgctattactatattattaacagatcgaaatttaaatacatcttttttcgatcccgcaggaggaggagaccctattttatatcaacatctattt
>myceto_ZRCBDP0128611_Rainforest
-ctttcatccgttattgcccatgcaggtgcttctgttgatttagcaattttttctcttcatttagctggtatttcttcaattttaggagcaattaactttattacaactatcattaacatacgagctccaggaatctcttttgatcgattacctttatttgtatgatctgtattaatcacggctattcttttacttttatccttacctgttttagcaggagctattacaatattattaacagatcgaaatttaaatacatcattttttgaccccgcaggagggggagacccaattttataccaacatttattt
>myceto_ZRCBDP0128612_Rainforest
tctatcttcaactattgctcacgcaggagcatctgttgatttagctattttttctcttcatttagctggtatttcttctattttaggagctattaattttattacaactattattaatatacgatctgtaggaattactcttgatcgaatacctttatttgtttgatcagtattaattactgctattcttttattattatctttacctgttcttgcaggagccattactatattattaacagatcgaaatttaaatacttctttctttgatcctgcggggggaggagaccctattctttatcaacatttgttt
>myceto_ZRCBDP0128613_Rainforest
tctttcttctactattgctcatgcagggtcttctgtagatttagctattttttctcttcatttagcaggtatttcttcaattttgggagccattaattttattactactattattaatatacgagctcctggaattacttttgatcgtatacctttatttgtttgatcagtcttaattactgctgtacttttactattatctttacctgttttagcaggtgctattactatattattaacagatcgaaatttaaatacatcttttttcgatcccgcaggaggaggagaccctattttatatcaacatctattt
>myceto_ZRCBDP0128614_Rainforest
tctttcttctactattgctcatgctggatcttctgtagatttagcaattttttctttacatttagcaggtatttcttcaattttaggagcaattaattttattacaactattattaatatacgagctccaggtattacttttgatcgaatacctttatttgtatgatcagtattaattactgcagtacttttattattatctttaccggtattagctggggctattactatattattaacagatcgaaacttaaatacttcattttttgacccagcaggaggtggggatcctattttataccaacatttattt
>myceto_ZRCBDP0128616_Rainforest
tctttcatcgactattgcccatgctgggtcttcagttgatttagctattttttctcttcatttagcgggaatttcttctattttaggagctattaattttattactaccattattaatatacgttctgtaggaattacttttgaccggatacctttatttgtatgatcagtattaattacagctattcttcttcttctttcattaccagttttagcgggagctattacaatacttttaacagatcgtaatttaaatacttctttttttgatcctgctgggggaggagaccctattttatatcaacatttattt
>myceto_ZRCBDP0128617_Rainforest
cttatcttctacaattgctcacgcaggatcatcggtagatttagcaattttttctcttcatttagctggaatttcttctattttaggagctattaattttattacaacaattattaatatacgatcatctggaattacttttgatcgattacctctatttgtttgatctgtattaatcacagctattttattattattatcattaccagtattagcgggggctattactatactattaacagatcgtaatttaaatacatctttttttgacccagcaggagggggagatccaattttataccaacatttattt
>myceto_ZRCBDP0128620_Rainforest
tctttcttctactattgctcatgcaggatcttctgtagatttagctattttttctcttcatttagcaggtatttcttcaattttgggagccattaattttattactactattattaatatacgagctcctggaattacttttgatcgtatacctttatttgtttgatcagtcttaattactgctgtacttttactattatctttacctgttttagcaggtgctattactatattattaacagatcgaaatttaaatacatcttttttcgatcccgcaggaggaggagaccctattttatatcaacatctattt
>myceto_ZRCBDP0128621_Rainforest
tctttcatcaacaattgcccatgcaggagcatctgttgatttagcaattttttctcttcatttagcaggaatttcttcaattttaggagccattaattttattactactattattaatatgcgagcaccaggaatttcttttgatcgaatacctttatttgtttggtcagttttaattactgctattcttttattactttctttacctgtattagcaggtgctattactatattattaactgatcgaaatttaaatacttccttttttgaccctgcgggaggaggagatccaattttatatcaacacttattt
>myceto_ZRCBDP0128622_Rainforest
tttatcctcaacaattgctcatacaggggcttctgttgatttagccattttttcattacatttagcaggaatttcatctattttaggagctgttaacttcattacaacaattattaatatacgagcccccggaattcaatttgatcgaatacctttatttgtttgatcagttttaattacagctgtacttcttttactttctttaccagtattagctggagctattacaatattattaacagatcgaaatttaaatactagattctttgacccagctgggggaggagaccctattctttatcaacatttattt
>myceto_ZRCBDP0128623_Rainforest
tttatcctcaacaattgctcatacaggggcttctgttgatttagccattttttcattacatttagcaggaatttcatctattttaggagctgttaacttcattacaacaattattaatatacgagcccccggaattcaatttgatcgaatacctttatttgtttgatcagttttaattacagctgtacttcttttactttctttaccagtattagctggagctattacaatattattaacagatcgaaatttaaatactagattctttgacccagctgggggaggagaccctattctttatcaacatttattt
>myceto_ZRCBDP0128624_Rainforest
cttatcttctactattgctcacgcaggtgcatctgttgatttagctattttttctcttcatttagctggtatttcttcaattttaggggctattaattttattacaactattattaatatacgatctgtaggaattacccttgaccgaatacctttatttgtttgatctgtgttaattactgctattcttttattattatcattacctgttcttgcaggagcaattactatattactaacagatcgaaatttaaatacttctttttttgacccagcaggagggggggaccctattctttatcaacatttattt
>myceto_ZRCBDP0128625_Rainforest
tctttcttctacaattgctcatgcaggctcatctgttgatttagcaattttttctttacatttggcaggtatttcttctattttgggggctattaattttattactacaattattaatatacgagctccagggattacttttgatcgaatacctttatttgtttgatctgttttaattactgctgttttattgttattatctcttcctgttttagcaggggctattacaatattattaacagatcgtaatttaaatacttcattttttgatccagcgggagggggagatcctattttatatcaacacttattt
>myceto_ZRCBDP0128626_Rainforest
tttagctgcctcaattgctcattctggagcatcagtagatttatcaattttttccttacatttagcaggaatttcttcaattttaggagcagtaaattttattacaactattattaatatacgtacacctaatataaattttactcaaatacctttatttgtttgatcagtcttaattacagcaattctgttacttttatcacttccagttttagcaggagcaattactatacttttaacagatcgaaatttaaatacgtctttttttgatcctgcggggggtggagacccaattttatatcaacatttattt
>myceto_ZRCBDP0128628_Rainforest
tctttcttctactattgctcatgcaggatcttctgtagatttagctattttttctcttcatttagcaggtatttcttcaattttgggagccattaattttattactactattattaatatacgagctcctggaattacttttgatcgtatacctttatttgtttgatcagtcttaattactgctgtacttttactattatctttacctgttttagcaggtgctattactatattattaacagatcgaaatttaaatacatcttttttcgatcccgcaggaggaggagaccctattttatatcaacatctattt
>myceto_ZRCBDP0128629_Rainforest
tctttcatcaacaattgcccatgcaggagcatctgttgatttagcaattttttctcttcatttagcaggaatttcttcaattttaggagctattaattttattactactattattaatatgcgagcaccaggaatttcttttgatcgaatacctttatttgtttggtcagttttaattactgctattcttttattactttctttacctgtattagcaggcgctattactatattattaactgatcgaaatttaaatacttccttttttgaccctgcgggaggaggagatccaattttatatcaacacttattt
>myceto_ZRCBDP0128630_Rainforest
tttatcctcaacaattgctcatacaggggcttctgttgatttagccattttttcattacatttagcaggaatttcatctattttaggagctgttaacttcattacaacaattattaatatacgagcccccggaattcaatttgatcgaatacctttatttgtttgatcagttttaattacagctgtacttcttttactttctttaccagtattagctggagctattacaatattattaacagatcgaaatttaaatactagattctttgacccagctgggggaggagaccctattctttatcaacatttattt
>myceto_ZRCBDP0128634_Rainforest
tctttcttctactattgctcatgctggatcttctgtagatttagcaattttttctttacatttagcaggtatttcttcaattttaggagcaattaattttattacaactattattaatatacgagctccaggtattacttttgatcgaatacctttatttgtatgatcagtattaattactgcagtacttttattattatctttaccggtattagctggggctattactatattattaacagatcgaaacttaaatacttcattttttgatccagcaggaggtggggatcctattttataccaacatttattt
>myceto_ZRCBDP0132804_UrbanForest
-ttatcttctactattgctcacgcaggtgcatctgttgatttagctattttttctcttcatttagctggtatttcttcaattttaggggctattaattttattacaactattattaatatacgatctgtaggaattacccttgaccgaatacctttatttgtttgatctgtgttaattactgctattcttttattattatcattacctgttcttgcaggagcaattactatattactaacagatcgaaatttaaatacttctttttttgacccagcaggagggggagaccctattctttatcaacatttattt
>myceto_ZRCBDP0132807_UrbanForest
cttatcttctactattgctcacgcaggtgcatctgttgatttagctattttttctcttcatttagctggtatttcttcaattttaggggctattaattttattacaactattattaatatacgatctgtaggaattacccttgaccgaatacctttatttgtttgatctgtgttaattactgctattcttttattattatcattacctgttcttgcaggagcaattactatattactaacagatcgaaatttaaatacttctttttttgacccagcaggagggggagaccctattctttatcaacatttattt
>myceto_ZRCBDP0132808_UrbanForest
cctttcttcaacaattgctcatgcaggatcttcagtagatttagctattttttctttacatttagcaggtatttcttctattttaggagctattaattttattactactattattaatatgcgagccccaggaattacttttgatcgtataccattatttgtgtgatctgtattaattacagctgtacttcttcttttatctttacctgttttagctggagctattaccatattattaacagatcgaaatttaaacacttcattctttgatcctgcaggtgggggtgatcctattttataccaacatttattt
>myceto_ZRCBDP0132809_UrbanForest
tttagctgcctcaattgctcattctggagcatcagtagatttatcaattttttccttacatttagcaggaatttcttcaattttaggagcagtaaattttattacaactattattaatatacgtacacctaatataaattttactcaaatacctttatttgtttgatcagtcttaattacagcaattctgttacttttatcacttccagttttagcaggagcaattactatacttttaacagatcgaaatttaaatacgtctttttttgatcctgcggggggtggagacccaattttatatcaacatttattt
>myceto_ZRCBDP0132811_UrbanForest
tttagctgcctcaattgctcattctggagcatcagtagatttatcaattttttccttacatttagcaggaatttcttcaattttaggagcagtaaattttattacaactattattaatatacgtacacctaatataaattttactcaaatacctttatttgtttgatcagtcttaattacagcaattctgttacttttatcacttccagttttagcaggagcaattactatacttttaacagatcgaaatttaaatacgtctttttttgatcctgcggggggtggagacccaattttatatcaacatttattt
>myceto_ZRCBDP0132814_UrbanForest
cttatcttctactattgctcacgcaggtgcatctgttgatttagctattttttctcttcatttagctggtatttcttcaattttaggggctattaattttattacaactattattaatatacgatctgtaggaattacccttgaccgaatacctttatttgtttgatctgtgttaattactgctattcttttattattatcattacctgttcttgcaggagcaattactatattactaacagatcgaaatttaaatacttctttttttgacccagcaggagggggggaccctattctttatcaacatttattt
>myceto_ZRCBDP0132815_UrbanForest
-ttatcttctactattgctcacgcaggtgcatctgttgatttagctattttttctcttcatttagctggtatttcttcaattttaggggctattaattttattacaactattattaatatacgatctgtaggaattacccttgaccgaatacctttatttgtttgatctgtgttaattactgctattcttttattattatcattacctgttcttgcaggagcaattactatattactaacagatcgaaatttaaatacttctttttttgacccagcaggagggggggaccctattctttatcaacatttattt
>myceto_ZRCBDP0132816_UrbanForest
tttatcttcaactattgctcatacaggggcttcagttgatttagctattttttccttacatcttgcaggtatttcttctattttaggggctgtaaatttcattactactattattaatatacgagccccaggtattcaatttgatcgaatacctttatttgtttgatctgttttaattacagcagttctccttttattatctttaccagttttagccggggctatcactatactattaactgatcgaaatttaaatactagtttctttgacccagcaggaggaggagaccctattttataccaacatttattt
>myceto_ZRCBDP0132817_UrbanForest
tttagctgcctcaattgctcattctggagcatcagtagatttatcaattttttccttacatttagcaggaatttcttcaattttaggagcagtaaattttattacaactattattaatatacgtacacctaatataaattttactcaaatacctttatttgtttgatcagtcttaattacagcaattctgttacttttatcacttccagttttagcaggagcaattactatacttttaacagatcgaaatttaaatacgtctttttttgatcctgcggggggtggagacccaattttatatcaacatttattt
>myceto_ZRCBDP0132818_UrbanForest
tttagctgcctcaattgctcattctggagcatcagtagatttatcaattttttccttacatttagcaggaatttcttcaattttaggagcagtaaattttattacaactattattaatatacgtacacctaatataaattttactcaaatacctttatttgtttgatcagtcttaattacagcaattctgttacttttatcacttccagttttagcaggagcaattactatacttttaacagatcgaaatttaaatacgtctttttttgatcctgcggggggtggagacccaattttatatcaacatttattt
>myceto_ZRCBDP0132819_UrbanForest
tttagctgcctcaattgctcattctggagcatcagtagatttatcaattttttccttacatttagcaggaatttcttcaattttaggagcagtaaattttattacaactattattaatatacgtacacctaatataaattttactcaaatacctttatttgtttgatcagtcttaattacagcaattctgttacttttatcacttccagttttagcaggagcaattactatacttttaacagatcgaaatttaaatacgtctttttttgatcctgcggggggtggagacccaattttatatcaacatttattt
>myceto_ZRCBDP0132820_UrbanForest
tttagctgcctcaattgctcattctggagcatcagtagatttatcaattttttccttacatttagcaggaatttcttcaattttaggagcagtaaattttattacaactattattaatatacgtacacctaatataaattttactcaaatacctttatttgtttgatcagtcttaattacagcaattctgttacttttatcacttccagttttagcaggagcaattactatacttttaacagatcgaaatttaaatacgtctttttttgatcctgcggggggtggagacccaattttatatcaacatttattt
>myceto_ZRCBDP0132823_UrbanForest
tttagctgcctcaattgctcattctggagcatcagtagatttatcaattttttccttacatttagcaggaatttcttcaattttaggggcagtaaattttattacaactattattaatatacgtacacctaatataaattttactcaaatacctttatttgtttgatcagtcttaattacagcaattctgttacttttatcacttccagttttagcaggagcaattactatacttttaacagatcgaaatttaaatacgtctttttttgatcctgcggggggtggagacccaattttatatcaacatttattt
>myceto_ZRCBDP0132826_UrbanForest
tttagctgcctcaattgctcattctggagcatcagtagatttatcaattttttccttacatttagcaggaatttcttcaattttaggagcagtaaattttattacaactattattaatatacgtacacctaatataaattttactcaaatacctttatttgtttgatcagtcttaattacagcaattctgttacttttatcacttccagttttagcaggagcaattactatacttttaacagatcgaaatttaaatacgtctttttttgatcctgcggggggtggagacccaattttatatcaacatttattt
>myceto_ZRCBDP0132827_UrbanForest
tttagctgcctcaattgctcattctggagcatcagtagatttatcaattttttccttacatttagcaggaatttcttcaattttaggagcagtaaattttattacaactattattaatatacgtacacctaatataaattttactcaaatacctttatttgtttgatcagtcttaattacagcaattctgttacttttatcacttccagttttagcaggagcaattactatacttttaacagatcgaaatttaaatacgtctttttttgatcctgcggggggtggagacccaattttatatcaacatttattt
>myceto_ZRCBDP0132828_UrbanForest
tttagctgcctcaattgctcattctggagcatcagtagatttatcaattttttccttacatttagcaggaatttcttcaattttaggagcagtaaattttattacaactattattaatatacgtacacctaatataaattttactcaaatacctttatttgtttgatcagtcttaattacagcaattctgttacttttatcacttccagttttagcaggagcaattactatacttttaacagatcgaaatttaaatacgtctttttttgatcctgcggggggtggagacccaattttatatcaacatttattt
>myceto_ZRCBDP0132834_UrbanForest
tttagctgcctcaattgctcattctggagcatcagtagatttatcaattttttccttacatttagcaggaatttcttcaattttaggagcagtaaattttattacaactattattaatatacgtacacctaatataaattttactcaaatacctttatttgtttgatcagtcttaattacagcaattctgttacttttatcacttccagttttagcaggagcaattactatacttttaacagatcgaaatttaaatacgtctttttttgatcctgcggggggtggagacccaattttatatcaacatttattt
>myceto_ZRCBDP0132836_UrbanForest
-ctttcttctacattagctcatggaggatcatctgtagatttagcaattttttctttacatttagcaggaatctcttcaattttaggtgctattaattttattacaactattattaatataaaatctccaggaatatcttttgataaaatacctttatttgtttgatctgttttaattacagctattttattattattatctttacctgtattagcaggagctattacaatattattaacagatcgaaatttaaacacctcattttttgaccccgccggaggaggagatccaattttatatcaacatttattt
>myceto_ZRCBDP0132839_UrbanForest
tttagctgcctcaattgctcattctggagcatcagtagatttatcaattttttccttacatttagcaggaatttcttcaattttaggagcagtaaattttattacaactattattaatatacgtacacctaatataaattttactcaaatacctttatttgtttgatcagtcttaattacagcaattctgttacttttatcacttccagttttagcaggagcaattactatacttttaacagatcgaaatttaaatacgtctttttttgatcctgcggggggtggagacccaattttatatcaacatttattt
>myceto_ZRCBDP0132840_UrbanForest
cttatcttctactattgctcacgcaggtgcatctgttgatttagctattttttctcttcatttagctggtatttcttcaattttaggggctattaattttattacaactattattaatatacgatctgtaggaattacccttgaccgaatacctttatttgtttgatctgtgttaattactgctattcttttattattatcattacctgttcttgcaggagcaattactatattactaacagatcgaaatttaaatacttctttttttgacccagcaggagggggggaccctattctttatcaacatttattt
>myceto_ZRCBDP0132842_UrbanForest
tttagctgcctcaattgctcattctggagcatcagtagatttatcaattttttccttacatttagcaggaatttcttcaattttaggagcagtaaattttattacaactattattaatatacgtacacctaatataaattttactcaaatacctttatttgtttgatcagtcttaattacagcaattctgttacttttatcacttccagttttagcaggagcaattactatacttttaacagatcgaaatttaaatacgtctttttttgatcctgcggggggtggagacccaattttatatcaacatttattt
>myceto_ZRCBDP0132843_Unknown
cttatcttctactattgctcacgcaggtgcatctgttgatttagctattttttctcttcatttagctggtatttcttcaattttaggggctattaattttattacaactattattaatatacgatctgtaggaattacccttgaccgaatacctttatttgtttgatctgtgttaattactgctattcttttattattatcattacctgttcttgcaggagcaattactatattactaacagatcgaaatttaaatacttctttttttgacccagcaggagggggggaccctattctttatcaacatttattt
>myceto_ZRCBDP0132844_UrbanForest
tttagctgcctcaattgctcattctggagcatcagtagatttatcaattttttccttacatttagcaggaatttcttcaattttaggagcagtaaattttattacaactattattaatatacgtacacctaatataaattttactcaaatacctttatttgtttgatcagtcttaattacagcaattctgttacttttatcacttccagttttagcaggagcaattactatacttttaacagatcgaaatttaaatacgtctttttttgatcctgcggggggtggagacccaattttatatcaacatttattt
>myceto_ZRCBDP0132847_UrbanForest
-ttatcttctactattgctcacgcaggtgcatctgttgatttagctattttttctcttcatttagctggtatttcttcaattttaggggctattaattttattacaactattattaatatacgatctgtaggaattacccttgaccgaatacctttatttgtttgatctgtgttaattactgctattcttttattattatcattacctgttcttgcaggagcaattactatattactaacagatcgaaatttaaatacttctttttttgacccagcaggagggggagaccctattctttatcaacatttattt
>myceto_ZRCBDP0132849_UrbanForest
cctttcttctacattagctcatggaggatcatctgtagatttagcaattttttctttacatttagcaggaatctcttcaattttaggtgctattaattttattacaactattattaatataaaatctccaggaatatcttttgataaaatacctttatttgtttgatctgttttaattacagctattttattattattatctttacctgtattagcaggagctattacaatattattaacagatcgaaatttaaacacctcattttttgaccccgccggaggaggagacccaattttatatcaacatttattt
>myceto_ZRCBDP0132850_UrbanForest
cttatcttctactattgctcacgcaggtgcatctgttgatttagctattttttctcttcatttagctggtatttcttcaattttaggggctattaattttattacaactattattaatatacgatctgtaggaattacccttgaccgaatacctttatttgtttgatctgtgttaattactgctattcttttattattatcattacctgttcttgcaggagcaattactatattactaacagatcgaaatttaaatacttctttttttgacccagcaggagggggggaccctattctttatcaacatttattt
>myceto_ZRCBDP0132854_Unknown
tttagcatctacaattgctcatgcaggagcttcagttgatttagcaattttttctttgcatttagcaggaatttcttcaattttaggagctgtaaattttattactactgtaattaatatacgagccccaggaattacatttgatcgaatacctttatttgtttgatcagttttaattactgctgttttacttttattatcattaccagtattagctggtgctattactatattattaacagatcgaaatttaaatacttctttttttgatccagcaggaggaggagatccaattttataccaacatttattt
>myceto_ZRCBDP0132857_UrbanForest
tttatcttcaactattgctcatgctggagcttcagtagatttagctattttttctcttcatttagcaggaatttcctcaattttaggagcaatcaattttattacaacaattattaacatacgagctacaggaatcacatttgatcgaatacccttatttgtttgatctgtttttattacagctattttattacttttatcattaccagtattagctggagctattactatactattaactgatcgaaatttaaatacttcattttttgaccctgccggaggaggagatcctattttatatcaacatttattt
>myceto_ZRCBDP0132858_UrbanForest
cttatcttctactattgctcacgcaggcgcatctgttgatttagctattttttctcttcatttagctggtatttcttcaattttaggggctattaattttattacaactattattaatatacgatctgtaggaattacccttgaccgaatacctttatttgtttgatctgtgttaattactgctattcttttattattatcattacctgttcttgcaggagcaattactatattactaacagatcgaaatttaaatacttctttttttgacccagcaggagggggagaccctattctttatcaacatttattt
>myceto_ZRCBDP0132859_UrbanForest
cttatcttctactattgctcacgcaggtgcatctgttgatttagctattttttctcttcatttagctggtatttcttcaattttaggggctattaattttattacaactattattaatatacgatctgtaggaattacccttgaccgaatacctttatttgtttgatctgtgttaattactgctattcttttattattatcattacctgttcttgcaggagcaattactatattactaacagatcgaaatttaaatacttctttttttgacccagcaggagggggagaccctattctttatcaacatttattt
>myceto_ZRCBDP0132862_UrbanForest
cttatcttctactattgctcacgcaggtgcatctgttgatttagctattttttctcttcatttagctggtatttcttcaattttaggggctattaattttattacaactattattaatatacgatctgtaggaattacccttgaccgaatacctttatttgtttgatctgtgttaattactgctattcttttattattatcattacctgttcttgcaggagcaattactatattactaacagatcgaaatttaaatacttctttttttgacccagcaggagggggggaccctattctttatcaacatttattt
>myceto_ZRCBDP0132863_UrbanForest
-ttatcttctactattgctcacgcaggtgcatctgttgatttagctattttttctcttcatttagctggtatttcttcaattttaggggctattaattttattacaactattattaatatacgatctgtaggaattacccttgaccgaatacctttatttgtttgatctgtgttaattactgctattcttttattattatcattacctgttcttgcaggagcaattactatattactaacagatcgaaatttaaatacttctttttttgacccagcaggagggggggaccctattctttatcaacatttattt
>myceto_ZRCBDP0132864_UrbanForest
-ttatcttctactattgctcacgcaggtgcatctgttgatttagctattttttctcttcatttagctggtatttcttcaattttaggggctattaattttattacaactattattaatatacgatctgtaggaattacccttgaccgaatacctttatttgtttgatctgtgttaattactgctattcttttattattatcattacctgttcttgcaggagcaattactatattactaacagatcgaaatttaaatacttctttttttgacccagcaggagggggggaccctattctttatcaacatttattt
>myceto_ZRCBDP0132866_UrbanForest
-ttatcttctactattgctcacgcaggtgcatctgttgatttagctattttttctcttcatttagctggtatttcttcaattttaggggctattaattttattacaactattattaatatacgatctgtaggaattacccttgaccgaatacctttatttgtttgatctgtgttaattactgctattcttttattattatcattacctgttcttgcaggagcaattactatattactaacagatcgaaatttaaatacttctttttttgacccagcaggagggggggaccctattctttatcaacatttattt
>myceto_ZRCBDP0132868_UrbanForest
cttatcttctactattgctcacgcaggtgcatctgttgatttagctattttttctcttcatttagctggtatttcttcaattttaggggctattaattttattacaactattattaatatacgatctgtaggaattacccttgaccgaatacctttatttgtttgatctgtgttaattactgctattcttttattattatcattacctgttcttgcaggagcaattactatattactaacagatcgaaatttaaatacttctttttttgacccagcaggagggggggaccctattctttatcaacatttattt
>myceto_ZRCBDP0132871_UrbanForest
cttatcttctactattgctcacgcaggtgcatctgttgatttagctattttttctcttcatttagctggtatttcttcaattttaggggctattaattttattacaactattattaatatacgatctgtaggaattacccttgaccgaatacctttatttgtttgatctgtgttaattactgctattcttttattattatcattacctgttcttgcaggagcaattactatattactaacagatcgaaatttaaatacttctttttttgacccagcaggagggggggaccctattctttatcaacatttattt
>myceto_ZRCBDP0132873_UrbanForest
cctttcttcaacaattgctcatgcaggatcttcagtagatttagctattttttctttacatttagcaggtatttcttctattttaggagctattaattttattactactattattaatatgcgagccccaggaattacttttgatcgtataccattatttgtgtgatctgtattaattacagctgtacttcttcttttatctttacctgttttagctggagctattaccatattattaacagatcgaaatttaaacacttcattctttgatcctgcaggtgggggtgatcctattttataccaacatttattt
>myceto_ZRCBDP0132874_UrbanForest
cttatcttctactattgctcacgcaggtgcatctgttgatttagctattttttctcttcatttagctggtatttcttcaattttaggggctattaattttattacaactattattaatatacgatctgtaggaattacccttgaccgaatacctttatttgtttgatctgtgttaattactgctattcttttattattatcattacctgttcttgcaggagcaattactatattactaacagatcgaaatttaaatacttctttttttgacccagcaggagggggggaccctattctttatcaacatttattt
>myceto_ZRCBDP0132877_UrbanForest
gctatcttctacaattgcccatacaggagcatctgtagatttagctattttttctttacatttagctggaatttcttctattttaggggctgttaatttcattacaactattattaatatacgagccccaggtattcaatttgatcgaatacctttatttgtttgatctgttttaattacagccgtattattattattatcattaccagtattagctggagctattactatattattaacagatcgaaacctaaatacaagtttttttgacccagcaggagggggagatccaattttatatcaacatttgttt
>myceto_ZRCBDP0132879_UrbanForest
tctttcatctactattgctcatgcaggatcttctgttgatttagctattttttctcttcatttagctggtatttcttcaattttaggagctattaattttattactacaattattaatatacgatctcctggaattacttttgatcgtttacctttatttgtatgatcagtattaattactgctattcttttacttctttctttacctgttttagcaggtgcaattactatactattaacagatcgaaatttaaatacttctttttttgatcctgcgggaggaggggatcctattttatatcaacatttattt
>myceto_ZRCBDP0132882_UrbanForest
cctttcttctacattagctcatggaggatcatctgtagatttagcaattttttctttacatttagcaggaatctcttcaattttaggtgctattaattttattacaactattattaatataaaatctccaggaatatcttttgataaaatacctttatttgtttgatctgttttaattacagctattttattattattatctttacctgtattagcaggagctattacaatattattaacagatcgaaatttaaacacctcattttttgaccccgccggaggaggagatccaattttatatcaacatttattt
>myceto_ZRCBDP0132883_UrbanForest
cctttcttctacattagctcatggaggatcatctgtagatttagcaattttttctttacatttagcaggaatctcttcaattttaggtgctattaattttattacaactattattaatataaaatctccaggaatatcttttgataaaatacctttatttgtttgatctgttttaattacagctattttattattattatctttacctgtattagcaggagctattacaatattattaacagatcgaaatttaaacacctcattttttgaccccgccggaggaggagatccaattttatatcaacatttattt
>myceto_ZRCBDP0132886_UrbanForest
cttatcttctactattgctcacgcaggtgcatctgttgatttagctattttttctcttcatttagctggtatttcttcaattttaggggctattaattttattacaactattattaatatacgatctgtaggaattacccttgaccgaatacctttatttgtttgatctgtgttaattactgctattcttttattattatcattacctgttcttgcaggagcaattactatattactaacagatcgaaatttaaatacttctttttttgacccagcaggagggggagaccctattctttatcaacatttattt
>myceto_ZRCBDP0132887_UrbanForest
-ttatcttctactattgctcacgcaggtgcatctgttgatttagctattttttctcttcatttagctggtatttcttcaattttaggggctattaattttattacaactattattaatatacgatctgtaggaattacccttgaccgaatacctttatttgtttgatctgtgttaattactgctattcttttattattatcattacctgttcttgcaggagcaattactatattactaacagatcgaaatttaaatacttctttttttgacccagcaggagggggagaccctattctttatcaacatttattt
>myceto_ZRCBDP0132888_Unknown
-ctttcatccgttattgcccatgcaggtgcttctgttgatttagcaattttttctcttcatttagctggtatttcttcaattttaggagcaattaactttattacaactatcattaacatacgagctccaggaatctcttttgatcgattacctttatttgtatgatctgtattaatcacggctattcttttacttttatccttacctgttttagcaggagctattacaatattattaacagatcgaaatttaaatacatcattttttgaccccgcaggagggggagacccaattttataccaacatttattt
>myceto_ZRCBDP0132889_UrbanForest
cttatcttctactattgctcacgcaggtgcatctgttgatttagctattttttctcttcatttagctggtatttcttcaattttaggggctattaattttattacaactattattaatatacgatctgtaggaattacccttgaccgaatacctttatttgtttgatctgtgttaattactgctattcttttattattatcattacctgttcttgcaggagcaattactatattactaacagatcgaaatttaaatacttctttttttgacccagcaggagggggggaccctattctttatcaacatttattt
>myceto_ZRCBDP0132890_UrbanForest
cttatcttctactattgctcacgcaggtgcatctgttgatttagctattttttctcttcatttagctggtatttcttcaattttaggggctattaattttattacaactattattaatatacgatctgtaggaattacccttgaccgaatacctttatttgtttgatctgtgttaattactgctattcttttattattatcattacctgttcttgcaggagcaattactatattactaacagatcgaaatttaaatacttctttttttgacccagcaggagggggggaccctattctttatcaacatttattt
>myceto_ZRCBDP0132891_UrbanForest
tttatcttcaactattgctcatacaggggcttcagttgatttagctattttttccttacatcttgcaggtatttcttctattttaggggctgtaaatttcattactactattattaatatacgagccccaggtattcaatttgatcgaatacctttatttgtttgatctgttttaattacagcagttctccttttattatctttaccagttttagccggggctatcactatactattaactgatcgaaatttaaatactagtttctttgacccagcaggaggaggagaccctattttataccaacatttattt
>myceto_ZRCBDP0132895_Unknown
tttagcatctacaattgctcatgcaggagcttcagttgatttagcaattttttctttacatttagcaggaatttcttcaattttaggagctgtaaattttattactactgtaattaatatacgagccccaggaattacatttgatcgaatacctttatttgtttgatcagttttaattactgctgttttacttttattatcattaccagtattagctggtgctattactatattattaacagatcgaaatttaaatacttctttttttgatccagcaggaggaggagatccaattttataccaacatttattt
>myceto_ZRCBDP0132898_UrbanForest
tttagctgcctcaattgctcattctggagcatcagtagatttatcaattttttccttacatttagcaggaatttcttcaattttaggagcagtaaattttattacaactattattaatatacgtacacctaatataaattttactcaaatacctttatttgtttgatcagtcttaattacagcaattctgttacttttatcacttccagttttagcaggagcaattactatacttttaacagatcgaaatttaaatacgtctttttttgatcctgcggggggtggagacccaattttatatcaacatttattt
>myceto_ZRCBDP0133091_UrbanForest
cctttcttctacattagctcatggaggatcatctgtagatttagcaattttttctttacatttagcaggaatctcttcaattttaggtgctattaattttattacaactattattaatataaaatctccaggaatatcttttgataaaatacctttatttgtttgatctgttttaattacagctattttattattattatctttacctgtattagcaggagctattacaatattattaacagatcgaaatttaaacacctcattttttgaccccgccggaggaggagatccaattttatatcaacatttattt
>myceto_ZRCBDP0133092_UrbanForest
cctttcttcaacaattgctcatgcaggatcttcagtagatttagctattttttctttacatttagcaggtatttcttctattttaggagctattaattttattactactattattaatatgcgagccccaggaattacttttgatcgtataccattatttgtgtgatctgtattaattacagctgtacttcttcttttatctttacctgttttagctggagctattaccatattattaacagatcgaaatttaaacacttcattctttgatcctgcaggtgggggtgatcctattttataccaacatttattt
>myceto_ZRCBDP0133094_UrbanForest
cctttcttctacattagctcatggaggatcatctgtagatttagcaattttttctttacatttagcaggaatctcttcaattttaggtgctattaattttattacaactattattaatataaaatctccaggaatatcttttgataaaatacctttatttgtttgatctgttttaattacagctattttattattattatctttacctgtattagcaggagctattacaatattattaacagatcgaaatttaaacacctcattttttgaccccgccggaggaggagatccaattttatatcaacatttattt
>myceto_ZRCBDP0133095_UrbanForest
cttatcttctactattgctcacgcaggtgcatctgttgatttagctattttttctcttcatttagctggtatttcttcaattttaggggctattaattttattacaactattattaatatacgatctgtaggaattacccttgaccgaatacctttatttgtttgatctgtgttaattactgctattcttttattattatcattacctgttcttgcaggagcaattactatattactaacagatcgaaatttaaatacttctttttttgacccagcaggagggggagaccctattctttatcaacatttattt
>myceto_ZRCBDP0133098_UrbanForest
cttatcttctactattgctcacgcaggtgcatctgttgatttagctattttttctcttcatttagctggtatttcttcaattttaggggctattaattttattacaactattattaatatacgatctgtaggaattacccttgaccgaatacctttatttgtttgatctgtgttaattactgctattcttttattattatcattacctgttcttgcaggagcaattactatattactaacagatcgaaatttaaatacttctttttttgacccagcaggagggggagaccctattctttatcaacatttattt
>myceto_ZRCBDP0133099_UrbanForest
cctttcttctacattagctcatggaggatcatctgtagatttagcaattttttctttacatttagcaggaatctcttcaattttaggtgctattaattttattacaactattattaatataaaatctccaggaatatcttttgataaaatacctttatttgtttgatctgttttaattacagctattttattattattatctttacctgtattagcaggagctattacaatattattaacagatcgaaatttaaacacctcattttttgaccccgccggaggaggagacccaattttatatcaacatttattt
>myceto_ZRCBDP0133100_UrbanForest
cttatcttctactattgctcacgcaggtgcatctgttgatttagctattttttctcttcatttagctggtatttcttcaattttaggggctattaattttattacaactattattaatatacgatctgtaggaattacccttgaccgaatacctttatttgtttgatctgtgttaattactgctattcttttattattatcattacctgttcttgcaggagcaattactatattactaacagatcgaaatttaaatacttctttttttgacccagcaggagggggggaccctattctttatcaacatttattt
>myceto_ZRCBDP0133101_UrbanForest
cctttcttctacattagctcatggaggatcatctgtagatttagcaattttttctttacatttagcaggaatctcttcaattttaggtgctattaattttattacaactattattaatataaaatctccaggaatatcttttgataaaatacctttatttgtttgatctgttttaattacagctattttattattattatctttacctgtattagcaggagctattacaatattattaacagatcgaaatttaaacacctcattttttgaccccgccggaggaggagatccaattttatatcaacatttattt
>myceto_ZRCBDP0133103_UrbanForest
cctttcttctacattagctcatggaggatcatctgtagatttagcaattttttctttacatttagcaggaatctcttcaattttaggtgctattaattttattacaactattattaatataaaatctccaggaatatcttttgataaaatacctttatttgtttgatctgttttaattacagctattttattattattatctttacctgtattagcaggagctattacaatattattaacagatcgaaatttaaacacctcattttttgaccccgccggaggaggagatccaattttatatcaacatttattt
>myceto_ZRCBDP0133104_UrbanForest
actttcatcaactattgcccatgcaggggcctcagtagatttaacaatcttttctcttcatttagctggaatttcatcaattttaggagctatcaactttattacaactattattaacatacgtgcccctggtataacttttgatcgattaccattattcgtttgatcagttttaatcacagccatcctgcttttactatcattacctgtcctagcaggtgctatcacaatacttttaacagaccgaaatttaaacacaacattttttgaccccgcaggaggaggagaccctattttataccaacatttattt
>myceto_ZRCBDP0133106_UrbanForest
cctttcttcaacaattgctcatgcaggatcttcagtagatttagctattttttctttacatttagcaggtatttcttctattttaggagctattaattttattactactattattaatatgcgagccccaggaattacttttgatcgtataccattatttgtgtgatctgtattaattacagctgtacttcttcttttatctttacctgttttagctggagctattaccatattattaacagatcgaaatttaaacacttcattctttgatcctgcaggtgggggtgatcctattttataccaacatttattt
>myceto_ZRCBDP0133112_UrbanForest
cctttcttcaacaattgctcatgcaggatcttcagtagatttagctattttttctttacatttagcaggtatttcttctattttaggagctattaattttattactactattattaatatacgagccccaggaattacttttgatcgtataccattatttgtgtgatctgtattaattacagctgtacttcttcttttatctttacctgttttagctggagctattaccatattattaacagatcgaaatttaaacacttcattctttgatcctgcaggtgggggtgatcctattttataccaacatttattt
>myceto_ZRCBDP0133114_UrbanForest
cctttcttctacattagctcatggaggatcatctgtagatttagcaattttttctttacatttagcaggaatctcttcaattttaggtgctattaattttattacaactattattaatataaaatctccaggaatatcttttgataaaatacctttatttgtttgatctgttttaattacagctattttattattattatctttacctgtattagcaggagctattacaatattattaacagatcgaaatttaaacacctcattttttgaccccgccggaggaggagatccaattttatatcaacatttattt
>myceto_ZRCBDP0133116_UrbanForest
cttatcttctactattgctcacgcaggtgcatctgttgatttagctattttttctcttcatttagctggtatttcttcaattttaggggctattaattttattacaactattattaatatacgatctgtaggaattacccttgaccgaatacctttatttgtttgatctgtgttaattactgctattcttttattattatcattacctgttcttgcaggagcaattactatattactaacagatcgaaatttaaatacttctttttttgacccagcaggagggggggaccctattctttatcaacatttattt
>myceto_ZRCBDP0133118_UrbanForest
cttatcttctactattgctcacgcaggtgcatctgttgatttagctattttttctcttcatttagctggtatttcttcaattttaggggctattaattttattacaactattattaatatacgatctgtaggaattacccttgaccgaatacctttatttgtttgatctgtgttaattactgctattcttttattattatcattacctgttcttgcaggagcaattactatattactaacagatcgaaatttaaatacttctttttttgacccagcaggagggggggaccctattctttatcaacatttattt
>myceto_ZRCBDP0133119_UrbanForest
cttatcttctactattgctcacgcaggtgcatctgttgatttagctattttttctcttcatttagctggtatttcttcaattttaggggctattaattttattacaactattattaatatacgatctgtaggaattacccttgaccgaatacctttatttgtttgatctgtgttaattactgctattcttttattattatcattacctgttcttgcaggagcaattactatattactaacagatcgaaatttaaatacttctttttttgacccagcaggagggggggaccctattctttatcaacatttattt
>myceto_ZRCBDP0133121_UrbanForest
cctttcttcaacaattgctcatgcaggatcttcagtagatttagctattttttctttacatttagcaggtatttcttctattttaggagctattaattttattactactattattaatatacgagccccaggaattacttttgatcgtataccattatttgtgtgatctgtattaattacagctgtacttcttcttttatctttacctgttttagctggagctattaccatattattaacagatcgaaatttaaacacttcattctttgatcctgcaggtgggggtgatcctattttataccaacatttattt
>myceto_ZRCBDP0133127_UrbanForest
cctttcttcaacaattgctcatgcaggatcttcagtagatttagctattttttctttacatttagcaggtatttcttctattttaggagctattaattttattactactattattaatatgcgagccccaggaattacttttgatcgtataccattatttgtgtgatctgtattaattacagctgtacttcttcttttatctttacctgttttagctggagctattaccatattattaacagatcgaaatttaaacacttcattctttgatcctgcaggtgggggtgatcctattttataccaacatttattt
>myceto_ZRCBDP0133132_UrbanForest
cctttcttctacattagctcatggaggatcatctgtagatttagcaattttttctttacatttagcaggaatctcttcaattttaggtgctattaattttattacaactattattaatataaaatctccaggaatatcttttgataaaatacctttatttgtttgatctgttttaattacagctattttattattattatctttacctgtattagcaggagctattacaatattattaacagatcgaaatttaaacacctcattttttgaccccgccggaggaggagatccaattttatatcaacatttattt
>myceto_ZRCBDP0133133_UrbanForest
cttatcttctactattgctcacgcaggtgcatctgttgatttagctattttttctcttcatttagctggtatttcttcaattttaggggctattaattttattacaactattattaatatacgatctgtaggaattacccttgaccgaatacctttatttgtttgatctgtgttaattactgctattcttttattattatcattacctgttcttgcaggagcaattactatattactaacagatcgaaatttaaatacttctttttttgacccagcaggagggggagaccctattctttatcaacatttattt
>myceto_ZRCBDP0133135_UrbanForest
tttatcttcaactattgctcatacaggagcttcagttgatttagctattttttccttacaccttgcaggtatttcttctattttaggggctgtaaatttcattactactattattaatatacgagccccaggaattcaatttgatcgaatacctttatttgtttgatctgttttaattacagcagttctccttttattgtctttaccagttttagccggagctatcactatactattaactgatcgaaatttaaatactagtttctttgatccagcaggaggaggggaccctatcttataccaacatttattt
>myceto_ZRCBDP0133137_UrbanForest
cttatcttctactattgctcacgcaggtgcatctgttgatttagctattttttctcttcatttagctggtatttcttcaattttaggggctattaattttattacaactattattaatatacgatctgtaggaattacccttgaccgaatacctttatttgtttgatctgtgttaattactgctattcttttattattatcattacctgttcttgcaggagcaattactatattactaacagatcgaaatttaaatacttctttttttgacccagcaggagggggagaccctattctttatcaacatttattt
>myceto_ZRCBDP0133139_UrbanForest
cctttcttcaacaattgctcatgcaggatcttcagtagatttagctattttttctttacatttagcaggtatttcttctattttaggagctattaattttattactactattattaatatacgagccccaggaattacttttgatcgtataccattatttgtgtgatctgtattaattacagctgtacttcttcttttatctttacctgttttagctggagctattaccatattattaacagatcgaaatttaaacacttcattctttgatcctgcaggtgggggtgatcctattttataccaacatttattt
>myceto_ZRCBDP0133140_UrbanForest
cctttcttctacattagctcatggaggatcatctgtagatttagcaattttttctttacatttagcaggaatctcttcaattttaggtgctattaattttattacaactattattaatataaaatctccaggaatatcttttgataaaatacctttatttgtttgatctgttttaattacagctattttattattattatctttacctgtattagcaggagctattacaatattattaacagatcgaaatttaaacacctcattttttgaccccgccggaggaggagatccaattttatatcaacatttattt
>myceto_ZRCBDP0133141_UrbanForest
cctttcttctacattagctcatggaggatcatctgtagatttagcaattttttctttacatttagcaggaatctcttcaattttaggtgctattaattttattacaactattattaatataaaatctccaggaatatcttttgataaaatacctttatttgtttgatctgttttaattacagctattttattattattatctttacctgtattagcaggagctattacaatattattaacagatcgaaatttaaacacctcattttttgaccccgccggaggaggagatccaattttatatcaacatttattt
>myceto_ZRCBDP0133142_UrbanForest
tttagctgcctcaattgctcattctggagcatcagtagatttatcaattttttccttacatttagcaggaatttcttcaattttaggagcagtaaattttattacaactattattaatatacgtacacctaatataaattttactcaaatacctttatttgtttgatcagtcttaattacagcaattctgttacttttatcacttccagttttagcaggagcaattactatacttttaacagatcgaaatttaaatacgtctttttttgatcctgcggggggtggagacccaattttatatcaacatttattt
>myceto_ZRCBDP0133143_UrbanForest
cttatcttctactattgctcacgcaggtgcatctgttgatttagctattttttctcttcatttagctggtatttcttcaattttaggggctattaattttattacaactattattaatatacgatctgtaggaattacccttgaccgaatacctttatttgtttgatctgtgttaattactgctattcttttattattatcattacctgttcttgcaggagcaattactatattactaacagatcgaaatttaaatacttctttttttgacccagcaggagggggggaccctattctttatcaacatttattt
>myceto_ZRCBDP0133147_UrbanForest
cttatcttctactattgctcacgcaggtgcatctgttgatttagctattttttctcttcatttagctggtatttcttcaattttaggggctattaattttattacaactattattaatatacgatctgtaggaattacccttgaccgaatacctttatttgtttgatctgtgttaattactgctattcttttattattatcattacctgttcttgcaggagcaattactatattactaacagatcgaaatttaaatacttctttttttgacccagcaggagggggggaccctattctttatcaacatttattt
>myceto_ZRCBDP0133149_UrbanForest
cttatcttctactattgctcacgcaggtgcatctgttgatttagctattttttctcttcatttagctggtatttcttcaattttaggggctattaattttattacaactattattaatatacgatctgtaggaattacccttgaccgaatacctttatttgtttgatctgtgttaattactgctattcttttattattatcattacctgttcttgcaggagcaattactatattactaacagatcgaaatttaaatacttctttttttgacccagcaggagggggagaccctattctttatcaacatttattt
>myceto_ZRCBDP0133151_UrbanForest
cttatcttctactattgctcacgcaggtgcatctgttgatttagctattttttctcttcatttagctggtatttcttcaattttaggggctattaattttattacaactattattaatatacgatctgtaggaattacccttgaccgaatacctttatttgtttgatctgtgttaattactgctattcttttattattatcattacctgttcttgcaggagcaattactatattactaacagatcgaaatttaaatacttctttttttgacccagcaggagggggggaccctattctttatcaacatttattt
>myceto_ZRCBDP0133152_UrbanForest
tttagctgcctcaattgctcattctggagcatcagtagatttatcaattttttccttacatttagcaggaatttcttcaattttaggagcagtaaattttattacaactattattaatatacgtacacctaatataaattttactcaaatacctttatttgtttgatcagtcttaattacagcaattctgttacttttatcacttccagttttagcaggagcaattactatacttttaacagatcgaaatttaaatacgtctttttttgatcctgcggggggtggagacccaattttatatcaacatttattt
>myceto_ZRCBDP0133155_UrbanForest
cttatcttctactattgctcacgcaggtgcatctgttgatttagctattttttctcttcatttagctggtatttcttcaattttaggggctattaattttattacaactattattaatatacgatctgtaggaattacccttgaccgaatacctttatttgtttgatctgtgttaattactgctattcttttattattatcattacctgttcttgcaggagcaattactatattactaacagatcgaaatttaaatacttctttttttgacccagcaggagggggagaccctattctttatcaacatttattt
>myceto_ZRCBDP0133156_UrbanForest
cttatcttctactattgctcacgcaggtgcatctgttgatttagctattttttctcttcatttagctggtatttcttcaattttaggggctattaattttattacaactattattaatatacgatctgtaggaattacccttgaccgaatacctttatttgtttgatctgtgttaattactgctattcttttattattatcattacctgttcttgcaggagcaattactatattactaacagatcgaaatttaaatacttctttttttgacccagcaggagggggagaccctattctttatcaacatttattt
>myceto_ZRCBDP0133157_UrbanForest
cttatcttctactattgctcacgcaggtgcatctgttgatttagctattttttctcttcatttagctggtatttcttcaattttaggggctattaattttattacaactattattaatatacgatctgtaggaattacccttgaccgaatacctttatttgtttgatctgtgttaattactgctattcttttattattatcattacctgttcttgcaggagcaattactatattactaacagatcgaaatttaaatacttctttttttgacccagcaggagggggggaccctattctttatcaacatttattt
>myceto_ZRCBDP0133159_UrbanForest
cttatcttctactattgctcacgcaggtgcatctgttgatttagctattttttctcttcatttagctggtatttcttcaattttaggggctattaattttattacaactattattaatatacgatctgtaggaattacccttgaccgaatacctttatttgtttgatctgtgttaattactgctattcttttattattatcattacctgttcttgcaggagcaattactatattactaacagatcgaaatttaaatacttctttttttgacccagcaggagggggggaccctattctttatcaacatttattt
>myceto_ZRCBDP0133160_UrbanForest
cttatcttctactattgctcacgcaggtgcatctgttgatttagctattttttctcttcatttagctggtatttcttcaattttaggggctattaattttattacaactattattaatatacgatctgtaggaattacccttgaccgaatacctttatttgtttgatctgtgttaattactgctattcttttattattatcattacctgttcttgcaggagcaattactatattactaacagatcgaaatttaaatacttctttttttgacccagcaggagggggagaccctattctttatcaacatttattt
>myceto_ZRCBDP0133162_UrbanForest
cttatcttctactattgctcacgcaggtgcatctgttgatttagctattttttctcttcatttagctggtatttcttcaattttaggggctattaattttattacaactattattaatatacgatctgtaggaattacccttgaccgaatacctttatttgtttgatctgtgttaattactgctattcttttattattatcattacctgttcttgcaggagcaattactatattactaacagatcgaaatttaaatacttctttttttgacccagcaggagggggggaccctattctttatcaacatttattt
>myceto_ZRCBDP0133168_UrbanForest
cctttcttcaacaattgctcatgcaggatcttcagtagatttagctattttttctttacatttagcaggtatttcttctattttaggagctattaattttattactactattattaatatacgagccccaggaattacttttgatcgtataccattatttgtgtgatctgtattaattacagctgtacttcttcttttatctttacctgttttagctggagctattaccatattattaacagatcgaaatttaaacacttcattctttgatcctgcaggtgggggtgatcctattttataccaacatttattt
>myceto_ZRCBDP0133172_UrbanForest
cttatcttctactattgctcacgcaggtgcatctgttgatttagctattttttctcttcatttagctggtatttcttcaattttaggggctattaattttattacaactattattaatatacgatctgtaggaattacccttgaccgaatacctttatttgtttgatctgtgttaattactgctattcttttattattatcattacctgttcttgcaggagcaattactatattactaacagatcgaaatttaaatacttctttttttgacccagcaggagggggagaccctattctttatcaacatttattt
>myceto_ZRCBDP0133173_UrbanForest
cctttcttcaacaattgctcatgcaggatcttcagtagatttagctattttttctttacatttagcaggtatttcttctattttaggagctattaattttattactactattattaatatgcgagccccaggaattacttttgatcgtataccattatttgtgtgatctgtattaattacagctgtacttcttcttttatctttacctgttttagctggagctattaccatattattaacagatcgaaatttaaacacttcattctttgatcctgcaggtgggggtgatcctattttataccaacatttattt
>myceto_ZRCBDP0133174_UrbanForest
cttatcttctactattgctcacgcaggtgcatctgttgatttagctattttttctcttcatttagctggtatttcttcaattttaggggctattaattttattacaactattattaatatacgatctgtaggaattacccttgaccgaatacctttatttgtttgatctgtgttaattactgctattcttttattattatcattacctgttcttgcaggagcaattactatattactaacagatcgaaatttaaatacttctttttttgacccagcaggagggggagaccctattctttatcaacatttattt
>myceto_ZRCBDP0133177_UrbanForest
cctttcttctacattagctcatggaggatcatctgtagatttagcaattttttctttacatttagcaggaatctcttcaattttaggtgctattaattttattacaactattattaatataaaatctccaggaatatcttttgataaaatacctttatttgtttgatctgttttaattacagctattttattattattatctttacctgtattagcaggagctattacaatattattaacagatcgaaatttaaacacctcattttttgaccccgccggaggaggagatccaattttatatcaacatttattt
>myceto_ZRCBDP0133178_UrbanForest
cctttcttctacattagctcatggaggatcatctgtagatttagcaattttttctttacatttagcaggaatctcttcaattttaggtgctattaattttattacaactattattaatataaaatctccaggaatatcttttgataaaatacctttatttgtttgatctgttttaattacagctattttattattattatctttacctgtattagcaggagctattacaatattattaacagatcgaaatttaaacacctcattttttgaccccgccggaggaggagatccaattttatatcaacatttattt
>myceto_ZRCBDP0133180_UrbanForest
cctttcttctacattagctcatggaggatcatctgtagatttagcaattttttctttacatttagcaggaatctcttcaattttaggtgctattaattttattacaactattattaatataaaatctccaggaatatcttttgataaaatacctttatttgtttgatctgttttaattacagctattttattattattatctttacctgtattagcaggagctattacaatattattaacagatcgaaatttaaacacctcattttttgaccccgccggaggaggagatccaattttatatcaacatttattt
>myceto_ZRCBDP0133181_UrbanForest
cctttcttctacattagctcatggaggatcatctgtagatttagcaattttttctttacatttagcaggaatctcttcaattttaggtgctattaattttattacaactattattaatataaaatctccaggaatatcttttgataaaatacctttatttgtttgatctgttttaattacagctattttattattattatctttacctgtattagcaggagctattacaatattattaacagatcgaaatttaaacacctcattttttgaccccgccggaggaggagatccaattttatatcaacatttattt
>myceto_ZRCBDP0133182_UrbanForest
cctttcttctacattagctcatggaggatcatctgtagatttagcaattttttctttacatttagcaggaatctcttcaattttaggtgctattaattttattacaactattattaatataaaatctccaggaatatcttttgataaaatacctttatttgtttgatctgttttaattacagctattttattattattatctttacctgtattagcaggagctattacaatattattaacagatcgaaatttaaacacctcattttttgaccccgccggaggaggagatccaattttatatcaacatttattt
>myceto_ZRCBDP0133183_UrbanForest
cctttcttctacattagctcatggaggatcatctgtagatttagcaattttttctttacatttagcaggaatctcttcaattttaggtgctattaattttattacaactattattaatataaaatctccaggaatatcttttgataaaatacctttatttgtttgatctgttttaattacagctattttattattattatctttacctgtattagcaggagctattacaatattattaacagatcgaaatttaaacacctcattttttgaccccgccggaggaggagatccaattttatatcaacatttattt
>myceto_ZRCBDP0133374_UrbanForest
tttagctgcctcaattgctcattctggagcatcagtagatttatcaattttttccttacatttagcaggaatttcttcaattttaggagcagtaaattttattacaactattattaatatacgtacacctaatataaattttactcaaatacctttatttgtttgatcagtcttaattacagcaattctgttacttttatcacttccagttttagcaggagcaattactatacttttaacagatcgaaatttaaatacgtctttttttgatcctgcggggggtggagacccaattttatatcaacatttattt
>myceto_ZRCBDP0133376_UrbanForest
tttagctgcctcaattgctcattctggagcatcagtagatttatcaattttttccttacatttagcaggaatttcttcaattttaggagcagtaaattttattacaactattattaatatacgtacacctaatataaattttactcaaatacctttatttgtttgatcagtcttaattacagcaattctgttacttttatcacttccagttttagcaggagcaattactatacttttaacagatcgaaatttaaatacgtctttttttgatcctgcggggggtggagacccaattttatatcaacatttattt
>myceto_ZRCBDP0133377_UrbanForest
tctgtcatctactattgctcatgcaggatcttctgttgatttagctattttttctcttcatttagctggtatttcttcaattttaggagctattaattttattactacaattattaatatacgatctcctggaatttcttttgatcgtttacctttatttgtatgatcagtattaattactgctattcttttacttctttctttacctgttttagcaggtgcaattactatattattaacagatcgaaatttaaatacctctttttttgatcctgcgggagggggggatcctattttatatcaacatttattt
>myceto_ZRCBDP0133379_UrbanForest
tttagctgcctcaattgctcattctggagcatcagtagatttatcaattttttccttacatttagcaggaatttcttcaattttaggagcagtaaattttattacaactattattaatatacgtacacctaatataaattttactcaaatacctttatttgtttgatcagtcttaattacagcaattctgttacttttatcacttccagttttagcaggagcaattactatacttttaacagatcgaaatttaaatacgtctttttttgatcctgcggggggtggagacccaattttatatcaacatttattt
>myceto_ZRCBDP0133382_UrbanForest
cctttcttcaacaattgctcatgcaggatcttcagtagatttagctattttttctttacatttagcaggtatttcttctattttaggagctattaattttattactactattattaatatacgagccccaggaattacttttgatcgtataccattatttgtgtgatctgtattaattacagctgtacttcttcttttatctttacctgttttagctggagctattaccatattattaacagatcgaaatttaaacacttcattctttgatcctgcaggtgggggtgatcctattttataccaacatttattt
>myceto_ZRCBDP0133385_UrbanForest
-ctttcatcaactattgctcatgcagggtcttctgtagatttagcaattttttctcttcatctagcaggtatttcttctattttaggggctattaattttattacaacaattattaatatacgatctagaggaatttcttttgatcgaatacccctatttgtgtgatctgttttaattacagctattttacttcttctttctcttcctgtactagcaggagccattactatacttttaacagaccgaaatttaaatacttctttttttgaccccgctggaggaggagaccctattttataccaacatttattt
>myceto_ZRCBDP0133386_UrbanForest
cttatcttctactattgctcacgcaggtgcatctgttgatttagctattttttctcttcatttagctggtatttcttcaattttaggggctattaattttattacaactattattaatatacgatctgtaggaattacccttgaccgaatacctttatttgtttgatctgtgttaattactgctattcttttattattatcattacctgttcttgcaggagcaattactatattactaacagatcgaaatttaaatacttctttttttgacccagcaggagggggggaccctattctttatcaacatttattt
>myceto_ZRCBDP0133387_UrbanForest
tttagctgcctcaattgctcattctggagcatcagtagatttatcaattttttccttacatttagcaggaatttcttcaattttaggagcagtaaattttattacaactattattaatatacgtacacctaatataaattttactcaaatacctttatttgtttgatcagtcttaattacagcaattctgttacttttatcgcttccagttttagcaggagcaattactatacttttaacagatcgaaatttaaatacatctttttttgatcctgcaggaggaggagacccaattttatatcaacatctattt
>myceto_ZRCBDP0133388_UrbanForest
-ttatcttctactattgctcacgcaggtgcatctgttgatttagctattttttctcttcatttagctggtatttcttcaattttaggggctattaattttattacaactattattaatatacgatctgtaggaattacccttgaccgaatacctttatttgtttgatctgtgttaattactgctattcttttattattatcattacctgttcttgcaggagcaattactatattactaacagatcgaaatttaaatacttctttttttgacccagcaggagggggagaccctattctttatcaacatttattt
>myceto_ZRCBDP0133389_UrbanForest
-ttatcttctactattgctcacgcaggtgcatctgttgatttagctattttttctcttcatttagctggtatttcttcaattttaggggctattaattttattacaactattattaatatacgatctgtaggaattacccttgaccgaatacctttatttgtttgatctgtgttaattactgctattcttttattattatcattacctgttcttgcaggagcaattactatattactaacagatcgaaatttaaatacttctttttttgacccagcaggagggggggaccctattctttatcaacatttattt
>myceto_ZRCBDP0133390_UrbanForest
tttagctgcctcaattgctcattctggagcatcagtagatttatcaattttttccttacatttagcaggaatttcttcaattttaggagcagtaaattttattacaactattattaatatacgtacacctaatataaattttactcaaatacctttatttgtttgatcagtcttaattacagcaattctgttacttttatcacttccagttttagcaggagcaattactatacttttaacagatcgaaatttaaatacgtctttttttgatcctgcggggggtggagacccaattttatatcaacatttattt
>myceto_ZRCBDP0133391_UrbanForest
cctttcttctacattagctcatggaggatcatctgtagatttagcaattttttctttacatttagcaggaatctcttcaattttaggtgctattaattttattacaactattattaatataaaatctccaggaatatcttttgataaaatacctttatttgtttgatctgttttaattacagctattttattattattatctttacctgtattagcaggagctattacaatattattaacagatcgaaatttaaacacctcattttttgaccccgccggaggaggagatccaattttatatcaacatttattt
>myceto_ZRCBDP0133395_UrbanForest
cctttcttctacattagctcatggaggatcatctgtagatttagcaattttttctttacatttagcaggaatctcttcaattttaggtgctattaattttattacaactattattaatataaaatctccaggaatatcttttgataaaatacctttatttgtttgatctgttttaattacagctattttattattattatctttacctgtattagcaggagctattacaatattattaacagatcgaaatttaaacacctcattttttgaccccgccggaggaggagatccaattttatatcaacatttattt
>myceto_ZRCBDP0133396_UrbanForest
-ttatcttctactattgctcacgcaggtgcatctgttgatttagctattttttctcttcatttagctggtatttcttcaattttaggggctattaattttattacaactattattaatatacgatctgtaggaattacccttgaccgaatacctttatttgtttgatctgtgttaattactgctattcttttattattatcattacctgttcttgcaggagcaattactatattactaacagatcgaaatttaaatacttctttttttgacccagcaggagggggggaccctattctttatcaacatttattt
>myceto_ZRCBDP0133398_UrbanForest
tctttcatctactattgctcatgcaggatcttctgttgatttagctattttttctcttcatttagctggtatttcttcaattttaggagctattaattttattactacaattattaatatacgatctcctggaatttcttttgatcgtttacctttatttgtatgatcagtattaattactgctattcttttacttctttctttacctgttttagcaggtgcaattactatattattaacagatcgaaatttaaatacttctttttttgatcctgcgggaggaggggatcctattttatatcaacatttattt
>myceto_ZRCBDP0133399_UrbanForest
cctttcttcaacaattgctcatgcaggatcttcagtagatttagctattttttctttacatttagcaggtatttcttctattttaggagctattaattttattactactattattaatatgcgagccccaggaattacttttgatcgtatgccattatttgtgtgatctgtattaatcacagctgtacttcttcttttatctttacctgttttagctggagctattaccatattattaacagatcgaaatttaaacacttcattctttgatcctgcaggtgggggtgatcctattttatatcaacatttattt
>myceto_ZRCBDP0133400_UrbanForest
-ctttcatccgttattgcccatgcaggtgcttctgttgatttagcaattttttctcttcatttagctggtatttcttcaattttaggagcaattaactttattacaactatcattaacatacgagctccaggaatctcttttgatcgattacctttatttgtatgatctgtattaatcacggctattcttttacttttatccttacctgttttagcaggagctattacaatattattaacagatcgaaatttaaatacatcattttttgaccccgcaggagggggagacccaattttataccaacatttattt
>myceto_ZRCBDP0133401_UrbanForest
actttcatctagaattgcccatgctggagcatctgtagatttagcaatcttttctcttcatttagcaggtatttcttctattttaggagctattaattttattacaacaattattaatatacgagccccaggaataacctttgatcgaatacctttatttgtatgagcagtactcattacagctattcttttattactttccttacctgttttagcaggggctattactatactactaactgatcgtaacctaaatacttctttttttgaccctgctggaggaggtgaccctattctatatcaacatttattt
>myceto_ZRCBDP0133404_UrbanForest
cttatcttctactattgctcacgcaggtgcatctgttgatttagctattttttctcttcatttagctggtatttcttcaattttaggggctattaattttattacaactattattaatatacgatctgtaggaattacccttgaccgaatacctttatttgtttgatctgtgttaattactgctattcttttattattatcattacctgttcttgcaggagcaattactatattactaacagatcgaaatttaaatacttctttttttgacccagcaggagggggggaccctattctttatcaacatttattt
>myceto_ZRCBDP0133405_UrbanForest
-ctttcttcaacaattgctcatgcaggatcttcagtagatttagctattttttctttacatttagcaggtatttcttctattttaggagctattaattttattactactattattaatatgcgagccccaggaattacttttgatcgtataccattatttgtgtgatctgtattaattacagctgtacttcttcttttatctttacctgttttagctggagctattaccatattattaacagatcgaaatttaaacacttcattctttgatcctgcaggtgggggtgatcctattttataccaacatttattt
>myceto_ZRCBDP0133406_UrbanForest
cctttcttctacattagctcatggaggatcatctgtagatttagcaattttttctttacatttagcaggaatctcttcaattttaggtgctattaattttattacaactattattaatataaaatctccaggaatatcttttgataaaatacctttatttgtttgatctgttttaattacagctattttattattattatctttacctgtattagcaggagctattacaatattattaacagatcgaaatttaaacacctcattttttgaccccgccggaggaggagatccaattttatatcaacatttattt
>myceto_ZRCBDP0133407_UrbanForest
actttcatcttctattgcccatgctggatcatcagttgatttagctattttttctcttcatcttgctggtatttcttcaattttaggagcaattaattttattactacaattattaatatgcgagcccccggcctatcttttgatcaattacctttatttgtatgatctgtattaattacagcagtacttttattattatccttgccagtattagctggagctattactatattattaacagatcgaaatttaaatacatctttctttgatcctgcaggagggggagacccaatcctttaccaacatttattt
>myceto_ZRCBDP0133408_UrbanForest
tttatcttcaactattgctcatacaggagcttcagttgatttagctattttttccttacatcttgcaggtatttcttctattttaggggctgtaaattttattactactattattaatatacgagccccaggaattcaatttgatcgaatacctttatttgtttgatctgttttaattacagcagttctccttttattatctttaccagttttagccggagctatcactatactattaactgatcgaaatttaaatactagtttctttgacccagcaggaggaggagatcctatcttataccaacatttattt
>myceto_ZRCBDP0133409_UrbanForest
tttagctgcttcaattgcccattctggagcttctgttgatttatcaattttttctcttcatcttgcaggaatttcttcaattcttggagcagtaaattttattacaacaattattaatatacgaactccaaatataagttttactcaaataccactatttgtatgatcagttttaattacggcaattttacttttattatcattacctgtattagctggagctattactatacttttaactgatcgaaacttaaatacaacattttttgatccagctggtgggggtgatcctattttataccaacatttattt
>myceto_ZRCBDP0133411_UrbanForest
tttagctgcatcaattgctcactctggggcttctgtagatttatcaattttttctttacatttagcaggtatttcttcaatcctaggagcaatcaacttcattactacaattattaacataaaaacccctgaaataaattttagacaaatacccttatttgtctgatcagtattaattacagctattcttcttctaatctcattacctgttttagcaggagcaattacaatattattaactgatcgtaatttaaatacatcattttttgatccagccggaggaggagatccaattctataccaacatttattt
>myceto_ZRCBDP0133415_UrbanForest
cctttcttctacattagctcatggaggatcatctgtagatttagcaattttttctttacatttagcaggaatctcttcaattttaggtgctattaattttattacaactattattaatataaaatctccaggaatatcttttgataaaatacctttatttgtttgatctgttttaattacagctattttattattattatctttacctgtattagcaggagctattacaatattattaacagatcgaaatttaaacacctcattttttgaccccgccggaggaggagatccaattttatatcaacatttattt
>myceto_ZRCBDP0133416_UrbanForest
cctttcttctacattagctcatggaggatcatctgtagatttagcaattttttctttacatttagcaggaatctcttcaattttaggtgctattaattttattacaactattattaatataaaatctccaggaatatcttttgataaaatacctttatttgtttgatctgttttaattacagctattttattattattatctttacctgtattagcaggagctattacaatattattaacagatcgaaatttaaacacctcattttttgaccccgccggaggaggagacccaattttatatcaacatttattt
>myceto_ZRCBDP0133418_UrbanForest
cttatcttctactattgctcacgcaggtgcatctgttgatttagctattttttctcttcatttagctggtatttcttcaattttaggggctattaattttattacaactattattaatatacgatctgtaggaattacccttgaccgaatacctttatttgtttgatctgtgttaattactgctattcttttattattatcattacctgttcttgcaggagcaattactatattactaacagatcgaaatttaaatacttctttttttgacccagcaggagggggagaccctattctttatcaacatttattt
>myceto_ZRCBDP0133419_UrbanForest
cctttcttctacattagctcatggaggatcatctgtagatttagcaattttttctttacatttagcaggaatctcttcaattttaggtgctattaattttattacaactattattaatataaaatctccaggaatatcttttgataaaatacctttatttgtttgatctgttttaattacagctattttattattattatctttacctgtattagcaggagctattacaatattattaacagatcgaaatttaaacacctcattttttgaccccgccggaggaggagatccaattttatatcaacatttattt
>myceto_ZRCBDP0133421_UrbanForest
cctttcttctacattagctcatggaggatcatctgtagatttagcaattttttctttacatttagcaggaatctcttcaattttaggtgctattaattttattacaactattattaatataaaatctccaggaatatcttttgataaaatacctttatttgtttgatctgttttaattacagctattttattattattatctttacctgtattagcaggagctattacaatattattaacagatcgaaatttaaacacctcattttttgaccccgccggaggaggagatccaattttatatcaacatttattt
>myceto_ZRCBDP0133422_UrbanForest
cctttcttctacattagctcatggaggatcatctgtagatttagcaattttttctttacatttagcaggaatctcttcaattttaggtgctattaattttattacaactattattaatataaaatctccaggaatatcttttgataaaatacctttatttgtttgatctgttttaattacagctattttattattattatctttacctgtattagcaggagctattacaatattattaacagatcgaaatttaaacacctcattttttgaccccgccggaggaggagatccaattttatatcaacatttattt
>myceto_ZRCBDP0133423_UrbanForest
cctttcttctacattagctcatggaggatcatctgtagatttagcaattttttctttacatttagcaggaatctcttcaattttaggtgctattaattttattacaactattattaatataaaatctccaggaatatcttttgataaaatacctttatttgtttgatctgttttaattacagctattttattattattatctttacctgtattagcaggagctattacaatattattaacagatcgaaatttaaacacctcattttttgaccccgccggaggaggagacccaattttatatcaacatttattt
>myceto_ZRCBDP0133424_UrbanForest
cctttcttctacattagctcatggaggatcatctgtagatttagcaattttttctttacatttagcaggaatctcttcaattttaggtgctattaattttattacaactattattaatataaaatctccaggaatatcttttgataaaatacctttatttgtttgatctgttttaattacagctattttattattattatctttacctgtattagcaggagctattacaatattattaacagatcgaaatttaaacacctcattttttgaccccgccggaggaggagatccaattttatatcaacatttattt
>myceto_ZRCBDP0133426_SwampForest
tctttcatcgactattgcccatgctgggtcttcagttgatttagctattttttctcttcatttagcgggaatttcttctattttaggagctattaattttattactaccattattaatatacgttctgtaggaattacttttgaccggatacctttatttgtatgatcagtattaattacagctattcttcttcttctttcattaccagttttagcgggagctattacaatacttttaacagatcgtaatttaaatacttctttttttgatcctgctgggggaggagaccctattttatatcaacatttattt
>myceto_ZRCBDP0133429_SwampForest
tctttcttctacaattgctcatgcaggctcatctgttgatttagcaattttttctttacatttggcaggtatttcttctattttgggagctattaattttattactacaattattaatatacgagctccagggattacttttgatcgaatacctttatttgtttgatctgttttaattactgctgttttattgttattatctcttcctgttttagcgggggctattacaatattattaacagatcgtaatttaaatacttcattttttgatccagcgggagggggggatcctattttatatcaacatttattt
>myceto_ZRCBDP0133434_SwampForest
tctttcttctactattgctcatgcaggatcttctgtagatttagctattttttctcttcatttagcaggtatttcttcaattttgggagccattaattttattactactattattaatatacgagctcctggaattacttttgatcgtatacctttatttgtttgatcagtcttaattactgctgtacttttactattatctttacctgttttagcaggtgctattactatattattaacagatcgaaatttaaatacatcttttttcgatcccgcaggaggaggagaccctattttatatcaacatctattt
>myceto_ZRCBDP0133439_SwampForest
tctatcttcaactattgctcacgcaggagcatctgttgatttagctattttttctcttcatttagctggtatttcttctattttaggagctattaattttattacaactattattaatatacgatctgtaggaattactcttgatcgaatacctttatttgtttgatcagtattaattactgctattcttttattattatctttacctgttcttgcaggagccattactatattattaacagatcgaaatttaaatacttctttctttgatcctgcggggggaggagaccctattctttatcaacatttgttt
>myceto_ZRCBDP0133441_SwampForest
tctatcttcaactattgctcacgcaggagcatctgttgatttagctattttttctcttcatttagctggtatttcttctattttaggagctattaattttattacaactattattaatatgcgatctgtaggaattactcttgatcgaatacctttatttgtttgatcagtattaattactgctattcttttattattatctttacctgttcttgcaggagccattactatattattaacagatcgaaatttaaatacttctttctttgatcctgcggggggaggagaccctattctttatcaacatttgttt
>myceto_ZRCBDP0133445_SwampForest
tctatcttcaactattgctcacgcaggagcatctgttgatttagctattttttctcttcatttagctggtatttcttctattttaggagctattaattttattacaactattattaatatacgatctgtaggaattactcttgatcgaatacctttatttgtttgatcagtattaattactgctattcttttattactatctttacctgttcttgcaggagccattactatattattaacagatcgaaatttaaatacttctttctttgatcctgcggggggaggagaccctattctttatcaacatttgttt
>myceto_ZRCBDP0133446_SwampForest
tctttcttctactattgctcatgcaggatcttctgtagatttagctattttttctcttcatttagcaggtatttcttcaattttgggagccattaattttattactactattattaatatacgagctcctggaattacttttgatcgtatacctttatttgtttgatcagtcttaattactgctgtacttttactattatctttacctgttttagcaggtgctattactatattattaacagatcgaaatttaaatacatcttttttcgatcccgcaggaggaggagaccctattttatatcaacatctattt
>myceto_ZRCBDP0133448_SwampForest
tctttcttctacaattgctcatacaggggcatctgtagatttagctattttttctcttcatcttgccgggatttcctcaattttaggagcagtaaattttattactacaattattaatatacgagccccaggtattcaatttgatcgaatacctttatttgtttgatcagttttaattactgctgttcttctattgttatctttacctgttctagcaggggctattacaatattattaacagatcgaaatttaaatactagtttcttcgacccagctggtgggggagatcctatcctttatcaacacttattt
>myceto_ZRCBDP0133450_SwampForest
cttatcctcaactattgcccatgctggatcttctgtagatttagctattttttctttacatttagccggaatctcctcaattttaggggcaattaattttattaccacaattattaatatacgatccccaggaattacttttgatcgaatacctctatttgtttgatcagtattaatcacagctattttacttcttctttctttacctgttttagcgggagctattacaatattattaacagatcgaaatttaaatacttctttttttgatccagcgggaggaggggatcctattttatatcaacatttattt
>myceto_ZRCBDP0133451_SwampForest
tctttcttctactattgctcatgcaggatcttctgtagatttagctattttttctcttcatttagcaggtatttcctcaattttgggagccattaattttattactactattattaatatacgagctcctggaattacttttgatcgtatacctttatttgtttgatcagtcttaattactgctgtacttttactattatctttacctgttttagcaggtgctattactatattattaacagatcgaaatttaaatacatcttttttcgatcccgcaggagggggagaccctattttatatcaacatctattt
>myceto_ZRCBDP0133454_Unknown
tctttcttcaacaatcgctcacgcaggagcatcagttgatttagcaattttttctctacatttagcaggaatttcatctattttaggtgctgtaaattttattacaactattattaatatacgagcccccggaattaatttcgatcgaatacctttatttgtttgatcagttttaattactgctgttttacttcttctctctctcccagttttagctggtgctattactatattattaactgatcgaaatttaaatacttcattttttgacccagccggtggaggtgaccctattctttaccaacatttattt
>myceto_ZRCBDP0133455_SwampForest
tctttcttctacaattgctcatgcaggctcttctgtagatttagctattttttctcttcatttagcaggaatttcttctattttaggggcaattaactttattacaacaattattaatatacgttctccaggaattacttttgatcgaatacctttatttgtatgatcagtattaattacagcagttttacttcttttatcattacctgttttagcgggagctattacaatattattaactgatcgaaatttaaatacttctttttttgaccctgccggaggaggagaccctattttatatcaacatctattt
>myceto_ZRCBDP0133457_SwampForest
tctttcttctactattgctcatgcaggatcttctgtagatttagctattttttctcttcatttagcaggtatttcttcaattttgggagccattaattttattactactattattaatatacgagctcctggaattacttttgatcgtatacctttatttgtttgatcagtcttaattactgctgtacttttactattatctttacctgttttagcaggtgctattactatattattaacagatcgaaatttaaatacatcttttttcgatcccgcaggaggaggagaccctattttatatcaacatctattt
>myceto_ZRCBDP0133460_Unknown
tctttcatcgactattgcccatgctggatcttcagttgatttagctattttttctcttcatttagcgggaatttcttctattttaggagctattaattttattactaccattattaatatacgttctgtaggaattacttttgaccggatacctttatttgtatgatcagtattaattacagctattcttcttcttctttcattaccagttttagcgggagctattacaatacttttaacagatcgtaatttaaatacttctttttttgatcctgctgggggaggagaccctattttatatcaacatttattt
>myceto_ZRCBDP0133461_SwampForest
tctttcttctacaattgctcatgcaggctcatctgttgatttagcaattttttctttacatttggcaggtatttcttctattttgggggctattaattttattactacaattattaatatacgagctccaggaattacttttgatcgaatacctttatttgtttgatctgttttaattactgctgttttattgttattatctcttcctgttttagcaggggctattacaatattattaacagatcgtaatttaaatacttcattttttgatccagcaggagggggagatcctattttatatcaacatttattt
>myceto_ZRCBDP0133463_SwampForest
tctatcttcaactattgctcacgcaggagcatctgttgatttagctattttttctcttcatttagctggtatttcttctattttaggagctattaattttattacaactattattaatatgcgatctgtaggaattactcttgatcgaatacctttatttgtttgatcagtattaattactgctattcttttattattatctttacctgttcttgcaggagccattactatattattaacagatcgaaatttaaatacttctttctttgatcctgcggggggaggagaccctattctttatcaacatttgttt
>myceto_ZRCBDP0133464_SwampForest
--tatcatcaacaattgctcatacaggagcttcagttgatttagctattttttctttacatttagcaggtatctcttctattttaggagctgtaaattttattacaactattattaatatgcgagccccaggtatccaatttgaccgaatacctttatttgtttgatctgtattaattacagcaattttattacttttatccctacctgttttagcaggagcaattactatgttacttacagaccgtaatttaaatactagattctttgatcctgcaggaggaggagaccctattttataccaacatttattt
>myceto_ZRCBDP0133466_Unknown
tctttcatcgactattgcccatgctggatcttcagttgatttagctattttttctcttcatttagcaggaatttcttctattttaggagctattaattttattactaccattattaatatacgttctgtaggaattacttttgaccggatacctttatttgtatgatcagtattaattacagctattcttcttcttctttcattaccagttttagcgggagctattacaatacttttaacagatcgtaatttaaatacttctttttttgatcctgctgggggaggagaccctattttatatcaacatttattt
>myceto_ZRCBDP0133470_UrbanForest
tttagctgcctcaattgctcattctggagcatcagtagatttatcaattttttccttacatttagcaggaatttcttcaattttaggagcagtaaattttattacaactattattaatatacgtacacctaatataaattttactcaaatacctttatttgtttgatcagtcttaattacagcaattctgttacttttatcacttccagttttagcaggagcaattactatacttttaacagatcgaaatttaaatacgtctttttttgatcctgcggggggtggagacccaattttatatcaacatttattt
>myceto_ZRCBDP0133472_UrbanForest
tttagctgcctcaattgctcattctggagcatcagtagatttatcaattttttccttacatttagcaggaatttcttcaattttaggagcagtaaattttattacaactattattaatatacgtacacctaatataaattttactcaaatacctttatttgtttgatcagtcttaattacagcaattctgttacttttatcacttccagttttagcaggagcaattactatacttttaacagatcgaaatttaaatacgtctttttttgatcctgcggggggtggagacccaattttatatcaacatttattt
>myceto_ZRCBDP0133473_UrbanForest
tttagctgcctcaattgctcattctggagcatcagtagatttatcaattttttccttacatttagcaggaatttcttcaattttaggagcagtaaattttattacaactattattaatatacgtacacctaatataaattttactcaaatacctttatttgtttgatcagtcttaattacagcaattctgttacttttatcacttccagttttagcaggagcaattactatacttttaacagatcgaaatttaaatacgtctttttttgatcctgcggggggtggagacccaattttatatcaacatttattt
>myceto_ZRCBDP0133475_UrbanForest
cttatcttctactattgctcacgcaggtgcatctgttgatttagctattttttctcttcatttagctggtatttcttcaattttaggggctattaattttattacaactattattaatatacgatctgtaggaattacccttgaccgaatacctttatttgtttgatctgtgttaattactgctattcttttattattatcattacctgttcttgcaggagcaattactatattactaacagatcgaaatttaaatacttctttttttgacccagcaggagggggggaccctattctttatcaacatttattt
>myceto_ZRCBDP0133476_UrbanForest
-ttatcttctactattgctcacgcaggtgcatctgttgatttagctattttttctcttcatttagctggtatttcttcaattttaggggctattaattttattacaactattattaatatacgatctgtaggaattacccttgaccgaatacctttatttgtttgatctgtgttaattactgctattcttttattattatcattacctgttcttgcaggagcaattactatattactaacagatcgaaatttaaatacttctttttttgacccagcaggagggggggaccctattctttatcaacatttattt
>myceto_ZRCBDP0133478_UrbanForest
cctttcttctacattagctcatggaggatcatctgtagatttagcaattttttctttacatttagcaggaatctcttcaattttaggtgctattaattttattacaactattattaatataaaatctccaggaatatcttttgataaaatacctttatttgtttgatctgttttaattacagctattttattattattatctttacctgtattagcaggagctattacaatattattaacagatcgaaatttaaacacctcattttttgaccccgccggaggaggagatccaattttatatcaacatttattt
>myceto_ZRCBDP0133480_UrbanForest
tttagctgcctcaattgctcattctggagcatcagtagatttatcaattttttccttacatttagcaggaatttcttcaattttaggagcagtaaattttattacaactattattaatatacgtacacctaatataaattttactcaaatacctttatttgtttgatcagtcttaattacagcaattctgttacttttatcacttccagttttagcaggagcaattactatacttttaacagatcgaaatttaaatacgtctttttttgatcctgcggggggtggagacccaattttatatcaacatttattt
>myceto_ZRCBDP0133481_UrbanForest
tttagctgcctcaattgctcattctggagcatcagtagatttatcaattttttccttacatttagcaggaatttcttcaattttaggagcagtaaattttattacaactattattaatatacgtacacctaatataaattttactcaaatacctttatttgtttgatcagtcttaattacagcaattctgttacttttatcacttccagttttagcaggagcaattactatacttttaacagatcgaaatttaaatacgtctttttttgatcctgcggggggtggagacccaattttatatcaacatttattt
>myceto_ZRCBDP0133483_UrbanForest
-ttatcttctactattgctcacgcaggtgcatctgttgatttagctattttttctcttcatttagctggtatttcttcaattttaggggctattaattttattacaactattattaatatacgatctgtaggaattacccttgaccgaatacctttatttgtttgatctgtgttaattactgctattcttttattattatcattacctgttcttgcaggagcaattactatattactaacagatcgaaatttaaatacttctttttttgacccagcaggagggggggaccctattctttatcaacatttattt
>myceto_ZRCBDP0133485_UrbanForest
-ttatcttctactattgctcacgcaggtgcatctgttgatttagctattttttctcttcatttagctggtatttcttcaattttaggggctattaattttattacaactattattaatatacgatctgtaggaattacccttgaccgaatacctttatttgtttgatctgtgttaattactgctattcttttattattatcattacctgttcttgcaggagcaattactatattactaacagatcgaaatttaaatacttctttttttgacccagcaggagggggggaccctattctttatcaacatttattt
>myceto_ZRCBDP0133489_UrbanForest
-ttatcttctactattgctcacgcaggtgcatctgttgatttagctattttttctcttcatttagctggtatttcttcaattttaggggctattaattttattacaactattattaatatacgatctgtaggaattacccttgaccgaatacctttatttgtttgatctgtgttaattactgctattcttttattattatcattacctgttcttgcaggagcaattactatattactaacagatcgaaatttaaatacttctttttttgacccagcaggagggggagaccctattctttatcaacatttattt
>myceto_ZRCBDP0133491_UrbanForest
-ctttcttctacattagctcatggaggatcatctgtagatttagcaattttttctttacatttagcaggaatctcttcaattttaggtgctattaattttattacaactattattaatataaaatctccaggaatatcttttgataaaatacctttatttgtttgatctgttttaattacagctattttattattattatctttacctgtattagcaggagctattacaatattattaacagatcgaaatttaaacacctcattttttgaccccgccggaggaggagatccaattttatatcaacatttattt
>myceto_ZRCBDP0133492_UrbanForest
-ttatcttctactattgctcacgcaggtgcatctgttgatttagctattttttctcttcatttagctggtatttcttcaattttaggggctattaattttattacaactattattaatatacgatctgtaggaattacccttgaccgaatacctttatttgtttgatctgtgttaattactgctattcttttattattatcattacctgttcttgcaggagcaattactatattactaacagatcgaaatttaaatacttctttttttgacccagcaggagggggggaccctattctttatcaacatttattt
>myceto_ZRCBDP0133493_UrbanForest
tttagctgcctcaattgctcattctggagcatcagtagatttatcaattttttccttacatttagcaggaatttcttcaattttaggagcagtaaattttattacaactattattaatatacgtacacctaatataaattttactcaaatacctttatttgtttgatcagtcttaattacagcaattctgttacttttatcacttccagttttagcaggagcaattactatacttttaacagatcgaaatttaaatacgtctttttttgatcctgcggggggtggagacccaattttatatcaacatttattt
>myceto_ZRCBDP0133495_UrbanForest
-ttatcttctactattgctcacgcaggtgcatctgttgatttagctattttttctcttcatttagctggtatttcttcaattttaggggctattaattttattacaactattattaatatacgatctgtaggaattacccttgaccgaatacctttatttgtttgatctgtgttaattactgctattcttttattattatcattacctgttcttgcaggagcaattactatattactaacagatcgaaatttaaatacttctttttttgacccagcaggagggggagaccctattctttatcaacatttattt
>myceto_ZRCBDP0133496_UrbanForest
-ttatcttctactattgctcacgcaggtgcatctgttgatttagctattttttctcttcatttagctggtatttcttcaattttaggggctattaattttattacaactattattaatatacgatctgtaggaattacccttgaccgaatacctttatttgtttgatctgtgttaattactgctattcttttattattatcattacctgttcttgcaggagcaattactatattactaacagatcgaaatttaaatacttctttttttgacccagcaggagggggggaccctattctttatcaacatttattt
>myceto_ZRCBDP0133497_UrbanForest
tttagctgcctcaattgctcattctggagcatcagtagatttatcaattttttccttacatttagcaggaatttcttcaattttaggagcagtaaattttattacaactattattaatatacgtacacctaatataaattttactcaaatacctttatttgtttgatcagtcttaattacagcaattctgttacttttatcacttccagttttagcaggagcaattactatacttttaacagatcgaaatttaaatacgtctttttttgatcctgcggggggtggagacccaattttatatcaacatttattt
>myceto_ZRCBDP0133499_UrbanForest
tttagctgcctcaattgctcattctggagcatcagtagatttatcaattttttccttacatttagcaggaatttcttcaattttaggagcagtaaattttattacaactattattaatatacgtacacctaatataaattttactcaaatacctttatttgtttgatcagtcttaattacagcaattctgttacttttatcacttccagttttagcaggagcaattactatacttttaacagatcgaaatttaaatacgtctttttttgatcctgcggggggtggagacccaattttatatcaacatttattt
>myceto_ZRCBDP0133500_UrbanForest
cctttcttcaacaattgctcatgcaggatcttcagtagatttagctattttttctttacatttagcaggtatttcttctattttaggagctattaattttattactactattattaatatgcgagccccaggaattacttttgatcgtatgccattatttgtgtgatctgtattaatcacagctgtacttcttcttttatctttacctgttttagctggagctattaccatattattaacagatcgaaatttaaacacttcattctttgatcctgcaggtgggggtgatcctattttatatcaacatttattt
>myceto_ZRCBDP0133501_UrbanForest
-ttatcttctactattgctcacgcaggtgcatctgttgatttagctattttttctcttcatttagctggtatttcttcaattttaggggctattaattttattacaactattattaatatacgatctgtaggaattacccttgaccgaatacctttatttgtttgatctgtgttaattactgctattcttttattattatcattacctgttcttgcaggagcaattactatattactaacagatcgaaatttaaatacttctttttttgacccagcaggagggggggaccctattctttatcaacatttattt
>myceto_ZRCBDP0133502_UrbanForest
-ttatcttctactattgctcacgcaggtgcatctgttgatttagctattttttctcttcatttagctggtatttcttcaattttaggggctattaattttattacaactattattaatatacgatctgtaggaattacccttgaccgaatacctttatttgtttgatctgtgttaattactgctattcttttattattatcattacctgttcttgcaggagcaattactatattactaacagatcgaaatttaaatacttctttttttgacccagcaggagggggggaccctattctttatcaacatttattt
>myceto_ZRCBDP0133503_UrbanForest
tttagctgcctcaattgctcattctggagcatcagtagatttatcaattttttccttacatttagcaggaatttcttcaattttaggagcagtaaattttattacaactattattaatatacgtacacctaatataaattttactcaaatacctttatttgtttgatcagtcttaattacagcaattctgttacttttatcacttccagttttagcaggagcaattactatacttttaacagatcgaaatttaaatacgtctttttttgatcctgcggggggtggagacccaattttatatcaacatttattt
>myceto_ZRCBDP0133505_UrbanForest
-ttatcttctactattgctcacgcaggtgcatctgttgatttagctattttttctcttcatttagctggtatttcttcaattttaggggctattaattttattacaactattattaatatacgatctgtaggaattacccttgaccgaatacctttatttgtttgatctgtgttaattactgctattcttttattattatcattacctgttcttgcaggagcaattactatattactaacagatcgaaatttaaatacttctttttttgacccagcaggagggggggaccctattctttatcaacatttattt
>myceto_ZRCBDP0133506_UrbanForest
cctttcttctacattagctcatggaggatcatctgtagatttagcaattttttctttacatttagcaggaatctcttcaattttaggtgctattaattttattacaactattattaatataaaatctccaggaatatcttttgataaaatacctttatttgtttgatctgttttaattacagctattttattattattatctttacctgtattagcaggagctattacaatattattaacagatcgaaatttaaacacctcattttttgaccccgccggaggaggagatccaattttatatcaacatttattt
>myceto_ZRCBDP0133507_UrbanForest
-ttatcttctactattgctcacgcaggtgcatctgttgatttagctattttttctcttcatttagctggtatttcttcaattttaggggctattaattttattacaactattattaatatacgatctgtaggaattacccttgaccgaatacctttatttgtttgatctgtgttaattactgctattcttttattattatcattacctgttcttgcaggagcaattactatattactaacagatcgaaatttaaatacttctttttttgacccagcaggagggggggaccctattctttatcaacatttattt
>myceto_ZRCBDP0133508_UrbanForest
-ttatcttctactattgctcacgcaggtgcatctgttgatttagctattttttctcttcatttagctggtatttcttcaattttaggggctattaattttattacaactattattaatatacgatctgtaggaattacccttgaccgaatacctttatttgtttgatctgtgttaattactgctattcttttattattatcattacctgttcttgcaggagcaattactatattactaacagatcgaaatttaaatacttctttttttgacccagcaggagggggagaccctattctttatcaacatttattt
>myceto_ZRCBDP0133509_UrbanForest
-ttatcttctactattgctcacgcaggtgcatctgttgatttagctattttttctcttcatttagctggtatttcttcaattttaggggctattaattttattacaactattattaatatacgatctgtaggaattacccttgaccgaatacctttatttgtttgatctgtgttaattactgctattcttttattattatcattacctgttcttgcaggagcaattactatattactaacagatcgaaatttaaatacttctttttttgacccagcaggagggggagaccctattctttatcaacatttattt
>myceto_ZRCBDP0133510_UrbanForest
-ttatcttctactattgctcacgcaggtgcatctgttgatttagctattttttctcttcatttagctggtatttcttcaattttaggggctattaattttattacaactattattaatatacgatctgtaggaattacccttgaccgaatacctttatttgtttgatctgtgttaattactgctattcttttattattatcattacctgttcttgcaggagcaattactatattactaacagatcgaaatttaaatacttctttttttgacccagcaggagggggagaccctattctttatcaacatttattt
>myceto_ZRCBDP0133514_UrbanForest
cctttcttcaacaattgctcatgcaggatcttcagtagatttagctattttttctttacatttagcaggtatttcttctattttaggagctattaattttattactactattattaatatacgagccccaggaattacttttgatcgtataccattatttgtgtgatctgtattaattacagctgtacttcttcttttatctttacctgttttagctggagctattaccatattattaacagatcgaaatttaaacacttcattctttgatcctgcaggtgggggtgatcctattttataccaacatttattt
>myceto_ZRCBDP0133518_UrbanForest
-ttatcttctactattgctcacgcaggtgcatctgttgatttagctattttttctcttcatttagctggtatttcttcaattttaggggctattaattttattacaactattattaatatacgatctgtaggaattacccttgaccgaatacctttatttgtttgatctgtgttaattactgctattcttttattattatcattacctgttcttgcaggagcaattactatattactaacagatcgaaatttaaatacttctttttttgacccagcaggagggggggaccctattctttatcaacatttattt
>myceto_ZRCBDP0133519_UrbanForest
tttagctgcctcaattgctcattctggagcatcagtagatttatcaattttttccttacatttagcaggaatttcttcaattttaggagcagtaaattttattacaactattattaatatacgtacacctaatataaattttactcaaatacctttatttgtttgatcagtcttaattacagcaattctgttacttttatcacttccagttttagcaggagcaattactatacttttaacagatcgaaatttaaatacgtctttttttgatcctgcggggggtggagacccaattttatatcaacatttattt
>myceto_ZRCBDP0133522_UrbanForest
tctttcatctactattgctcatgcaggatcttctgttgatttagctattttttctcttcatttagctggtatttcttcaattttaggagctattaattttattactacaattattaatatacgatctcctggaattacttttgatcgtttacctttatttgtatgatcagtattaattactgctattcttttacttctttctttacctgttttagcaggtgcaattactatactattaacagatcgaaatttaaatacttctttttttgatcctgcgggaggaggggatcctattttatatcaacatttattt
>myceto_ZRCBDP0133524_UrbanForest
tttagctgcctcaattgctcattctggagcatcagtagatttatcaattttttccttacatttagcaggaatttcttcaattttaggagcagtaaattttattacaactattattaatatacgtacacctaatataaattttactcaaatacctttatttgtttgatcagtcttaattacagcaattctgttacttttatcacttccagttttagcaggagcaattactatacttttaacagatcgaaatttaaatacgtctttttttgatcctgcggggggtggagacccaattttatatcaacatttattt
>myceto_ZRCBDP0133527_UrbanForest
tttagctgcctcaattgctcattctggagcatcagtagatttatcaattttttccttacatttagcaggaatttcttcaattttaggagcagtaaattttattacaactattattaatatacgtacacctaatataaattttactcaaatacctttatttgtttgatcagtcttaattacagcaattctgttacttttatcacttccagttttagcaggagcaattactatacttttaacagatcgaaatttaaatacgtctttttttgatcctgcggggggtggagacccaattttatatcaacatttattt
>myceto_ZRCBDP0133530_UrbanForest
tttagctgcctcaattgctcattctggagcatcagtagatttatcaattttttccttacatttagcaggaatttcttcaattttaggagcagtaaattttattacaactattattaatatacgtacacctaatataaattttactcaaatacctttatttgtttgatcagtcttaattacagcaattctgttacttttatcacttccagttttagcaggagcaattactatacttttaacagatcgaaatttaaatacgtctttttttgatcctgcggggggtggagacccaattttatatcaacatttattt
>myceto_ZRCBDP0133531_UrbanForest
tttagctgcctcaattgctcattctggagcatcagtagatttatcaattttttccttacatttagcaggaatttcttcaattttaggagcagtaaattttattacaactattattaatatacgtacacctaatataaattttactcaaatacctttatttgtttgatcagtcttaattacagcaattctgttacttttatcacttccagttttagcaggagcaattactatacttttaacagatcgaaatttaaatacgtctttttttgatcctgcggggggtggagacccaattttatatcaacatttattt
>myceto_ZRCBDP0133536_UrbanForest
tttagctgcctcaattgctcattctggagcatcagtagatttatcaattttttccttacatttagcaggaatttcttcaattttaggagcagtaaattttattacaactattattaatatacgtacacctaatataaattttactcaaatacctttatttgtttgatcagtcttaattacagcaattctgttacttttatcgcttccagttttagcaggagcaattactatacttttaacagatcgaaatttaaatacatctttttttgatcctgcaggaggaggagacccaattttatatcaacatctattt
>myceto_ZRCBDP0133537_UrbanForest
cctttcttctacattagctcatggaggatcatctgtagatttagcaattttttctttacatttagcaggaatctcttcaattttaggtgctattaattttattacaactattattaatataaaatctccaggaatatcttttgataaaatacctttatttgtttgatctgttttaattacagctattttattattattatctttacctgtattagcaggagctattacaatattattaacagatcgaaatttaaacacctcattttttgaccccgccggaggaggagatccaattttatatcaacatttattt
>myceto_ZRCBDP0133539_UrbanForest
-ctttcttcaacaattgctcatgcaggatcttcagtagatttagctattttttctttacatttagcaggtatttcttctattttaggagctattaattttattactactattattaatatgcgagccccaggaattacttttgatcgtataccattatttgtgtgatctgtattaattacagctgtacttcttcttttatctttacctgttttagctggagctattaccatattattaacagatcgaaatttaaacacttcattctttgatcctgcaggtgggggtgatcctattttataccaacatttattt
>myceto_ZRCBDP0133542_UrbanForest
-ttatcttctactattgctcacgcaggtgcatctgttgatttagctattttttctcttcatttagctggtatttcttcaattttaggggctattaattttattacaactattattaatatacgatctgtaggaattacccttgaccgaatacctttatttgtttgatctgtgttaattactgctattcttttattattatcattacctgttcttgcaggagcaattactatattactaacagatcgaaatttaaatacttctttttttgacccagcaggagggggggaccctattctttatcaacatttattt
>myceto_ZRCBDP0133543_UrbanForest
cctttcttctacattagctcatggaggatcatctgtagatttagcaattttttctttacatttagcaggaatctcttcaattttaggtgctattaattttattacaactattattaatataaaatctccaggaatatcttttgataaaatacctttatttgtttgatctgttttaattacagctattttattattattatctttacctgtattagcaggagctattacaatattattaacagatcgaaatttaaacacctcattttttgaccccgccggaggaggagatccaattttatatcaacatttattt
>myceto_ZRCBDP0133544_UrbanForest
-ctttcttcaacaattgctcatgcaggatcttcagtagatttagctattttttctttacatttagcaggtatttcttctattttaggagctattaattttattactactattattaatatgcgagccccaggaattacttttgatcgtataccattatttgtgtgatctgtattaattacagctgtacttcttcttttatctttacctgttttagctggagctattaccatattattaacagatcgaaatttaaacacttcattctttgatcctgcaggtgggggtgatcctattttataccaacatttattt
>myceto_ZRCBDP0133545_UrbanForest
actttcatcaactattgcccatgcaggggcctcagtagatttaacaatcttttctcttcatttagctggaatttcatcaattttaggagctatcaactttattacaactattattaacatacgtgcccctggtataacttttgatcgattaccattattcgtttgatcagttttaatcacagccatcctgcttttactatcattacctgtcctagcaggtgctatcacaatacttttaacagaccgaaatttaaacacaacattttttgaccccgcaggaggaggagaccctattttataccaacatttattt
>myceto_ZRCBDP0133546_UrbanForest
-ttatcttctactattgctcacgcaggtgcatctgttgatttagctattttttctcttcatttagctggtatttcttcaattttaggggctattaattttattacaactattattaatatacgatctgtaggaattacccttgaccgaatacctttatttgtttgatctgtgttaattactgctattcttttattattatcattacctgttcttgcaggagcaattactatattactaacagatcgaaatttaaatacttctttttttgacccagcaggagggggagaccctattctttatcaacatttattt
>myceto_ZRCBDP0133548_UrbanForest
-ctttcttcaacaattgctcatgcaggatcttcagtagatttagctattttttctttacatttagcaggtatttcttctattttaggagctattaattttattactactattattaatatgcgagccccaggaattacttttgatcgtataccattatttgtgtgatctgtattaattacagctgtacttcttcttttatctttacctgttttagctggagctattaccatattattaacagatcgaaatttaaacacttcattctttgatcctgcaggtgggggtgatcctattttataccaacatttattt
>myceto_ZRCBDP0133551_UrbanForest
-ctttcatctactattgctcatgcaggatcttctgttgatttagctattttttctcttcatttagctggtatttcttcaattttaggagctattaattttattactacaattattaatatacgatctcctggaatttcttttgatcgtttacctttatttgtatgatcagtattaattactgctattcttttacttctttctttacctgttttagcaggtgcaattactatactattaacagatcgaaatttaaatacttctttttttgatcctgcgggaggaggggatcctattttatatcaacatttattt
>myceto_ZRCBDP0133924_Unknown
-ctttcttctacaatcgctcacacaggggcttcagtagatttagctattttttctcttcatctagcagggatttcttcaattttaggggctgtaaattttattactacaattattaatatacgagccccaggaatccaatttgatcgaatacccctatttgtttggtcagttttaattactgctgttttattacttttatcattgccagtattagcaggagctattacaatactattaactgatcgaaatttaaatactagcttntttgaccctgctggtggaggtgaccctattttataccaacatttattt
>myceto_ZRCBDP0133969_Unknown
-ctttcttctacaatcgctcacacaggggcttcagtagatttagctattttttctcttcatctagcagggatttcttcaattttaggggctgtaaattttattactacaattattaatatacgagccccaggaatccaatttgatcgaatacccctatttgtttggtcagttttaattactgctgttttattacttttatcattgccagtattagcaggagctattacaatactattaactgatcgaaatttaaatactagcttttttgaccctgctggtggaggtgaccctattttataccaacatttattt
>myceto_ZRCBDP0133973_Unknown
-ttatcctcaacaattgcccatacaggagcttctgttgatttagctattttttctttacatcttgctggtatctcttctattttaggagctgtaaattttattactacaattattaatatacgaacccccggtattcaatttgatcgaatacctttatttgtatgatcagtattaattacagctattcttttattattatctttacctgttttagctggtgctattacaatattattaacagatcgaaatttaaatacaagattttttgatcctgcaggtggnggagatcctattttatatcaacatttattt
>myceto_ZRCBDP0134010_Unknown
----tcttcaactattgctcatgcaggagcatcagtagatttagctattttttctcttcacttagctggtatttcttcaattttaggagctattaattttattactacaattattaacatacgatccccaggnntttcttttgatcgaatacctttatttgtttgatctgttttaattacagcaattcttttattactttcattaccggtattagccggagctattacgatattattaacagatcgcaatcttaatacatccnnnttngaccctgcaggagggggtgacccaattttataccaacatttattt
>myceto_ZRCBDP0134011_Unknown
-ctttcttctacaatcgctcacacaggggcttcagtagatttagctattttttctcttcatctagcagggatttcttcaattttaggggctgtaaattttattactacaattattaatatacgagccccaggaatccaatttgatcgaatacccctatttgtttggtcagttttaattactgctgttttattacttttatcattgccagtattagcaggagctattacaatactattaactgatcgaaatttaaatactagcttttttgaccctgctggtggaggtgaccctattttataccaacatttattt
>myceto_ZRCBDP0134015_Unknown
-ttatcctcaacaattgctcatacaggagcttctgttgatttagctatcttttctttacatcttgctggtatctcttctattttaggagctgtaaattttattactacaattattaatatacgagcccccggtattcaatttgaccgaatacctttatttgtatgatcagtattaattacagctattcttttattattatctttacctgttttagctggtgctattacaatattattaacagatcgaaatttaaatacaagannntttgatcctgcaggtggnggagatcctattttatatcaacatttattt
>myceto_ZRCBDP0134020_Unknown
----tcatctacaatcgcccattcaggatcatctgtagatttagctattttttctttacatttagccggtatttcttctattttgggggcaattaattttattactacaattattaatatacgttcgccaggtatttcatttgatcgaatacctttatttgtatgatcagtattaattacagctgttttattactcctttctctcccagttttagccggagctattactatattattaacagatcgaaatttaaatacatctttttttgatcctgctggagggggtgatccaattttataccaacatttattt
>myceto_ZRCBDP0134034_Unknown
----tcatcaacaattgctcatacaggagcttcagttgatttagctattttttctttacatttagcaggtatctcttctattttaggagctgtaaattttattacaactattattaatatgcgagccccaggtatccaatttgaccgaatacctttatttgtttgatctgtattaattacagcaattttattacttttatccctacctgttttagcaggagcaattactatgttacttacagaccgtaatttaaatactagattctttgatcctgcaggaggaggagaccctattttataccaacatttattt
>myceto_ZRCBDP0134053_Unknown
------ctcatcaattgctcatgcaggtgcttctgttgacttagctattttttctttacatttagctggtatttcttctattttaggagcggttaattttattactacaattattaatatacgagcacctggaattacctttgatcgtctcccactttttgtttgatcagtattaattacagctgtacttcttcttctttctttacctgttttagctggagctattactatactattaactgaccgaaatttaaatacttccttttttgaccctgctggaggaggagatccaattttatatcaacatttatt-
>myceto_ZRCBDP0134056_Unknown
-ctttcttctacaattgcccatacaggagcatcagtagatttggctattttttctttacaccttgcaggtatctcttcaattttaggagctgtaaatttcattacaacaattattaatatacgagccccaggaattcaatttgatcgaatacctttatttgtttgatccgttttaattactgcggttctattactattatctcttcctgttttagcaggggctattactatattattaacagatcggaatttaaatacaagcttctttgaccccgctggaggtggtgatcctattttatatcaacatttattt
>myceto_ZRCBDP0134058_Unknown
-ttatcctcaacaattgcccatacaggagcttctgttgatttagctantttttctttacatcttgctggtatctcttctattttaggagctgtaaattttattactacaattattaatatacgagcccccggtattcaatttgatcgaatacctttatttgtatgatcagtattaattacagctattcttttattattatctttacctgttttagctggtgctattacaatattattaacagatcgaaatttaaatacaagattttttgatcctgcaggtggnggagatcctattttatatcaacatttattt
>myceto_ZRCBDP0134059_Unknown
----tcctcatcaattgctcatgcaggtgcttctgttgacttagctattttttctttacatttagctggtatttcttctattttaggagcggttaattttattactacaattattaatatacgagcgcctggaattacctttgatcgtctcccactttttgtttgatcagtattaattacagctgtacttcttcttctttctttacctgttttagctggagctattactatactattaactgaccgaaatttaaatacttccttttttgaccctgctggaggaggagatccaattttatatcaacatttattt
>myceto_ZRCBDP0134061_Unknown
-ctttcttctacaattgctcatacaggggcatctgtagatttagctattttttctcttcatcttgccgggatttcctcaattttaggagcagtaaattttattactacaattattaatatacgagccccaggtattcaatttgatcgaatacctttatttgtttgatcagttttaattactgctgttcttctattgttatctttacctgttctagcaggggctattacaatattattaacagatcgaaatttaaatactagtttcttcgacccagctggtgggggagatcctatcctttatcaacacttattt
>myceto_ZRCBDP0136937_Unknown
cttatcttcaacaattgcccatacaggggcttctgtagatttagccatcttttctttacatcttgctggtatctcttctattttaggggctgtaaattttattactacaattattaatatacgagcaccaggaattcaatttgatcgaatacctttatttgtatgatcagttttaatcaccgctattcttttattattatcattaccagttttagctggagctattacaatattattaacagatcgaaatttaaatacaagattttttgatcctgcaggtggaggagaccctattttataccaacatttattt
>myceto_ZRCBDP0136938_Rainforest
tctttcatcgactattgcccatgctgggtcttcagttgatttagctattttttctcttcatttagcgggaatttcttctattttaggagctattaattttattactaccattattaatatacgttctgtaggaattacttttgaccggatacctttatttgtatgatcagtattaattacagctattcttcttcttctttcattaccagttttagcgggagctattacaatacttttaacagatcgtaatttaaatacttctttttttgatcctgctggggggggagaccctattttatatcaacatttattt
>myceto_ZRCBDP0136939_Rainforest
cttatcttcaacaattgcccatacaggggcttctgtagatttagccatcttttctttacatcttgctggtatctcttctattttaggggctgtaaattttattactacaattattaatatacgagcaccaggaattcaatttgatcgaatacctttatttgtatgatcagttttaatcaccgctattcttttattattatcattaccagttttagctggagctattacaatattattaacagatcgaaatttaaatacaagattttttgatcctgcaggtggaggagaccctattttataccaacatttattt
>myceto_ZRCBDP0136940_Rainforest
tctttcttctacaattgctcatgcaggctcatctgttgatttagcaattttttctttacatttggcaggtatttcttctattttgggagctattaattttattactacaattattaatatacgagccccagggattacttttgatcgaatacctttatttgtttgatctgttttaattactgctgttttattgttattatctcttcctgttttagcaggggctattacaatattattaacagatcgtaatttaaatacttcattttttgatccagcgggagggggagatcctattttatatcaacatttattt
>myceto_ZRCBDP0136942_Rainforest
actttcatcttctattgcccatgctggatcatcagttgatttagctattttttctcttcatcttgctggtatttcttcaattttaggagcaattaattttattactacaattattaatatgcgagcccccggcctatcttttgatcaattacctttatttgtatgatctgtattaattacagcagtacttttattattatccttgccagtattagctggagctattactatattattaacagatcgaaatttaaatacatctttctttgatcctgcaggaggaggagacccaatcctttaccaacatttattt
>myceto_ZRCBDP0136943_Rainforest
tctttcatcgactattgcccatgctgggtcttcagttgatttagctattttttctcttcatttagcgggaatttcttctattttaggagctattaattttattactaccattattaatatacgttctgtaggaattacttttgaccggatacctttatttgtatgatcagtattaattacagctattcttcttcttctttcattaccagttttagcgggagctattacaatacttttaacagatcgtaatttaaatacttctttttttgatcctgctgggggaggagaccctattttatatcaacatttattt
>myceto_ZRCBDP0136944_Rainforest
cctttcatctacaatcgcccattcaggatcatctgtagatttagctattttttctttacatttagccggtatttcttctattttgggggcaattaattttattactacaattattaatatacgttcgccaggtatttcatttgatcgaatacctttatttgtatgatcagtattaattacagctgttttattactcctttctctcccagttttagccggagctattactatattattaacagatcgaaatttaaatacatctttttttgatcctgctggagggggtgatccaattttataccaacatttattt
>myceto_ZRCBDP0136945_Rainforest
-ttatcatcaacaattgctcatacaggagcttcagttgatttagctattttttctttacatttagcaggtatctcttctattttaggagctgtaaattttattacaactattattaatatacgagccccaggtattcaatttgaccgaatacctttatttgtttgatctgtattaattacagcaattttattacttctatccctacctgttttagcaggagcaattactatattacttacagaccgtaatttaaatactagattctttgaccctgcaggaggaggagaccctattttatatcaacatttattt
>myceto_ZRCBDP0136946_Rainforest
tctttcttctacaattgctcatgcaggttcatctgttgatttagcaattttttctttacatttggcaggtatttcttctattttgggagctattaattttattactacaattattaatatacgagccccagggattacttttgatcgaatacctttatttgtttgatctgttttaattactgctgttttattgttattatctcttcctgttttagcaggggctattacaatattattaacagatcgtaatttaaatacttcattttttgatccagcgggagggggagatcctattttatatcaacatttattt
>myceto_ZRCBDP0136947_Rainforest
tctttcttctactattgctcatgctggatcttctgtagatttagcaattttttctttacatttagcaggtatttcttcaattttaggagcaattaattttattacaactattattaatatacgagctccaggtattacttttgatcgaatacctttatttgtatgatcagtattaattactgcagtacttttattattatctttaccggtattagctggggctattactatattattaacagatcgaaacttaaatacttcattttttgacccagcgggaggtggggatcctattttataccaacatttattt
>myceto_ZRCBDP0136949_Rainforest
tctttcttctactattgctcatgcaggatcttctgtagatttagctattttttctcttcatttagcaggtatttcttcaattttaggagccattaattttattactactattattaatatacgagctcctggaattacttttgatcgtatacctttatttgtttgatcagtcttaattactgctgtacttttactattatctttacctgttttagcaggtgctattactatattattaacagatcgaaatttaaatacatcttttttcgatcccgcaggaggaggagaccctattttatatcaacatctattt
>myceto_ZRCBDP0136951_Rainforest
tttatcctcaacaattgctcatacaggggcttctgttgatttagccattttttcattacatttagcaggaatttcatctattttaggagctgttaacttcattacaacaattattaatatacgagcccccggaattcaatttgatcgaatacctttatttgtttgatcagttttaattacagctgtacttcttttactttctttaccagtattagctggagctattacaatattattaacagatcgaaatttaaatactagattctttgacccagctgggggaggagaccctattctttatcaacatttattt
>myceto_ZRCBDP0136954_Rainforest
tctatcttctacaattgctcacacaggagcttctgttgacttagcaattttttccttacatttagctggtatttcttcaattttaggagctgttaattttattacaactattattaatatacgagcaccaggtattcaatttgatcgaatacctctatttgtttgatctgttttaattacagcaattttattattattatctttaccagttctggcaggagctattactatattattaacagatcgaaatttaaatactagtttttttgatcctgctggaggaggagacccaattttataccaacatttattt
>myceto_ZRCBDP0136955_Rainforest
cctttcttcaacaattgcacatgcaggagcttctgtcgatttagcaattttttctcttcatttagctgggatttcttctattttaggagctattaattttattactacaattattaatatacgagctcctggaatttcttttgatcgaatacctctttttgtttgatcagttttaattacagctattctcttattattatccttacctgtattagcaggcgctattacaatattgttaacagatcgaaacttaaatacatcattttttgaccccgcaggagggggagaccctattttataccaacatttattt
>myceto_ZRCBDP0136956_Rainforest
tttatcatctactatcgctcatgcaggagcatcagtagatttaactattttttcattacatttagcaggaatttcttcaattttaggagctgtaaattttattacaactattattaatatacgatcccccggaatttcattcgatcgcatacctttatttgtttgatcagtaataattacagcaattttactccttttatccctcccagttttagcaggagctattaccatattactaactgatcgaaatttaaatacttcattttttgaccctgcaggaggaggagatccaattctatatcaacatttattt
>myceto_ZRCBDP0136957_Rainforest
tctttcttctacaattgctcatacaggggcatctgtagatttagctattttttctcttcatcttgccgggatttcctcaattttaggagcagtaaattttattactacaattattaatatacgagccccaggtattcaatttgatcgaatacctttatttgtttgatcagttttaattactgctgttcttctattgttatctttacctgttctagcaggggctattacaatattattaacagatcgaaatttaaatactagtttcttcgacccagctggtgggggagatcctatcctttatcaacacttattt
>myceto_ZRCBDP0136958_Rainforest
cctttcatcaactattgctcatgcagggtcttctgtagatttagcaattttttctcttcatctagcaggtatttcttctattttaggggctattaattttattacaacaattattaatatacgatctagaggaatttcttttgatcgaatacccctatttgtgtgatctgttttaattacagctattttacttcttctttctcttcctgtactagcaggagccattactatacttttaacagaccgaaatttaaatacttctttttttgaccccgctgggggaggagaccctattttataccaacatttattt
>myceto_ZRCBDP0136959_Rainforest
actttcatcttctattgcccatgctggatcatcagttgatttagctattttttctcttcatcttgctggtatttcttcaattttaggagcaattaattttattactacaattattaatatgcgagcccccggcctatcttttgatcaattacctttatttgtatgatctgtattaattacagcagtacttttattattatccttaccagtattagctggagctattactatattattaacagatcgaaatttaaatacatctttctttgatcctgcaggaggaggagacccaatcctttaccaacatttattt
>myceto_ZRCBDP0136961_Rainforest
attagccgcagctattgctcattcagggtcttcagtggatttatctattttttctctgcatcttgcgggtatctcctcaattttaggggcagtaaattttattacaactattataaatatgcgaacacctgaaatatcattaacacaaatacctttatttgtatgatcagttctaattacagcaattctacttttattatctcttcctgttttagctggtgctattactatattattaacagatcgaaatttaaatacaactttttttgatcctataggaggaggagatccaattttatatcaacatttattt
>myceto_ZRCBDP0136962_Rainforest
tctttcatcgactattgcccatgctgggtcttcagttgatttagctattttttctcttcatttagcgggaatttcttctattttaggagctattaattttattactaccattattaatatacgttctgtaggaattacttttgaccggatacctttatttgtatgatcagtattaattacagctattcttcttcttctttcattaccagttttagcgggagctattacaatacttttaacagatcgtaatttaaatacttctttttttgatcctgctgggggaggagaccctattttatatcaacatttattt
>myceto_ZRCBDP0136963_Rainforest
actttcatcttctattgcccatgctggatcatcagttgatttagctattttttctcttcatcttgctggtatttcttcaattttaggagcaattaattttattactacaattattaatatgcgagcccccggcctatcttttgatcaattacctttatttgtatgatctgtattaattacagcagtacttttattattatccttgccagtattagctggagctattactatattattaacagatcgaaatttaaatacatctttctttgatcctgcaggaggaggagacccaatcctttaccaacatttattt
>myceto_ZRCBDP0136964_Rainforest
cctttcatctacaatcgcccattcaggatcatctgtagatttagctattttttctttacatttagccggtatttcttctattttgggagcaattaattttattactacaattattaatatacgttcgccaggtatttcatttgatcgaatacctttatttgtatgatcagtattaattacagctgttttattactcctttctctcccagttttagccggggctattactatattattaacagatcgaaatttaaatacatctttttttgaccctgctggagggggtgatccaattttataccaacatttattt
>myceto_ZRCBDP0136965_Rainforest
cctttcatctacaatcgcccattcaggatcatctgtagatttagctattttttctttacatttagctggtatttcttctattttgggggcaattaattttattactacaattattaatatacgttcgccaggtatttcatttgatcgaatacctttatttgtatgatcagtattaattacagctgttttattactcctttctctcccagttttagccggagctattactatattattaacagatcgaaatttaaatacatctttttttgatcctgctggagggggtgatccaattttataccaacatttattt
>myceto_ZRCBDP0136966_Rainforest
tctatcttcaactattgctcacgcaggagcatctgttgatttagctattttttctcttcatttagctggtatttcttctattttaggagctattaattttattacaactattattaatatacgatctgtaggaattactcttgatcgaatacctttatttgtttgatcagtattaattactgctattcttttattattatctttacctgttcttgcaggagccattactatattattaacagatcgaaatttaaatacttctttctttgatcctgcggggggaggagaccctattctttatcaacatttgttt
>myceto_ZRCBDP0136967_Rainforest
tctatcttcaactattgctcacgcaggagcatctgttgatttagctattttttctcttcatttagctggtatttcttctattttaggagctattaattttattacaactattattaatatacgatctgtaggaattactcttgatcgaatacctttatttgtttgatcagtattaattactgctattcttttattattatctttacctgttcttgcaggagccattactatattattaacagatcgaaatttaaatacttctttctttgatcctgcggggggaggagaccctattctttatcaacatttgttt
>myceto_ZRCBDP0136968_Rainforest
attagcagcttctattgctcattcagggtcttcagttgatttatctatcttttctcttcatttagctggtatttcatctatcttaggggctgtaaattttattactacaattattaatatacgagccccaaatataaactttactcaaatacctttatttgtttgatcagttttaattactgctattttacttcttttatccttacctgtattagctggagctattactatattattgactgatcgaaacttaaatacctcattttttgacccagctggaggaggagatccaatcttatatcaacacttattt
>myceto_ZRCBDP0136971_Rainforest
tctttcttctactattgctcatgctggatcttctgtagatttagcaattttttctttacatttagcaggtatttcttcaattttaggagcaattaattttattacaactattattaatatacgagctccaggtattacttttgatcgaatacctttatttgtatgatcagtattaattactgcagtacttttattattatctttaccggtattagctggggctattactatattattaacagatcgaaacttaaatacttcattttttgacccagcaggaggtggggatcctattttatatcaacatttattt
>myceto_ZRCBDP0136972_Rainforest
cttatcttctactattgctcacgcaggtgcatctgttgatttagctattttttctcttcatttagctggtatttcttcaattttaggggctattaattttattacaactattattaatatacgatctgtaggaattacccttgaccgaatacctttatttgtttgatctgtgttaattactgctattcttttattattatcattacctgttcttgcaggagcaattactatattactaacagatcgaaatttaaatacttctttttttgacccagcaggagggggggaccctattctttatcaacatttattt
>myceto_ZRCBDP0136973_Rainforest
tctttcttctactattgctcatgctggatcttctgtagatttagcaattttttctttacatttagcaggtatttcttcaattttaggagcaattaattttattacaactattattaatatacgagctccaggtattacttttgatcgaatacctttatttgtatggtcagtattaattactgcagtactattattattatctttaccggtattagctggggctattactatattattaacagatcgaaacttaaatacttcattttttgacccagcaggagggggggatcctattttatatcaacatttattt
>myceto_ZRCBDP0136974_Rainforest
cttatcttctactattgctcacgcaggcgcatctgttgatttagctattttttctcttcatttagctggtatttcttcaattttaggggctattaattttattacaactattattaatatacgatctgtaggaattacccttgaccgaatacctttatttgtttgatctgtgttaattactgctattcttttattattatcattacctgttcttgcaggagcaattactatattactaacagatcgaaatttaaatacttctttttttgacccagcaggagggggagaccctattctttatcaacatttattt
>myceto_ZRCBDP0136976_Rainforest
tctttcatcgactattgcccatgctgggtcttcagttgatttagctattttttctcttcatttagcgggaatttcttctattttaggagctattaattttattactaccattattaatatacgttctgtaggaattacttttgaccggatacctttatttgtatgatcagtattaattacagctattcttcttcttctttcattaccagttttagcgggagctattacaatacttttaacagatcgtaatttaaatacttctttttttgatcctgctgggggaggagaccctattttatatcaacatttattt
>myceto_ZRCBDP0136977_Rainforest
tctttcttctacaattgctcatgcaggctcatctgttgatttagcaattttttctttacatttagcaggtatttcttctattttgggggctattaattttattactacaattattaatatacgagctccagggattacttttgatcgaatacctttatttgtttgatctgttttaattactgctgttttattgttattatctcttcctgttttagcaggggctattacaatattattaacagatcgtaatttaaatacttcattttttgatccagcgggaggaggagatcctattttatatcaacatttattt
>myceto_ZRCBDP0136979_Rainforest
tttatcctcaacaattgctcatacaggggcttctgttgatttagccattttttcattacatttagcaggaatttcatctattttaggagctgttaacttcattacaacaattattaatatacgagcccccggaattcaatttgatcgaatacctttatttgtttgatcagttttaattacagctgtacttcttttactttctttaccagtattagctggagctattacaatattattaacagatcgaaatttaaatactagattctttgacccagctgggggaggagaccctattctttatcaacatttattt
>myceto_ZRCBDP0136980_Rainforest
tttatcctcaacaattgctcatacaggggcttctgttgatttagccattttttcattacatttagcaggaatttcatctattttaggagctgttaacttcattacaacaattattaatatacgagcccccggaattcaatttgatcgaatacctttatttgtttgatcagttttaattacagctgtacttcttttactttctttaccagtattagctggagctattacaatattattaacagatcgaaatttaaatactagattctttgacccagctgggggaggagaccctattctttatcaacatttattt
>myceto_ZRCBDP0136981_Rainforest
cctttcagcctcaattgctcatgcaagagcttcagtagatttatctattttttcccttcacctagcaggtatttcatcaattttaggagctattaactttattaccactattattaacatacgaacaccaggaataacttttgatcgtcttcctttatttgtgtgatccgttttaattactgccattttattattattatctttacctgtattagcaggagccatcacaatactactaacagatcgcaatttaaatacttcattttttaacccagcaggaggaggagaccctattttatatcaacatttattt
>myceto_ZRCBDP0136982_Rainforest
attagcagcttctattgctcattcagggtcttcagttgatttatctatcttttctcttcatttagctggtatttcatctatcttaggggctgtaaattttattactacaattattaatatacgagccccaaatataaactttactcaaatacctttatttgtttgatcagttttaattactgctattttacttcttttatccttacctgtattagctggagctattactatattattgactgatcgaaacttaaatacctcattttttgacccagctggaggaggagatccaatcttatatcaacacttattt
>myceto_ZRCBDP0136984_Rainforest
cctttcttcaacaattgcacacgcaggagcttctgtcgatttagcaattttttctcttcatttagctgggatttcttctattttaggggctattaattttattactacaattattaatatacgagctcctggaatttcttttgatcgaatacctctttttgtttgatcagttttaattacagctattctcttattattatccttacctgtattagcaggtgctattacaatattattaacagatcgaaatttaaatacatcattttttgaccctgcaggagggggagaccctattttatatcaacatttattt
>myceto_ZRCBDP0136985_Rainforest
tttatcctcaacaattgctcatacaggggcttctgttgatttagccattttttcattacatttagcaggaatttcatctattttaggagctgttaacttcattacaacaattattaatatacgagcccccggaattcaatttgatcgaatacctttatttgtttgatcagttttaattacagctgtacttcttttactttctttaccagtattagctggagctattacaatattattaacagatcgaaatttaaatactagattctttgacccagctgggggaggagatcctattctttatcaacatttattt
>myceto_ZRCBDP0136986_Rainforest
tctttcttctacaattgctcatacaggggcatctgtagatttagctattttttctcttcatcttgccgggatttcctcaattttaggagcagtaaattttattactacaattattaatatacgagccccaggtattcaatttgatcgaatacctttatttgtttgatcagttttaattactgctgttcttctattgttatctttacctgttctagcaggggctattacaatattattaacagatcgaaatttaaatactagtttcttcgacccagctggtgggggagatcctatcctttatcaacacttattt
>myceto_ZRCBDP0136987_Rainforest
attagcagcttcaattgctcactctggtgcctcagttgatttatctattttttctcttcatttagcaggtatttcttctattttaggagcagtaaattttattactacaattattaatatacgagcccctaatataaattttacacaaatacctttatttgtatgatcagtattaattactgctattttacttttattgtctttacctgtattagcaggagctattacaatattattaactgatcgaaatttaaatacttcattttttgacccagcaggtggaggtgacccaattctatatcaacatcttttt
>myceto_ZRCBDP0136988_Rainforest
tttatcctcaacaattgcccatacaggagcttctgttgatttagccattttttcattacatttagcaggaatttcatctattttaggagctgttaacttcattacaacaattattaatatacgagcccccggaattcaatttgatcgaatacctttatttgtttgatcagttttaattacagctgtacttcttttactttctttaccagtattagctggagctattacaatattattaacagatcgaaatttaaatactagattctttgacccagctgggggaggagaccctattctttatcaacatttattt
>myceto_ZRCBDP0136991_Rainforest
cttatcatcaacaattgctcatacaggagcttcagttgatttagctattttttctttacatttagcaggtatctcttctattttaggagctgtaaattttattacaactattattaatatacgagccccaggtattcaatttgaccgaatacctttatttgtttgatctgtattaattacagcaattttattacttctatccctacctgttttagcaggagcaattactatattacttacagaccgtaatttaaatactagattctttgaccctgcaggaggaggagaccctattttatatcaacatttattt
>myceto_ZRCBDP0136992_Rainforest
cctttcttcaacaattgcacacgcaggagcttctgtcgatttagcaattttttctcttcatttagctgggatttcttctattttaggagctattaattttattactacaattattaatatacgagctcctggaatttcttttgatcgaatacctctttttgtttgatcagttttaattacagctattctcttattattatccttacctgtattagcaggtgctattacaatattattaacagatcgaaatttaaatacatcattttttgaccctgcaggagggggagaccctattttatatcaacatttattt
>myceto_ZRCBDP0136994_Rainforest
cctatcatcaacaattgctcatacaggagcttcagttgatttagctattttttctttacatttagcaggtatctcttctattttaggagctgtaaattttattacaactattattaatatgcgagccccaggtatccaatttgaccgaatacctttatttgtttgatctgtattaattacagcaattttattacttttatccctacctgttttagcaggagcaattactatgttacttacagaccgtaatttaaatactagattctttgatcctgcaggaggaggagaccctattttataccaacatttattt
>myceto_ZRCBDP0136996_Rainforest
cctttcagcctcaattgctcatgcaagagcttcagtagatttatctattttttcccttcacctagcaggtatttcatcaattttaggagctattaactttattaccactattattaacatacgaacaccaggaataacttttgatcgtcttcctttatttgtgtgatccgttttaattactgccattttattattattatctttacctgtattagcaggagccatcacaatactactaacagatcgcaatttaaatacttcattttttaacccagcaggaggaggagaccctattttatatcaacatttattt
>myceto_ZRCBDP0136998_Rainforest
tttagctgcctcaattgctcattctggagcatcagtagatttatcaattttttccttacatttagcaggaatttcttcaattttaggagcagtaaattttattacaactattattaatatacgtacacctaatataaattttactcaaatacctttatttgtttgatcagtcttaattacagcaattctgttacttttatcacttccagttttagcaggagcaattactatacttttaacagatcgaaatttaaatacgtctttttttgatcctgcggggggtggagacccaattttatatcaacatttattt
>myceto_ZRCBDP0136999_Rainforest
cttatcatcaacaattgctcatacaggagcttcagttgatttagctattttttctttacatttagcaggtatctcttctattttaggagctgtaaattttattacaactattattaatatacgagccccaggtattcaatttgaccgaatacctttatttgtttgatctgtattaattacagcaattttattacttctatccctacctgttttagcaggagcaattactatattacttacagaccgtaatttaaatactagattctttgaccctgcaggaggaggagaccctattttatatcaacatttattt
>myceto_ZRCBDP0137002_Rainforest
tttatcctcaacaattgctcatacaggggcttctgttgatttagccattttttcattacatttagcaggaatttcatctattttaggagctgttaacttcattacaacaattattaatatacgagcccccggaattcaatttgatcgaatacctttatttgtttgatcagttttaattacagctgtacttcttttactttctttaccagtattagctggagctattacaatattattaacagatcgaaatttaaatactagattctttgacccagctgggggaggagaccctattctttatcaacatttattt
>myceto_ZRCBDP0137004_Rainforest
cttatcatcaacaattgctcatacaggagcttcagttgatttagctattttttctttacatttagcaggtatctcttctattttaggagctgtaaattttattacaactattattaatatacgagccccaggtattcaatttgaccgaatacctttatttgtttgatctgtattaattacagcaattttattacttctatccctacctgttttagcaggagcaattactatattacttacagaccgtaatttaaatactagattctttgaccctgcaggaggaggagaccctattttatatcaacatttattt
>myceto_ZRCBDP0137005_Rainforest
cttatcatcaacaattgctcatacaggagcttcagttgatttagctattttttctttacatttagcaggtatctcttctattttaggagctgtaaattttattacaactattattaatatacgagccccaggtattcaatttgaccgaatacctttatttgtttgatctgtattaattacagcaattttattacttctatccctacctgttttagcaggagcaattactatattacttacagaccgtaatttaaatactagattctttgaccctgcaggaggaggagaccctattttatatcaacatttattt
>myceto_ZRCBDP0137006_Rainforest
tctatcttcaactattgctcacgcaggagcatctgttgatttagctattttttctcttcatttagctggtatttcttctattttaggagctattaattttattacaactattattaatatacgatctgtaggaattactcttgatcgaatacctttatttgtttgatcagtattaattactgctattcttttattattatctttacctgttcttgcaggagccattactatattattaacagatcgaaatttaaatacttctttctttgatcctgcggggggaggagaccctattctttatcaacatttgttt
>myceto_ZRCBDP0137008_Rainforest
cctttcttcaacaattgcacacgcaggagcttctgtcgatttagcaattttttctcttcatttagctgggatttcttctattttaggggctattaattttattactacaattattaatatacgagctcctggaatttcttttgatcgaatacctctttttgtttgatcagttttaattacagctattctcttattattatccttacctgtattagcaggtgctattacaatattattaacagatcgaaatttaaatacatcattttttgaccctgcaggggggggagaccctattttatatcaacatttattt
>myceto_ZRCBDP0137010_Rainforest
tctatcttcaactattgctcacgcaggagcatctgttgatttagctattttttctcttcatttagctggtatttcttctattttaggagctattaattttattacaactattattaatatacgatctgtaggaattactcttgatcgaatacctttatttgtttgatcagtattaattactgctattcttttattactatctttacctgttcttgcaggagccattactatattattaacagatcgaaatttaaatacttctttctttgatcctgcggggggaggagaccctattctttatcaacatttgttt
>myceto_ZRCBDP0137011_Rainforest
cctttcagcctcaattgctcatgcaagagcttcagtagatttatctattttttcccttcacctagcaggtatttcatcaattttaggagctattaactttattaccactattattaacatacgaacaccaggaataacttttgatcgtcttcctttatttgtgtgatccgttttaattactgccattttattattattatctttacctgtattagcaggagccatcacaatactactaacagatcgcaatttaaatacttcattttttaacccagcaggaggaggagaccctattttatatcaacatttattt
>myceto_ZRCBDP0137012_Rainforest
tctatcttcaactattgctcacgcaggagcatctgttgatttagctattttttctcttcatttagctggtatttcttctattttaggagctattaattttattacaactattattaatatacgatctgtaggaattactcttgatcgaatacctttatttgtttgatcagtattaattactgctattcttttattattatctttacctgttcttgcaggagccattactatattattaacagatcgaaatttaaatacttctttctttgatcctgcggggggaggagaccctattctttatcaacatttgttt
>myceto_ZRCBDP0137014_Rainforest
tctatcttcaactattgctcacgcaggagcatctgttgatttagctattttttctcttcatttagctggtatttcttctattttaggagctattaattttattacaactattattaatatacgatctgtaggaattactcttgatcgaatacctttatttgtttgatcagtattaattactgctattcttttattattatctttacctgttcttgcaggagccattactatattattaacagatcgaaatttaaatacttctttctttgatcctgcggggggaggagaccctattctttatcaacatttgttt
>myceto_ZRCBDP0137016_Rainforest
tctatcttcaactattgctcacgcaggagcatctgttgatttagctattttttctcttcatttagctggtatttcttctattttaggagctattaattttattacaactattattaatatacgatctgtaggaattactcttgatcgaatacctttatttgtttgatcagtattaattactgctattcttttattattatctttacctgttcttgcaggagccattactatattattaacagatcgaaatttaaatacttctttctttgatcctgcggggggaggagaccctattctttatcaacatttgttt
>myceto_ZRCBDP0137019_Rainforest
tttgtcttctacaatcgcccatgccggggcatctgtagatcttgcaatcttctctcttcatttggcaggtatttcttcaattttgggagccgttaattttattactactattattaatatacgagccccgggaatttctttcgaccgaataccactatttgtatgatcagttttaattacagcagtactcctccttctatctttaccagttcttgctggagcaatcaccatacttttaacagatcgaaatttaaatacatcattttttgacccagctgggggaggagacccaattctttaccaacatttattc
>myceto_ZRCBDP0137026_Rainforest
tctttcttctactattgctcatgcaggatcttctgtagatttagctattttttctcttcatttagcaggtatttcttcaattttgggagccattaattttattactactattattaatatacgagctcctggaattacttttgatcgtatacctttatttgtttgatcagtcttaattactgctgtacttttactattatctttacctgttttagcaggtgctattactatattattaacagatcgaaatttaaatacatcttttttcgatcccgcaggaggaggagaccctattttatatcaacatctattt
>myceto_ZRCBDP0137027_Rainforest
cttatcctcaactattgcccatgctggatcttctgtagatttagctattttttctttacatttagccggaatctcctcaattttaggggcaattaattttattaccacaattattaatatacgatccccaggaattacttttgatcgaatacctctatttgtttgatcagtattaatcacagctattttacttcttctttctttacctgttttagcgggagctattacaatattattaacagatcgaaatttaaatacttctttttttgatccagcgggaggaggggatcctattttatatcaacatttattt
>myceto_ZRCBDP0137030_Rainforest
cctttcttcaacaattgcacacgcaggagcttctgtcgatttagcaattttttctcttcatttagctgggatttcttctattttaggggctattaattttattactacaattattaatatacgagctcctggaatttcttttgatcgaatacctctttttgtttgatcagttttaattacagctattctcttattattatccttacctgtattagcaggtgctattacaatattattaacagatcgaaatttaaatacatcattttttgaccctgcaggagggggagaccctattttatatcaacatttattt
>myceto_ZRCBDP0137032_Rainforest
tctttcttctactattgctcatgctggatcttctgtagatttagcaattttttctttacatttagcaggtatttcttcaattttaggagcaattaattttattacaactattattaatatacgagctccaggtattacttttgatcgaatacctttatttgtatgatcagtattaattactgcagtacttttattattatctttaccggtattagctggggctattactatattattaacagatcgaaacttaaatacttcattttttgacccagcaggaggtggggatcctattttataccaacatttattt
>myceto_ZRCBDP0137033_Rainforest
tttatcctcaacaattgctcatacaggggcttctgttgatttagccattttttcattacatttagcaggaatttcatctattttaggagctgttaacttcattacaacaattattaatatacgagcccccggaattcaatttgatcgaatacctttatttgtttgatcagttttaattacagctgtacttcttttactttctttaccagtattagctggagctattacaatattattaacagatcgaaatttaaatactagattctttgacccagctgggggaggagatcctattctttatcaacatttattt
>myceto_ZRCBDP0137036_Rainforest
attagcagcttcaattgctcactctggtgcctcagttgatttatctattttttctcttcatttagcaggtatttcttctattttaggagcagtaaattttattactacaattattaatatacgagcccctaatataaattttacacaaatacctttatttgtatgatcagtattaattactgctattttacttttattgtctttacctgtattagcaggagctattacaatattattaactgatcgaaatttaaatacttcattttttgacccagcaggtggaggtgacccaattctatatcaacatcttttt
>myceto_ZRCBDP0137037_Rainforest
tttagctacctcaattgctcattctggagcatcagtagatttatcaattttttccttacatttagcaggaatttcttcaattttaggagcagtaaattttattacaactattattaatatacgtacacctaatataaattttactcaaatacctttatttgtttgatcagtcttaattacagcaattctgttacttttatcacttccagttttagcaggagcaattactatacttttaacagatcgaaatttaaatacgtctttttttgatcctgcggggggtggagacccaattttatatcaacatttattt
>myceto_ZRCBDP0137038_Rainforest
tttagcatcaaatattgctcatgttggagcttccgttgatttagctattttttctcttcatttagcgggaatttcttcaattttaggagcagtaaattttattactacaatttttaatataaaaacccctggaatttcatttgaccaaataccattatttgtttgatcagttttaatcacagcaattttattattactctctttaccagttttagctggagcaattactatactattaacagaccgaaatttaaatacatcgttctttgacccttcaggaggaggagatccaattttatatcaacatttattc
>myceto_ZRCBDP0137039_Rainforest
actatcttctacaattgcccatacaggagcatctgtagatttagctattttttctttacatttagctggaatttcttctattttaggggctgttaattttattacaactattattaatatacgagccccaggtattcaatttgatcgaatacctctatttgtttgatctgttttaattacagccgtattattattattatcattaccagtattagctggagctattactatattattaacagatcgaaacctaaatacaagtttttttgatccagcaggaggaggagatccaattttatatcaacatttattt
>myceto_ZRCBDP0137044_Rainforest
attagcagcttctattgctcattcagggtcttcagttgatttatctatcttttctcttcatttagctggtatttcatctatcttaggggctgtaaattttattactacaattattaatatacgagccccaaatataaactttactcaaatacctttatttgtttgatcagttttaattactgctattttacttcttttatccttacctgtattagctggagctattactatattattgactgatcgaaacttaaatacctcattttttgacccagctggaggaggagatccaatcttatatcaacacttattt
>myceto_ZRCBDP0137045_Rainforest
tctgtcctctacaattgcccatacaggagcttcagtagatttagctattttttccttacatttagcaggtatctcttcaattttaggtgctgttaattttatcacaactattattaatatacgagccccaggaattcaatttgaccgaatgcctttatttgtttgatcagttttaattacagcagtattattattactttcattaccagttttagccggagcaattactatattattaacagaccgaaatttaaatactagtttctttgaccctgctggaggaggagacccaattttataccaacatttattt
>myceto_ZRCBDP0137046_Rainforest
tctttcatcgactattgcccatgctgggtcttcagttgatttagctattttttctcttcatttagcgggaatttcttctattttaggagctattaattttattactaccattattaatatacgttctgtaggaattacttttgaccggatacctttatttgtatgatcagtattaattacagctattcttcttcttctttcattaccagttttagcgggagctattacaatacttttaacagatcgtaatttaaatacttctttttttgatcctgctgggggaggagaccctattttatatcaacatttattt
>myceto_ZRCBDP0137047_Rainforest
tctatcttctacaattgctcacacaggagcttctgttgacttagcaattttttctttacatttagctggtatttcttcaattttaggagctgttaattttattacaactattattaatatacgagcaccaggaattcaatttgatcgaatacctctatttgtttgatctgttttaattacagcaattttattattattatctttaccagttctggcaggagctattactatattattaacagatcgaaatttaaatactagtttttttgatcctgctggaggaggagacccaattttataccaacatttattt
>myceto_ZRCBDP0137049_Rainforest
cctttcatctacaattgcccattcaggggcatctgttgatttagcaattttttcacttcatttagcaggtatctcctctattttaggagcagtaaattttatttcaacaattattaatatacgtgcccccggaatttcatttgaccgaatacctttatttgtttgatctatcttaattaccacaatcttacttttgctttctttacctgttttagccggagctatcactatacttcttacagatcgaaacttaaatacttccttttttgatccagctggaggaggtgatcctattctataccaacacctattt
>myceto_ZRCBDP0137050_Unknown
tttatcatctactatcgctcatgcaggagcatcagtagatttaactattttttcattacatttagcaggaatttcttcaattttaggagctgtaaattttattacaactattattaatatacgatcccccggaatttcattcgatcgcatacctttatttgtttgatcagtaataattacagcaattttactccttttatccctcccagttttagcaggagctattaccatattactaactgatcgaaatttaaatacttcattttttgaccctgcaggaggaggagatccaattctatatcaacatttattt
>myceto_ZRCBDP0137051_Rainforest
cctatcctcatcaattgctcatgcaggtgcttctgttgacttagctattttttctttacatttagctggtatttcttctattttaggagcggttaattttattactacaattattaatatacgagcgcctggaattacctttgatcgtctcccactttttgtttgatcagtattaattacagctgtacttcttcttctttctttacctgttttagctggagctattactatactattaactgaccgaaatttaaatacttccttttttgaccctgctggaggaggagatccaattttatatcaacatttattt
>myceto_ZRCBDP0137052_Rainforest
cctatcatcaacaattgctcatacaggagcttcagttgatttagctattttttctttacatttagcaggtatctcttctattttaggagctgtaaattttattacaactattattaatatgcgagccccaggtatccaatttgaccgaatacctttatttgtttgatccgtattaattacagcaattttattacttttatccctacctgttttagcaggagcaattactatgttacttacagaccgtaatttaaatactagattctttgatcctgcaggaggaggagaccctattttataccaacatttattt
>myceto_ZRCBDP0137053_Rainforest
-ttatcatcaacaattgctcatacaggagcttcagttgatttagctattttttctttacatttagcaggtatctcttctattttaggagctgtaaattttattacaactattattaatatacgagccccaggtattcaatttgaccgaatacctttatttgtttgatctgtattaattacagcaattttattacttctatccctacctgttttagcaggagcaattactatattacttacagaccgtaatttaaatactagattctttgaccctgcaggaggaggagaccctattttatatcaacatttattt
>myceto_ZRCBDP0137054_Rainforest
attagcagcttctattgctcattcagggtcttcagttgatttatctatcttttctcttcatttagctggtatttcatctatcttaggggctgtaaattttattactacaattattaatatacgagccccaaatataaactttactcaaatacctttatttgtttgatcagttttaattactgctattttacttcttttatccttacctgtattagctggagctattactatattattgactgatcgaaacttaaatacctcattttttgacccagctggaggaggagatccaatcttatatcaacacttattt
>myceto_ZRCBDP0137056_Rainforest
-ttatcatcaacaattgctcatacaggagcttcagttgatttagctattttttctttacatttagcaggtatctcttctattttaggagctgtaaattttattacaactattattaatatacgagccccaggtattcaatttgaccgaatacctttatttgtttgatctgtattaattacagcaattttattacttctatccctacctgttttagcaggagcaattactatattacttacagaccgtaatttaaatactagattctttgaccctgcaggaggaggagaccctattttatatcaacatttattt
>myceto_ZRCBDP0137057_Rainforest
tctttcttctactattgctcatgctggatcttctgtagatttagcaattttttctttacatttagcaggtatttcttcaattttaggagcaattaattttattacaactattattaatatacgagctccaggtattacttttgatcgaatacctttatttgtatgatcagtattaattactgcagtacttttattattatctttaccggtattagctggggctattactatattattaacagatcgaaacttaaatacttcattttttgacccagcaggaggtggggatcctattttataccaacatttattt
>myceto_ZRCBDP0137058_Rainforest
-ttatcatcaacaattgctcatacaggagcttcagttgatttagctattttttctttacatttagcaggtatctcttctattttaggagctgtaaattttattacaactattattaatatacgagccccaggtattcaatttgaccgaatacctttatttgtttgatctgtattaattacagcaattttattacttctatccctacctgttttagcaggagcaattactatattacttacagaccgtaatttaaatactagattctttgaccctgcaggaggaggagaccctattttatatcaacatttattt
>myceto_ZRCBDP0137059_Rainforest
-ctatcatcaacaattgctcatacaggagcttcagttgatttagctattttttctttacatttagcaggtatctcttctattttaggagctgtaaattttattacaactattattaatatgcgagccccaggtatccaatttgaccgaatacctttatttgtttgatctgtattaattacagcaattttattacttttatccctacctgttttagcaggagcaattactatgttacttacagaccgtaatttaaatactagattctttgatcctgcaggaggaggagaccctattttataccaacatttattt
>myceto_ZRCBDP0137060_Rainforest
tctttcatcaacaattgcccatgcaggagcatctgttgatttagcaattttttctcttcatttagcaggaatttcttcaattttaggagctattaattttattactactattattaatatgcgagcaccaggaatttcttttgatcgaatacctttatttgtttggtcagttttaattactgctattcttttattactttctttacctgtattagcaggcgctattactatattattaactgatcgaaatttaaatacttccttttttgaccctgcgggaggaggagatccaattttatatcaacacttattt
>myceto_ZRCBDP0137063_Rainforest
tctttcttctacaattgctcatacaggggcatctgtagatttagctattttttctcttcatcttgccgggatttcctcaattttaggagcagtaaattttattactacaattattaatatacgagccccaggtattcaatttgatcgaatacctttatttgtttgatcagttttaattactgctgttcttctattgttatctttacctgttctagcaggggctattacaatattattaacagatcgaaatttaaatactagtttcttcgacccagctggtgggggagatcctatcctttatcaacacttattt
>myceto_ZRCBDP0137064_Rainforest
tctttcatcaacaattgcccatgcaggagcatctgttgatttagcaattttttctcttcatttagcaggaatttcttcaattttaggagctattaattttattactactattattaatatgcgagcaccaggaatttcttttgatcgaatacctttatttgtttggtcagttttaattactgctattcttttattactttctttacctgtattagcaggcgctattactatattattaactgatcgaaatttaaatacttccttttttgaccctgcgggaggaggagatccaattttatatcaacacttattt
>myceto_ZRCBDP0137065_Rainforest
tctttcttctactattgctcatgctggatcttctgtagatttagcaattttttctttacatttagcaggtatttcttcaattttaggagcaattaattttattacaactattattaatatacgagctccaggtattacttttgatcgaatacctttatttgtatgatcagtattaattactgcagtactattattattatctttaccggtattagctggggctattactatattattaacagatcgaaacttaaatacttcattttttgacccagcaggagggggggatcctattttatatcaacatttattt
>myceto_ZRCBDP0137067_Rainforest
cttatcctcaactattgcccatgctggatcttctgtagatttagctattttttctttacatttagccggaatctcctcaattttaggggcaattaattttattaccacaattattaatatacgatccccaggaattacttttgatcgaatacctctatttgtttgatcagtattaatcacagctattttacttcttctttctttacctgttttagcgggagctattacaatattattaacagatcgaaatttaaatacttctttttttgatccagcgggaggaggggatcctattttatatcaacatttattt
>myceto_ZRCBDP0137069_Rainforest
tctttcttctacaattgctcatgcaggctcatctgttgatttagcaattttttctttacatttggcaggtatttcttctattttgggggctattaattttattactacaattattaatatacgagctccaggaattacttttgatcgaatacctttatttgtttgatctgttttaattactgctgttttattgttattatctcttcctgttttagcaggggctattacaatattattaacagatcgtaatttaaatacttcattttttgatccagcaggagggggagatcctattttatatcaacatttattt
>myceto_ZRCBDP0137070_Rainforest
tctatcttctacaattgctcacacaggagcttctgttgacttagcaattttttccttacatttagctggtatttcttcaattttaggagctgttaattttattacaactattattaatatacgagcaccaggtattcaatttgatcgaatacctctatttgtttgatctgttttaattacagcaattttattattattatctttaccagttctggcaggagctattactatattattaacagatcgaaatttaaatactagtttttttgatcctgctggaggaggagacccaattttataccaacatttattt
>myceto_ZRCBDP0137071_Rainforest
attagcagcttctattgctcattcagggtcttcagttgatttatctatcttttctcttcatttagctggtatttcatctatcttaggggctgtaaattttattactacaattattaatatacgagccccaaatataaactttactcaaatacctttatttgtttgatcagttttaattactgctattttacttcttttatccttacctgtattagctggagctattactatattattgactgatcgaaacttaaatacctcattttttgacccagctggaggaggagatccaatcttatatcaacacttattt
>myceto_ZRCBDP0137072_Rainforest
tctatcttctactattgctcatgcaggatcttctgtagatttagctattttttctcttcatttagcaggtatttcttcaattttgggagccattaattttattactactattattaatatacgagctcctggaattacttttgatcgtatacctttatttgtttgatcagtcttaattactgctgtacttttactattatctttacctgttttagcaggtgctattactatattattaacagatcgaaatttaaatacatcttttttcgatcccgcaggaggaggagaccctattttatatcaacatctattt
>myceto_ZRCBDP0137073_Rainforest
attagcagcttctatcgctcattcagggtcttcagttgatttatctattttttctcttcatttagctggtatttcatctatcttaggggctgtaaattttattactacaatcattaatatacgagccccaaatataaactttactcaaatacctttatttgtttgatcagttttaattactgctattttacttcttttatccttacctgtattagctggagctattactatattattaactgatcgaaacttaaatacctcattttttgacccagctggaggaggagatccaatcttatatcaacacttattt
>myceto_ZRCBDP0137074_Rainforest
tctttcttctactattgctcatgctggatcttctgtagatttagcaattttttctttacatttagcaggtatttcttcaattttaggagcaattaattttattacaactattattaatatacgagctccaggtattacttttgatcgaatgcctttatttgtatgatcagtattaattactgcagtacttttattattatctttaccggtattagctggggctattactatattattaacagatcgaaacttaaatacttcattttttgatccagcaggaggtggggatcctattttataccaacatttattt
>myceto_ZRCBDP0137075_Rainforest
tctttcttctactattgctcatgctggatcttctgtagatttagcaattttttctttacatttagcaggtatttcttcaattttaggagcaattaattttattacaactattattaatatacgagctccaggtattacttttgatcgaatacctttatttgtatgatcagtattaattactgcagtacttttattattatctttaccggtattagctggggctattactatattattaacagatcgaaacttaaatacttcattttttgatccagcaggaggtggggatcctattttataccaacatttattt
>myceto_ZRCBDP0137076_Rainforest
tctttcatcaacaattgcccatgcaggagcatctgttgatttagcaattttttctcttcatttagcaggaatttcttcaattttaggagctattaattttattactactattattaatatgcgagcaccaggaatttcttttgatcgaatacctttatttgtttggtcagttttaattactgctattcttttattactttctttacctgtattagcaggcgctattactatattattaactgatcgaaatttaaatacttccttttttgaccctgcgggaggaggagatccaattttatatcaacacttattt
>myceto_ZRCBDP0137079_Rainforest
actatcttctacaattgcccatacaggagcatctgtagatttagctattttttctttacatttagctggaatttcttctattttaggggctgttaattttattacaactattattaatatacgagccccaggtattcaatttgatcgaatacctctatttgtttgatctgttttaattacagccgtattattattattatcattaccagtattagctggagctattactatattattaacagatcgaaacctaaatacaagtttttttgatccagcaggaggaggagatccaattttatatcaacatttattt
>myceto_ZRCBDP0137081_Rainforest
tctgtcctctacaattgcccatacaggagcttcagtagatttagctattttttccttacatttagcaggtatctcttcaattttaggtgctgttaattttatcacaactattattaatatacgagccccaggaattcaatttgaccgaatgcctttatttgtttgatcagttttaattacagcagtattattattactttcattaccagttttagccggagcaattactatattattaacagaccgaaatttaaatactagtttctttgaccctgctggaggaggagacccaattttataccaacatttattt
>myceto_ZRCBDP0137083_Rainforest
-ttatcttctactattgctcacgcaggtgcatctgttgatttagctattttttctcttcatttagctggtatttcttcaattttaggggctattaattttattacaactattattaatatacgatctgtaggaattacccttgaccgaatacctttatttgtttgatctgtgttaattactgctattcttttattattatcattacctgttcttgcaggagcaattactatattactaacagatcgaaatttaaatacttctttttttgacccagcaggagggggagatcctattctttatcaacatttattt
>myceto_ZRCBDP0137085_Rainforest
cttatcctcaactattgcccatgctggatcttctgtagatttagctattttttctttacatttagccggaatctcctcaattttaggggcaattaattttattaccacaattattaatatacgatccccaggaattacttttgatcgaatacctctatttgtttgatcagtattaatcacagctattttacttcttctttctttacctgttttagcgggagctattacaatattattaacagatcgaaatttaaatacttctttttttgatccagcgggaggaggggatcctattttatatcaacatttattt
>myceto_ZRCBDP0137086_Rainforest
cctatcctcaactattgcccatgctggatcttctgtagatttagctattttttctttacatttagccggaatctcctcaattttaggggcaattaattttattaccacaattattaatatacgatccccaggaattacttttgatcgaatacctctatttgtttgatcagtattaatcacagctattttacttcttctttctttacctgttttagcgggagctattacaatattattaacagatcgaaatttaaatacttctttttttgatccagcgggaggaggggatcctattttatatcaacatttattt
>myceto_ZRCBDP0137087_Rainforest
tttagctgcctcaattgctcattctggagcatcagtagatttatcaattttttccttacatttagcaggaatttcttcaattttaggagcagtaaattttattacaactattattaatatacgtacacctaatataaattttactcaaatacctttatttgtttgatcagtcttaattacagcaattctgttacttttatcacttccagttttagcaggagcaattactatacttttaacagatcgaaatttaaatacgtctttttttgatcctgcggggggtggagacccaattttatatcaacatttattt
>myceto_ZRCBDP0137088_Rainforest
actttcatcatctatcgcccattcaggagcttctgttgatttggctattttttctcttcacttagccggaatttcttctattttaggagccgtaaattttattacaacaattatcaatatacgatctccaggaataacaatagataaaatacctttatttgtatgatctgtatttattacagccattttattacttttatctttacctgtattagctggagctattacaatattattaacagatcgtaatttaaatacctcattttttgacccagctggaggaggagaccctattttatatcaacatttattt
>myceto_ZRCBDP0137090_Rainforest
tttagctgcttcaattgcccattctggagcttctgttgatttatcaattttttctcttcatcttgcaggaatttcttcaattcttggagcagtaaattttattacaacaattattaatatacgaactccaaatataagttttactcaaataccactatttgtatgatcagttttaattacggcaattttacttttattatcattacctgtattagctggagctattactatacttttaactgatcgaaacttaaatacaacattttttgatccagctggtgggggtgatcctattttataccaacatttattt
>myceto_ZRCBDP0137091_Rainforest
cttatcctcaactattgcccatgctggatcttctgtagatttagctattttttctttacatttagccggaatctcctcaattttaggggcaattaattttattaccacaattattaatatacgatccccaggaattacttttgatcgaatacctctatttgtttgatcagtattaatcacagctattttacttcttctttctttacctgttttagcgggagctattacaatattattaacagatcgaaatttaaatacttctttttttgatccagcgggaggaggggatcctattttatatcaacatttattt
>myceto_ZRCBDP0137092_Rainforest
tctttcttctactattgctcatgctggatcttctgtagatttagcaattttttctttacatttagcaggtatttcttcaattttaggagcaattaattttattacaactattattaatatacgagctccaggtattacttttgatcgaatgcctttatttgtatgatcagtattaattactgcagtacttttattattatctttaccggtattagctggggctattactatattattaacagatcgaaacttaaatacttcattttttgatccagcaggaggtggggatcctattttataccaacatttattt
>myceto_ZRCBDP0137093_Rainforest
cctttcttctactattgctcatgcaggatcttctgtagatttagctattttttcattacatttagcaggaatttcttcaattttaggagctattaacttcattacaacaattattaatatacgagcacctggaattacttttgatcgtatacctttatttgtgtgatctgtattaattactgcagtattactacttttatcattacctgtattagcaggtgcaattacaatgttattaacagatcggaatttaaatacttcattttttgatcctgctggaggaggagatccgattttataccaacacttattt
>myceto_ZRCBDP0137094_Rainforest
-ctatcttctacaattgcccatactggagcatctgttgacttagctattttttcattacatttagctggtatttcttcaattttaggagccgttaattttattacaactattattaatatacgagccccaggaattcaatttgatcgaatacctctatttgtctgatctgtattaattactgcaattcttcttttattatctttaccagttttagctggagctattacaatattattaacagatcgtaacttaaataccagattttttgaccctgctggaggtggagaccctattctctatcaacacttattt
>myceto_ZRCBDP0137097_Rainforest
tttatcttctactattgctcacgcaggtgcatctgttgatttagctattttttctcttcatttagctggtatttcttcaattttaggggctattaattttattacaactattattaatatacgatctgtaggaattacccttgaccgaatacctttatttgtttgatctgtgttaattactgctattcttttattattatcattacctgttcttgcaggagcaattactatattactaacagatcgaaatttaaatacttctttttttgacccagcaggagggggagaccctattctttatcaacatttattt
>myceto_ZRCBDP0137098_Rainforest
attagctgctaatattgctcatactggagcgtcagttgatttagctattttttcattacatttagctggtatttcatctattttaggagcagtaaattttattactacaattattaatatacgagctcctggaattagatttgataaaatacctttatttgtatgatcagttcttattacagctattttattattactttctttaccagtattagcaggagctattacaatattattaacagatcgtaatttaaatacttcattttttgatccagctggaggaggagatccaattttataccaacatttattt
>myceto_ZRCBDP0137099_Rainforest
actttcatcttctattgcccatgctggatcatcagttgatttagctattttttctcttcatcttgctggtatttcttcaattttaggagcaattaattttattactacaattattaatatgcgagcccccggcctatcttttgatcaattacctttatttgtatgatctgtattaattacagcagtacttttattattatccttgccagtattagctggagctattactatattattaacagatcgaaatttaaatacatctttctttgatcctgcaggaggaggagacccaatcctttaccaacatttattt
>myceto_ZRCBDP0137100_Rainforest
tttagctgcctcaattgctcattctggagcatcagtagatttatcaattttttccttacatttagcaggaatttcttcaattttaggagcagtaaattttattacaaccattattaatatacgtacacctaatataaattttactcaaatacctttatttgtttgatcagtcttaattacagcaattctgttacttttatcacttccagttttagcaggagcaattactatacttttaacagatcgaaatttaaatacgtctttttttgatcctgcggggggtggagacccaattttatatcaacatttattt
>myceto_ZRCBDP0137101_Rainforest
-ttatcatcaacaattgctcatacaggagcttcagttgatttagctattttttctttacatttagcaggtatctcttctattttaggagctgtaaattttattacaactattattaatatacgagccccaggtattcaatttgaccgaatacctttatttgtttgatctgtattaattacagcaattttattacttctatccctacctgttttagcaggagcaattactatattacttacagaccgtaatttaaatactagattctttgaccctgcaggaggaggagaccctattttatatcaacatttattt
>myceto_ZRCBDP0137102_Rainforest
tctttcatcgactattgcccatgctgggtcttcagttgatttagctattttttctcttcatttagcgggaatttcttctattttaggagctattaattttattactaccattattaatatacgttctgtaggaattacttttgaccggatacctttatttgtatgatcagtattaattacagctattcttcttcttctttcattaccagttttagcgggagctattacaatacttttaacagatcgtaatttaaatacttctttttttgatcctgctgggggaggagaccctattttatatcaacatttattt
>myceto_ZRCBDP0137103_Rainforest
cctatcatcaacaattgctcatacaggagcttcagttgatttagctattttttctttacatttagcaggtatctcttctattttaggagctgtaaattttattacaactattattaatatgcgagccccaggtatccaatttgaccgaatacctttatttgtttgatccgtattaattacagcaattttattacttttatccctacctgttttagcaggagcaattactatgttacttacagaccgtaatttaaatactagattctttgatcctgcaggaggaggagaccctattttataccaacatttattt
>myceto_ZRCBDP0137104_Rainforest
tctatcttcaactattgctcacgcaggagcatctgttgatttagctattttttctcttcatttagctggtatttcttctattttaggagctattaattttattacaactattattaatatacgatctgtaggaattactcttgatcgaatacctttatttgtttgatcagtattaattactgctattcttttattattatctttacctgttcttgcaggagccattactatattattaacagatcgaaatttaaatacttctttctttgatcctgcgggaggaggagaccctattctttatcaacatttgttt
>myceto_ZRCBDP0137105_Rainforest
cctttcttcaacaattgcacacgcaggagcttctgtcgatttagcaattttttctcttcatttagctgggatttcttctattttaggggctattaattttattactacaattattaatatacgagctcctggtatttcttttgatcgaatacctctttttgtttgatcagttttaattacagctattctcttattattatccttacctgtattagcaggtgctattacaatattattaacagatcgaaatttaaatacatcattttttgaccctgcaggagggggagaccctattttatatcaacatttattt
>myceto_ZRCBDP0137107_Rainforest
tctttcttctacaattgctcatgcaggctcatctgttgatttagcaattttttctttacatttggcaggtatttcttctattttgggagctattaattttattactacaattattaatatacgagccccagggattacttttgatcgaatacctttatttgtttgatctgttttaattactgctgttttattgttattatctcttcctgttttagcaggggctattacaatattattaacagatcgtaatttaaatacttcattttttgatccagcgggagggggagatcctattttatatcaacatttattt
>myceto_ZRCBDP0137108_Rainforest
attagcagcttctattgctcattcagggtcttcagttgatttatctatcttttctcttcatttagctggtatttcatctatcttaggggctgtaaattttattactacaattattaatatacgagccccaaatataaactttactcaaatacctttatttgtttgatcagttttaattactgctattttacttcttttatccttacctgtattagctggagctattactatattattgactgatcgaaacttaaatacctcattttttgacccagctggaggaggagatccaatcttatatcaacacttattt
>myceto_ZRCBDP0137114_Rainforest
tctttcatcgactattgcccatgctggatcttcagttgatttagctattttttctcttcatttagcgggaatttcttctattttaggagctattaattttattactaccattattaatatacgttctgtaggaattacttttgaccggatacctttatttgtatgatcagtattaattacagctattcttcttcttctttcattaccagttttagcgggagctattacaatacttttaacagatcgtaatttaaatacttctttttttgatcctgctgggggaggagaccctattttatatcaacatttattt
>myceto_ZRCBDP0137115_Rainforest
tctttcttctactattgctcatgctggatcttctgtagatttagcaattttttctttacatttagcaggtatttcttcaattttaggagcaattaattttattacaactattattaatatacgagctccaggtattacttttgatcgaatacctttatttgtatgatcagtattaattactgcagtactattattattatctttaccggtattagctggggctattactatattattaacagatcgaaacttaaatacttcattttttgacccagcaggagggggggatcctattttatatcaacatttattt
>myceto_ZRCBDP0137117_Rainforest
tttagcatcaaatattgctcatgttggagcttccgttgatttagctattttttctcttcatttagcgggaatttcttcaattttaggagcagtaaattttattactacaatttttaatataaaaacccctggaatttcatttgaccaaataccattatttgtttgatcagttttaatcacagcaattttattattactctctttaccagttttagctggagcaattactatactattaacagaccgaaatttaaatacatcgttctttgacccttcaggaggaggagatccaattttatatcaacatttattc
>myceto_ZRCBDP0137118_Rainforest
tttagctgcatcaattgctcactctggggcttctgtagatttatcaattttttctttacatttagcaggtatttcttcaatcctaggagcaatcaacttcattactacaattattaacataaaaacccctgaaataaattttagacaaatacccttatttgtctgatcagtattaattacagctattcttcttctaatctcattacctgttttagcaggagcaattacaatattattaactgatcgtaatttaaatacatcattttttgatccagccggaggaggagatccaattctataccaacatttattt
>myceto_ZRCBDP0137119_Rainforest
tttagctgcatcaattgctcactctggggcttctgtagatttatcaattttttctttacatttagcaggtatttcttcaatcctaggagcaatcaacttcattactacaattattaacataaaaacccctgaaataaattttagacaaatacccttatttgtctgatcagtattaattacagctattcttcttctaatctcattacctgttttagcaggagcaattacaatattattaactgatcgtaatttaaatacatcattttttgatccagccggaggaggagacccaattctataccaacatttattt
>myceto_ZRCBDP0137120_Rainforest
tctatcttcaactattgctcacgcaggagcatctgttgatttagctattttttctcttcatttagctggtatttcttctattttaggagctattaattttattacaactattattaatatacgatctgtaggaattactcttgatcgaatacctttatttgtttgatcagtattaattactgctattcttttattattatctttacctgttcttgcaggagccattactatattattaacagatcgaaatttaaatacttctttctttgatcctgcggggggaggagaccctattctttatcaacatttgttt
>myceto_ZRCBDP0137121_Rainforest
attagcagcttctattgctcattcagggtcttcagttgatttatctatcttttctcttcatttagctggtatttcatctatcttaggggctgtaaattttattactacaattattaatatacgagccccaaatataaactttactcaaatacctttatttgtttgatcagttttaattactgctattttacttcttttatccttacctgtattagctggagctattactatattattgactgatcgaaacttaaatacctcattttttgacccagctggaggaggagatccaatcttatatcaacacttattt
>myceto_ZRCBDP0137122_Rainforest
tttagctgcttcaattgcccattctggagcttctgttgatttatcaattttttctcttcatcttgcaggaatttcttcaattcttggagcagtaaattttattacaacaattattaatatacgaactccaaatataagttttactcaaataccactatttgtatgatcagttttaattacggcaattttacttttattatcattacctgtattagctggagctattactatacttttaactgatcgaaacttaaatacaacattttttgatccagctggtgggggtgatcctattttataccaacatttattt
>myceto_ZRCBDP0137123_Rainforest
cctttcttcaacaattgcacacgcaggagcttctgtcgatttagcaattttttctcttcatttagctgggatttcttctattttaggggctattaattttattactacaattattaatatacgagctcctggaatttcttttgatcgaatacctctttttgtttgatcagttttaattacagctattctcttattattatccttacctgtattagcaggtgctattacaatattattaacagatcgaaatttaaatacatcattttttgaccctgcaggagggggagaccctattttatatcaacatttattt
>myceto_ZRCBDP0137125_Rainforest
tttagctgcttcaattgcccattctggagcttctgttgatttatcaattttttctcttcatcttgcaggaatttcttcaattcttggagcagtaaattttattacaacaattattaatatacgaactccaaatataagttttactcaaataccactatttgtatgatcagttttaattacggcaattttacttttattatcattacctgtattagctggagctattactatacttttaactgatcgaaacttaaatacaacattttttgatccagctggtgggggtgatcctattttataccaacatttattt
>myceto_ZRCBDP0137126_Rainforest
tttatcctcaacaattgctcatacaggggcttctgttgatttagccattttttcattacatttagcaggaatttcatctattttaggagctgttaacttcattacaacaattattaatatacgagcccccggaattcaatttgatcgaatacctttatttgtttgatcagttttaattacagctgtacttcttttactttctttaccagtattagctggagctattacaatattattaacagatcgaaatttaaatactagattctttgacccagctgggggaggagaccctattctttatcaacatttattt
>myceto_ZRCBDP0137181_Rainforest
tctttcttctactattgctcatgctggatcttctgtagatttagcaattttttctttacatttagcaggtatttcttcaattttaggagcaattaattttattacaactattattaatatacgagctccaggtattacttttgatcgaatacctttatttgtatgatcagtattaattactgcagtactattattattatctttaccggtattagctggggctattactatattattaacagatcgaaacttaaatacttcattttttgacccagcaggagggggggatcctattttatatcaacatttattt
>myceto_ZRCBDP0137195_Rainforest
tctttcatcgactattgcccatgctgggtcttcagttgatttagctattttttctcttcatttagcgggaatttcttctattttaggagctattaattttattactaccattattaatatacgttctgtaggaattacttttgaccggatacctttatttgtatgatcagtattaattacagctattcttcttcttctttcattaccagttttagcgggagctattacaatacttttaacagatcgtaatttaaatacttctttttttgatcctgctgggggaggagaccctattttatatcaacatttattt
>myceto_ZRCBDP0137199_Rainforest
tctttcatcgactattgcccatgctgggtcttcagttgatttagctattttttctcttcatttagcgggaatttcttctattttaggagctattaattttattactaccattattaatatacgttctgtaggaattacttttgaccggatacctttatttgtatgatcagtattaattacagctattcttcttcttctttcattaccagttttagcgggagctattacaatacttttaacagatcgtaatttaaatacttctttttttgatcctgctgggggaggagaccctattttatatcaacatttattt
>myceto_ZRCBDP0137246_Rainforest
-ctttcttcaacaattgcacacgcaggagcttctgtcgatttagcaattttttctcttcatttagctgggatttcttctattttaggagctattaattttattactacaattattaatatacgagctcctggaatttcttttgatcgaatacctctttttgtttgatcagttttaattacagctattctcttattattatccttacctgtattagcaggtgctattacaatattattaacagatcgaaatttaaatacatcattttttgaccctgcaggagggggagaccctattttatatcaacatttattt
>myceto_ZRCBDP0137249_Rainforest
tttatcctcaacaattgctcatacaggggcttctgttgatttagccattttttcattacatttagcaggaatttcatctattttaggagctgttaacttcattacaacaattattaatatacgagcccccggaattcaatttgatcgaatacctttatttgtttgatcagttttaattacagctgtacttcttttactttctttaccagtattagctggagctattacaatattattaacagatcgaaatttaaatactagattctttgacccagctgggggaggagaccctattctttatcaacatttattt
>myceto_ZRCBDP0137254_Rainforest
cctttcagcctcaattgctcatgcaagagcttcagtagatttatctattttttcccttcacctagcaggtatttcatcaattttaggagctattaactttattaccactattattaacatacgaacaccaggaataacttttgatcgtcttcctttatttgtgtgatccgttttaattactgccattttattattattatctttacctgtattagcaggagccatcacaatactactaacagatcgcaatttaaatacttcattttttaacccagcaggaggaggagaccctattttatatcaacatttattt
>myceto_ZRCBDP0137256_Rainforest
tttagcagcatctattgctcattctggagcttctgtagatttatctattttttcattacatttagcaggaatttcttcaattttaggagcagttaattttattacaacaattattaatatacgagcccctaatataaattttacccaaatacctttatttgtatgatcagttctaattacagctattcttttattactttctttaccagtattagctggagcaatcactatattattaacagaccgaaatttaaatacatcattttttgaccctgctggaggaggagacccaattttataccaacacttattt
>myceto_ZRCBDP0137257_Rainforest
tctttcttctactattgctcatgcaggatcttctgtagatttagctattttttctcttcatttagcaggtatttcttcaattttgggagccattaattttattactactattattaatatacgagctcctggaattacttttgatcgtatacctttatttgtttgatcagtcttaattactgctgtacttttactattatctttacctgttttagcaggtgctattactatattattaacagatcgaaatttaaatacatcttttttcgatcccgcaggagggggagatcctattttatatcaacatctattt
>myceto_ZRCBDP0137258_Rainforest
tttagcagcatctattgctcattctggagcttctgtagatttatctattttttcattacatttagcaggaatttcttcaattttaggagcagttaattttattacaacaattattaatatacgagcccctaatataaattttacccaaatacctttatttgtatgatcagttctaattacagctattcttttattactttctttaccagtattagctggagcaatcactatattattaacagaccgaaatttaaatacatcattttttgaccctgctggaggaggagacccaattttataccaacacttattt
>myceto_ZRCBDP0137261_Rainforest
tctttcatcgactattgcccatgctgggtcttcagttgatttagctattttttctcttcatttagcgggaatttcttctattttaggagctattaattttattactaccattattaatatacgttctgtaggaattacttttgaccggatacctttatttgtatgatcagtattaattacagctattcttcttcttctttcattaccagttttagcgggagctattacaatacttttaacagatcgtaatttaaatacttctttttttgatcctgctgggggaggagaccctattttatatcaacatttattt
>myceto_ZRCBDP0137262_Rainforest
tttagcatcaaatattgctcatgttggagcttccgttgatttagctattttttctcttcatttagcgggaatttcttcaattttaggagcagtaaattttattactacaatttttaatataaaaacccctggaatttcatttgaccaaataccattatttgtttgatcagttttaatcacagcaattttattattactctctttaccagttttagctggagcaattactatactattaacagaccgaaatttaaatacatcgttctttgacccttcaggaggaggagatccaattttatatcaacatttattc
>myceto_ZRCBDP0137264_Rainforest
tctatcttcaactattgctcacgcaggagcatctgttgatttagctattttttctcttcatttagctggtatttcttctattttaggagctattaattttattacaactattattaatatgcgatctgtaggaattactcttgatcgaatacctttatttgtttgatcagtattaattactgctattcttttattattatctttacctgttcttgcaggagccattactatattattaacagatcgaaatttaaatacttctttctttgatcctgcggggggaggagaccctattctttatcaacatttgttt
>myceto_ZRCBDP0137265_Rainforest
tctgtcctctacaattgcccatacaggagcttcagtagatttagctattttttccttacatttagcaggtatttcttcaattttaggcgctgttaattttatcacaactattattaatatacgagccccaggaattcaatttgaccgaatgcctttatttgtttgatcagttttaattacagcagtattattattactttcattaccagttttagccggagcaattactatattattaacagaccgaaatttaaatactagtttctttgaccctgctggaggaggagacccaattttataccaacatttattt
>myceto_ZRCBDP0137267_Rainforest
actttcatcttctattgcccatgctggatcatcagttgatttagctattttttctcttcatcttgctggtatttcttcaattttaggagcaattaattttattactacaattattaatatgcgagcccccggcctatcttttgatcaattacctttatttgtatgatctgtattaattacagcagtacttttattattatccttgccagtattagctggagctattactatattattaacagatcgaaatttaaatacatctttctttgatcctgcaggaggaggagacccaatcctttaccaacatttattt
>myceto_ZRCBDP0137269_Rainforest
tttagcagcatctattgctcattctggagcttctgtagatttatctattttttcattacatttagcaggaatttcttcaattttaggagcagttaattttattacaacaattattaatatacgaacccctaatataaattttacccaaatacctttatttgtatgatcagttctaattacagctattcttttattactttctttaccagtattagctggagcaatcactatattattaacagaccgaaatttaaatacatcattttttgaccctgctggaggaggagacccaattttataccaacacttattt
>myceto_ZRCBDP0137270_Rainforest
tttagctgcttcaattgcccattctggagcttctgttgatttatcaattttttctcttcatcttgcaggaatttcttcaattcttggagcagtaaattttattacaacaattattaatatacgaactccaaatataagttttactcaaataccactatttgtatgatcagttttaattacggcaattttacttttattatcattacctgtattagctggagctattactatacttttaactgatcgaaacttaaatacaacattttttgatccagctggtgggggtgatcctattttataccaacatttattt
>myceto_ZRCBDP0137273_Rainforest
tttagcagcatctattgctcattctggagcttctgtagatttatctattttttcattacatttagcaggaatttcttcaattttaggagcagttaattttattacaacaattattaatatacgagcccctaatataaattttacccaaatacctttatttgtatgatcagttctaattacagctattcttttattactttctttaccagtattagctggagcaatcactatattattaacagaccgaaatttaaatacatcattttttgaccctgctggaggaggagacccaattttataccaacacttattt
>myceto_ZRCBDP0137279_Rainforest
tttatcctcaacaattgctcatacaggggcttctgttgatttagccattttttcattacatttagcaggaatttcatctattttaggagctgttaacttcattacaacaattattaatatacgagcccccggaattcaatttgatcgaatacctttatttgtttgatcagttttaattacagctgtacttcttttactttctttaccagtattagctggagctattacaatattattaacagatcgaaatttaaatactagattctttgacccagctgggggaggagaccctattctttatcaacatttattt
>myceto_ZRCBDP0137280_Rainforest
tctttcatctacaattgctcatgcaggttcttctgttgatttagcgattttttcccttcatttagcaggtatttcttcaattttaggagcaattaattttattacaactattattaatatgcgagcccccggcatttcttttgatcgaatacccttgtttgtctgatcagtattaattacagctgtgttattattattgtctctcccagttttagcgggggcaattacaatattattaacagatcgaaatttaaatacatctttctttgatcccgcaggagggggagacccaattttataccaacatttattt
>myceto_ZRCBDP0137282_Rainforest
tctttcttctacaattgctcatgcaggctcatctgttgatttagcaattttttctttacatttggcaggtatttcttctattttgggggctattaattttattactacaattattaatatacgagctccaggaattacttttgatcgaatacctttatttgtttgatctgttttaattactgctgttttattgttattatctcttcctgttttagcaggggctattacaatattattaacagatcgtaatttaaatacttcattttttgatccagcgggagggggagatcctattttatatcaacatttattt
>myceto_ZRCBDP0137286_Rainforest
attagccgcagctattgctcattcagggtcttcagtggatttatctattttttctctgcatcttgcgggtatctcctcaattttaggggcagtaaattttattacaactattataaatatgcgaacacctgaaatatcattaacacaaatacctttatttgtatgatcagttctaattacagcaattctacttttattatctcttcctgttttagctggtgctattactatattattaacagatcgaaatttaaatacaactttttttgatcctataggaggaggagatccaattttatatcaacatttattt
>myceto_ZRCBDP0137293_Rainforest
tttagcagcatctattgctcattctggagcttctgtagatttatctattttttcattacatttagcaggaatttcttcaattttaggagcagttaattttattacaacaattattaatatacgaacccctaatataaattttacccaaatacctttatttgtatgatcagttctaattacagctattcttttattactttctttaccagtattagctggagcaatcactatattattaacagaccgaaatttaaatacatcattttttgaccctgctggaggaggagacccaattttataccaacacttattt
>myceto_ZRCBDP0137295_Rainforest
cttatcttctactattgctcacgcaggtgcatctgttgatttagctattttttctcttcatttagctggtatttcttcaattttaggggctattaattttattacaactattattaatatacgatctgtaggaattacccttgaccgaatacctttatttgtttgatctgtgttaattactgctattcttttattattatcattacctgttcttgcaggagcaattactatattactaacagatcgaaatttaaatacttctttttttgacccagcaggagggggagatcctattctttatcaacatttattt
>myceto_ZRCBDP0137296_Rainforest
cctttcagcctcaattgctcatgcaagagcttcagtagatttatctattttttcccttcacctagcaggtatttcatcaattttaggagctattaactttattaccactattattaacatacgaacaccaggaataacttttgatcgtcttcctttatttgtgtgatccgttttaattactgccattttattattattatctttacctgtattagcaggagccatcacaatactactaacagatcgcaatttaaatacttcattttttaacccagcaggaggaggagaccctattttatatcaacatttattt
>myceto_ZRCBDP0137297_Rainforest
cttatcttctacaattgctcacgcaggatcatcggtagatttagcaattttttctcttcatttagctggaatttcttctattttaggagctattaattttattacaacaattattaatatacgatcatctggaattacttttgatcgattacctctatttgtttgatctgtattaatcacagctattttattattattatcattaccagtattagcgggggctattactatactattaacagatcgtaatttaaatacatctttttttgacccagcaggagggggagatccaattttataccaacatttattt
>myceto_ZRCBDP0137299_Rainforest
cctatcctcaactattgcccatgctggatcttctgtagatttagctattttttctttacatttagccggaatctcctcaattttaggggcaattaattttattaccacaattattaatatacgatccccaggaattacttttgatcgaatacctctatttgtttgatcagtattaatcacagctattttacttcttctttctttacctgttttagcaggagctattacaatattattaacagatcgaaatttaaatacttctttttttgatccagcgggaggaggggatcctattttatatcaacatttattt
>myceto_ZRCBDP0137307_Rainforest
tctttcttctactattgctcatgcaggatcttctgtagatttagctattttttctcttcatttagcaggtatttcttcaattttgggagccattaattttattactactattattaatatacgagctcctggaattacttttgatcgtatacctttatttgtttgatcagtcttaattactgctgtacttttactattatctttacctgttttagcaggtgctattactatattattaacagatcgaaatttaaatacatcttttttcgatcccgcaggaggaggagaccctattttatatcaacatctattt
>myceto_ZRCBDP0137310_Unknown
tttagcagcatctattgctcattctggagcttctgtagatttatctattttttcattacatttagcaggaatttcttcaattttaggagcagttaattttattacaacaattattaatatacgagcccctaatataaattttacccaaatacctttatttgtatgatcagttctaattacagctattcttttattactttctttaccagtattagctggagcaatcactatattattaacagaccgaaatttaaatacatcattttttgaccctgctggaggaggagacccaattttataccaacacttattt
>myceto_ZRCBDP0137313_Rainforest
tctttcttctactattgctcatgcaggatcttctgtagatttagctattttttctcttcatttagcaggtatttcttcaattttgggagccattaattttattactactattattaatatacgagctcctggaattacttttgatcgtatacctttatttgtttgatcagtcttaattactgctgtacttttactattatctttacctgttttagcaggtgctattactatattattaacagatcgaaatttaaatacatcttttttcgatcccgcaggaggaggagaccctattttatatcaacatctattt
>myceto_ZRCBDP0138568_Rainforest
-ctttcagcctcaattgctcatgcaagagcttcagtagatttatctattttttctcttcacctagcaggtatttcatcaattttaggagctattaactttattaccactattattaacatacgaacaccaggaatattttttgatcgtcttcctttatttgtgtgatccgttttaattactgccattttattattattatctttacctgtattagcaggagccatcacaatacttctaacagatcgtaatttaaatacttcattttttaacccagcagggggaggagaccctattttatatcaacatttattt
>myceto_ZRCBDP0138570_Rainforest
-ctttcatcatcaattgcacattcaggagcatcagtagattttgctattttttctttacatttagcaggtatttcttcaattttaggagccgtaaattttattacaacaattattaatatacgatctcctggaataacaatagataaaataccattatttgtatgatcagtatttattacagctattttattacttctgtcattaccagtattagcgggggctattacaatattattaacagatcgaaacctaaatacttcattttttgacccagctggaggaggagatccaattttatatcaacatttattt
>myceto_ZRCBDP0138572_Rainforest
-ttatcatcaacaattgctcatacaggagcttcagttgatttagctattttttctttacatttagcaggtatctcttctattttaggagctgtaaattttattacaactattattaatatacgagccccaggtattcaatttgaccgaatacctttatttgtttgatctgtattaattacagcaattttattacttctatccctacctgttttagcaggagcaattactatattacttacagaccgtaatttaaatactagattctttgaccctgcaggaggaggagaccctattttatatcaacatttattt
>myceto_ZRCBDP0140194_SwampForest
actctcatctactattgctcatataggagcctcagtagatttagctattttttcccttcatttagcaggaatttcctcaattcttggagctattaactttattactacaattattaatatacgatctccaggaattaaatttgatcgaatacctttatttgtttgatcagtattaattactgcaattttactattattatctctaccagtactggcaggagctattactatattattaacagatcgaaatttaaatacttcattttttgacccagcagggggaggagacccaattttatatcaacatttattt
>myceto_ZRCBDP0140195_SwampForest
tctttcttcaacaattgctcatactggagcttcagttgacttagctattttttctttacatttagctggtatttcttcaattttaggagctgtaaattttattactactattattaatatacgagctccaggaattcaatttgatcgaatacctttatttgtttgatctgtattaattacagctattcttttactattatctttacctgtattagcaggagctattacaatattattaacagatcgaaatttaaatactagcttctttgatccagctggaggaggagatcctattctttatcaacatttattt
>myceto_ZRCBDP0140196_SwampForest
tctttcttctacaattgctcatgcaggctcttctgtagatttagctattttttctcttcatttagcaggaatttcttctattttaggggcaattaactttattacaacaattattaatatacgttctccaggaattacttttgatcgaatacctttatttgtatgatcagtattaattacagcagttttacttcttttatcattacctgttttagcgggagctattacaatattattaactgatcgaaatttaaatacttctttttttgaccctgccggaggaggagaccctattttatatcaacatctattt
>myceto_ZRCBDP0140197_SwampForest
actctcatctactattgctcatataggagcctcagtagatttagctattttttcccttcatttagcaggaatttcctcaattcttggagctattaactttattactacaattattaatatacgatctccaggaattaaatttgatcgaatacctttatttgtttgatcagtattaattactgcaattttactattattatctctaccagtactggcaggagctattactatattattaacagatcgaaatttaaatacttcattttttgacccagcaggaggaggagacccaattttatatcaacatttattt
>myceto_ZRCBDP0140198_SwampForest
tctttcttctactattgctcatgctggatcttctgtagatttagcaattttttctttacatttagcaggtatttcttcaattttaggagcaattaattttattacaactattattaatatacgagctccaggtattacttttgatcgaatacctttatttgtatgatcagtattaattactgcagtactattattattatctttaccggtattagctggggctattactatattattaacagatcgaaacttaaatacttcattttttgacccagcaggagggggggatcctattttatatcaacatttattt
>myceto_ZRCBDP0140199_SwampForest
actttcatcatctatcgcccattcaggagcttctgttgatttggctattttttctcttcacttagccggaatttcttctattttaggagccgtaaattttattacaacaattatcaatatacgatctccaggaataacaatagataaaatacctttatttgtatgatctgtatttattacagccattttattacttttatctttacctgtattagctggagctattacaatattattaacagatcgtaatttaaatacctcattttttgacccagctggaggaggagaccctattttatatcaacatttattt
>myceto_ZRCBDP0140200_SwampForest
actctcatctactattgctcatataggagcctcagtagatttagctattttttcccttcatttagcaggaatttcctcaattcttggagctattaactttattactacaattattaatatacgatctccaggaattaaatttgatcgaatacctttatttgtttgatcagtattaattactgcaattttactattattatctctaccagtactggcaggagctattactatattattaacagatcgaaatttaaatacttcattttttgacccagcaggaggaggagacccaattttatatcaacatttattt
>myceto_ZRCBDP0140202_SwampForest
actctcatctactattgctcatataggagcctcagtagatttagctattttttcccttcatttagcaggaatttcctcaattcttggagctattaactttattactacaattattaatatacgatctccaggaattaaatttgatcgaatacctttatttgtttgatcagtattaattactgcaattttactattattatctctaccagtactggcaggagctattactatattattaacagatcgaaatttaaatacttcattttttgacccagcaggaggaggagacccaattttatatcaacatttattt
>myceto_ZRCBDP0140203_SwampForest
actctcatctactattgctcatataggagcctcagtagatttagctattttttcccttcatttagcaggaatttcctcaattcttggagctattaactttattactacaattattaatatacgatctccaggaattaaatttgatcgaatacctttatttgtttgatcagtattaattactgcaattttactattattatctctaccagtactggcaggagctattactatattattaacagatcgaaatttaaatacttcattttttgacccagcaggaggaggagacccaattttatatcaacatttattt
>myceto_ZRCBDP0140204_SwampForest
tctttcttctactattgctcatgctggatcttctgtagatttagcaattttttctttacatttagcaggtatttcttcaattttaggagcaattaattttattacaactattattaatatacgagctccaggtattacttttgatcgaatacctttatttgtatgatcagtattaattactgcagtacttttattattatctttaccggtattagctggggctattactatattattaacagatcgaaacttaaatacttcattttttgatccagcaggaggtggggatcctattttataccaacatttattt
>myceto_ZRCBDP0140205_SwampForest
tctttcttctactattgctcatgctggatcttctgtagatttagcaattttttctttacatttagcaggtatttcttcaattttaggagcaattaattttattacaactattattaatatacgagctccaggtattacttttgatcgaatacctttatttgtatgatcagtattaattactgcagtactattattattatctttaccggtattagctggggctattactatattattaacagatcgaaacttaaatacttcattttttgacccagcaggagggggggatcctattttatatcaacatttattt
>myceto_ZRCBDP0140206_SwampForest
tctttcttctactattgctcatgctggatcttctgtagatttagcaattttttctttacatttagcaggtatttcttcaattttaggagcaattaattttattacaactattattaatatacgagctccaggtattacttttgatcgaatacctttatttgtatgatcagtattaattactgcagtactattattattatctttaccggtattagctggggctattactatattattaacagatcgaaacttaaatacttcattttttgacccagcaggagggggggatcctattttatatcaacatttattt
>myceto_ZRCBDP0140211_SwampForest
tctttcttctactattgctcatgctggatcttctgtagatttagcaattttttctttacatttagcaggtatttcttcaattttaggagcaattaattttattacaactattattaatatacgagctccaggtattacttttgatcgaatacctttatttgtatgatcagtattaattactgcagtactattattattatctttaccggtattagctggggctattactatattattaacagatcgaaacttaaatacttcattttttgacccagcaggagggggggatcctattttatatcaacatttattt
>myceto_ZRCBDP0140214_SwampForest
-ctatcatcaacaattgctcatacaggagcttcagttgatttagctattttttctttacatttagcaggtatctcttctattttaggagctgtaaattttattacaactattattaatatgcgagccccaggtatccaatttgaccgaatacctttatttgtttgatctgtattaattacagcaattttattacttttatccctacctgttttagcaggagcaattactatgttacttacagaccgtaatttaaatactagattctttgatcctgcaggaggaggagaccctattttataccaacatttattt
>myceto_ZRCBDP0140215_SwampForest
actctcatctactattgctcatataggagcctcagtagatttagctattttttcccttcatttagcaggaatttcctcaattcttggagctattaactttattactacaattattaatatacgatctccaggaattaaatttgatcgaatacctttatttgtttgatcagtattaattactgcaattttactattattatctctaccagtactggcaggagctattactatattattaacagatcgaaatttaaatacttcattttttgacccagcagggggaggagacccaattttatatcaacatttattt
>myceto_ZRCBDP0140216_SwampForest
actctcatctactattgctcatataggagcctcagtagatttagctattttttcccttcatttagcaggaatttcctcaattcttggagctattaactttattactacaattattaatatacgatctccaggaattaaatttgatcgaatacctttatttgtttgatcagtattaattactgcaattttactattattatctctaccagtactggcaggagctattactatattattaacagatcgaaatttaaatacttcattttttgacccagcaggaggaggagacccaattttatatcaacatttattt
>myceto_ZRCBDP0140218_SwampForest
actctcatctactattgctcatataggagcctcagtagatttagctattttttcccttcatttagcaggaatttcctcaattcttggagctattaactttattactacaattattaatatacgatctccaggaattaaatttgatcgaatacctttatttgtttgatcagtattaattactgcaattttactattattatctctaccagtactggcaggagctattactatattattaacagatcgaaatttaaatacttcattttttgacccagcaggaggaggagacccaattttatatcaacatttattt
>myceto_ZRCBDP0140221_SwampForest
tctttcttctactattgctcatgctggatcttctgtagatttagcaattttttctttacatttagcaggtatttcttcaattttaggagcaattaattttattacaactattattaatatacgagctccaggtattacttttgatcgaatacctttatttgtatgatcagtattaattactgcagtactattattattatctttaccggtattagctggggctattactatattattaacagatcgaaacttaaatacttcattttttgacccagcaggagggggggatcctattttatatcaacatttattt
>myceto_ZRCBDP0140222_SwampForest
tttagcatcaaatattgctcatgttggagcttccgttgatttagctattttttctcttcatttagcgggaatttcttcaattttaggagcagtaaattttattactacaatttttaatataaaaacccctggaatttcatttgaccaaataccattatttgtttgatcagttttaatcacagcaattttattattactctctttaccagttttagctggagcaattactatactattaacagaccgaaatttaaatacatcgttctttgacccttcaggaggaggagatccaattttatatcaacatttattc
>myceto_ZRCBDP0140225_SwampForest
tctatcttcaactattgctcacgcaggagcatctgttgatttagctattttttctcttcatttagctggtatttcttctattttaggagctattaattttattacaactattattaatatgcgatctgtaggaattactcttgatcgaatacctttatttgtttgatcagtattaattactgctattcttttattattatctttacctgttcttgcaggagccattactatattattaacagatcgaaatttaaatacttctttctttgatcctgcggggggaggagaccctattctttatcaacatttgttt
>myceto_ZRCBDP0140702_SwampForest
tttagctgcctcaattgctcattctggagcatcagtagatttatcaattttttccttacatttagcaggaatttcttcaattttaggagcagtaaattttattacaaccattattaatatacgtacacctaatataaattttactcaaatacctttatttgtttgatcagtcttaattacagcaattctgttacttttatcacttccagttttagcaggagcaattactatacttttaacagatcgaaatttaaatacgtctttttttgatcctgcggggggtggagacccaattttatatcaacatttattt
>myceto_ZRCBDP0140703_SwampForest
actctcatctactattgctcatataggagcctcagtagatttagctattttttcccttcatttagcaggaatttcctcaattcttggagctattaactttattactacaattattaatatacgatctccaggaattaaatttgatcgaatacctttatttgtttgatcagtattaattactgcaattttactattattatctctaccagtactggcaggagctattactatattattaacagatcgaaatttaaatacttcattttttgacccagcaggaggaggagacccaattttatatcaacatttattt
>myceto_ZRCBDP0140706_SwampForest
actttcatctagaattgcccatgctggagcatctgtagatttagcaatcttttctcttcatttagcaggtatttcttctattttaggagctattaattttattacaacaattattaatatacgagccccaggaataacctttgatcgaatacctttatttgtatgagcagtactcattacagctattcttttattactttccttacctgttttagcaggggctattactatactactaactgatcgtaacctaaatacttctttttttgaccctgctggaggaggtgaccctattctatatcaacatttattt
>myceto_ZRCBDP0140708_SwampForest
tctttcttcaacaattgctcatactggagcttcagttgacttagctattttttctttacatttagctggtatttcttcaattttaggagctgtaaattttattactactattattaatatacgagctccaggaattcaatttgatcgaatacctttatttgtttgatctgtattaattacagctattcttttactattatctttacctgtattagcaggagctattacaatattattaacagatcgaaatttaaatactagcttctttgatccagctggaggaggagatcctattctttatcaacatttattt
>myceto_ZRCBDP0140710_SwampForest
actctcatctactattgctcatataggagcctcagtagatttagctattttttcccttcatttagcaggaatttcctcaattcttggagctattaactttattactacaattattaatatacgatctccaggaattaaatttgatcgaatacctttatttgtttgatcagtattaattactgcaattttactattattatctctaccagtactggcaggagctattactatattattaacagatcgaaatttaaatacttcattttttgacccagcagggggaggagacccaattttatatcaacatttattt
>myceto_ZRCBDP0140712_SwampForest
actttcatctagaattgcccatgctggagcatctgtagatttagcaatcttttctcttcatttagcaggtatttcttctattttaggagctattaattttattacaacaattattaatatacgagccccaggaataacctttgatcgaatacctttatttgtatgagcagtactcattacagctattcttttattactttccttacctgttttagcaggggctattactatactactaactgatcgtaacctaaatacttctttttttgaccctgctggaggaggtgaccctattctatatcaacatttattt
>myceto_ZRCBDP0140713_SwampForest
actttcatcatctatcgcccattcaggagcttctgttgatttggctattttttctcttcacttagccggaatttcttctattttaggagccgtaaattttattacaacaattatcaatatacgatctccaggaataacaatagataaaatacctttatttgtatgatctgtatttattacagccattttattacttttatctttacctgtattagctggagctattacaatattattaacagatcgtaatttaaatacctcattttttgacccagctggaggaggagaccctattttatatcaacatttattt
>myceto_ZRCBDP0140716_SwampForest
tttatcctcaacaattgctcatacaggggcttctgttgatttagccattttttcattacatttagcaggaatttcatctattttaggagctgttaacttcattacaacaattattaatatacgagcccccggaatccaatttgatcgaatacctttatttgtttgatcagttttaattacagctgtacttcttttactttctttaccagtattagctggagctattacaatactattaacagatcgaaatttaaatactagattctttgacccagctgggggaggagaccctattctttatcaacatttattt
>myceto_ZRCBDP0140717_SwampForest
actctcatctactattgctcatataggagcctcagtagatttagctattttttcccttcatttagcaggaatttcctcaattcttggagctattaactttattactacaattattaatatacgatctccaggaattaaatttgatcgaatacctttatttgtttgatcagtattaattactgcaattttactattattatctctaccagtactggcaggagctattactatattattaacagatcgaaatttaaatacttcattttttgacccagcagggggaggagacccaattttatatcaacatttattt
>myceto_ZRCBDP0140722_SwampForest
tctttcttcaacaattgctcatactggagcttcagttgacttagctattttttctttacatttagctggtatttcttcaattttaggagctgtaaattttattactactattattaatatacgagctccaggaattcaatttgatcgaatacctttatttgtttgatctgtattaattacagctattcttttactattatctttacctgtattagcaggagctattacaatattattaacagatcgaaatttaaatactagcttctttgatccagctggaggaggagatcctattctttatcaacatttattt
>myceto_ZRCBDP0140724_SwampForest
actctcatctactattgctcatataggagcctcagtagatttagctattttttcccttcatttagcaggaatttcctcaattcttggagctattaactttattactacaattattaatatacgatctccaggaattaaatttgatcgaatacctttatttgtttgatcagtattaattactgcaattttactattattatctctaccagtactggcaggagctattactatattattaacagatcgaaatttaaatacttcattttttgacccagcaggaggaggagacccaattttatatcaacatttattt
>myceto_ZRCBDP0140726_SwampForest
-ctttcatccgttattgcccatgcaggtgcttctgttgatttagcaattttttctcttcatttagctggtatttcttcaattttaggagcaattaactttattacaactatcattaacatacgagctccaggaatctcttttgatcgattacctttatttgtatgatctgtattaatcacggctattcttttacttttatccttacctgttttagcaggagctattacaatattattaacagatcgaaatttaaatacatcattttttgaccccgcaggagggggagacccaattttataccaacatttattt
>myceto_ZRCBDP0140727_SwampForest
tttagctgcttcaattgcccattctggagcttctgttgatttatcaattttttctcttcatcttgcaggaatttcttcaattcttggagcagtaaattttattacaacaattattaatatacgaactccaaatataagttttactcaaataccactatttgtatgatcagttttaattacggcaattttacttttattatcattacctgtattagctggagctattactatacttttaactgatcgaaacttaaatacaacattttttgatccagctggtgggggtgatcctattttataccaacatttattt
>myceto_ZRCBDP0140730_SwampForest
actttcttcagtgattgcccatggtggagcatcagtagatcttgctatttttagtttacatttggccggaatctcatcaattttaggagcagtaaattttattactacagtaattaatatacgagcatctggaatttcattagatcgaatacccctatttgtttgatctgttgctattactgctttacttctcttgctttccctccccgttttagcaggagcaattacaatattattaacagatcgaaatttgaatacttctttttttgaccccgcaggaggaggagatcctattttataccaacatttattt
>myceto_ZRCBDP0140731_SwampForest
tctatcttcaactattgctcacgcaggagcatctgttgatttagctattttttctcttcatttagctggtatttcttctattttaggagctattaattttattacaactattattaatatgcgatctgtaggaattactcttgatcgaatacctttatttgtttgatcagtattaattactgctattcttttattattatctttacctgttcttgcaggagccattactatattattaacagatcgaaatttaaatacttctttctttgatcctgcggggggaggagaccctattctttatcaacatttgttt
>myceto_ZRCBDP0140733_SwampForest
tctatcttcaactattgctcacgcaggagcatctgttgatttagctattttttctcttcatttagctggtatttcttctattttaggagctattaattttattacaactattattaatatacgatctgtaggaattactcttgatcgaatacctttatttgtttgatcagtattaattactgctattcttttattactatctttacctgttcttgcaggagccattactatattattaacagatcgaaatttaaatacttctttctttgatcctgcggggggaggagaccctattctttatcaacatttattt
>myceto_ZRCBDP0140734_SwampForest
tctttcttctactattgctcatgcaggatcttctgtagatttagctattttttctcttcatttagcaggtatttcttcaattttgggagccattaattttattactactattattaatatacgagctcctggaattacttttgatcgtatacctttatttgtttgatcagtcttaattactgctgtacttttactattatctttacctgttttagcaggtgctattactatattattaacagatcgaaatttaaatacatcttttttcgatcccgcaggaggaggagaccctattttatatcaacatctattt
>myceto_ZRCBDP0140735_SwampForest
tctttcttctactattgctcatgctggatcttctgtagatttagcaattttttctttacatttagcaggtatttcttcaattttaggagcaattaattttattacaactattattaatatacgagctccaggtattacttttgatcgaatacctttatttgtatgatcagtattaattactgcagtacttttattattatctttaccggtattagctggggctattactatattattaacagatcgaaacttaaatacttcattttttgacccagcaggagggggggatcctattttataccaacatttattt
>myceto_ZRCBDP0140736_SwampForest
tctttcatcgactattgcccatgctggatcttcagttgatttagctattttttctcttcatttagcaggaatttcttctattttaggagctattaattttattactaccattattaatatacgttctgtaggaattacttttgaccggatacctttatttgtatgatcagtattaattacagctattcttcttcttctttcattaccagttttagcgggagctattacaatacttttaacagatcgtaatttaaatacttctttttttgatcctgctgggggaggagaccctattttatatcaacatttattt
>myceto_ZRCBDP0140737_SwampForest
-ctttcatccgttattgcccatgcaggtgcttctgttgatttagcaattttttctcttcatttagctggtatttcttcaattttaggagcaattaactttattacaactatcattaacatacgagctccaggaatctcttttgatcgattacctttatttgtatgatctgtattaatcacggctattcttttacttttatccttacctgttttagcaggagctattacaatattattaacagatcgaaatttaaatacatcattttttgaccccgcaggagggggagacccaattttataccaacatttattt
>myceto_ZRCBDP0140738_SwampForest
tctttcttctactattgctcatgctggatcttctgtagatttagcaattttttctttacatttagcaggtatttcttcaattttaggagcaattaattttattacaactattattaatatacgagctccaggtattacttttgatcgaatacctttatttgtatgatcagtattaattactgcagtactattattattatctttaccggtattagctggggctattactatattattaacagatcgaaacttaaatacttcattttttgacccagcaggagggggggatcctattttatatcaacatttattt
>myceto_ZRCBDP0140739_SwampForest
tctttcttctacaattgctcatgcaggctcatctgttgatttagcaattttttctttacatttggcaggtatttcttctattttgggagctattaattttattactacaattattaatatacgagccccagggattacttttgatcgaatacctttatttgtttgatctgttttaattactgctgttttattgttattatctcttcctgttttagcaggggctattacaatattattaacagatcgtaatttaaatacttcattttttgatccagcgggagggggagatcctattttatatcaacatttattt
>myceto_ZRCBDP0140740_SwampForest
tctatcttcaactattgctcacgcaggagcatctgttgatttagctattttttctcttcatttagctggtatttcttctattttaggagctattaattttattacaactattattaatatgcgatctgtaggaattactcttgatcgaatacctttatttgtttgatcagtattaattactgctattcttttattattatctttacctgttcttgcaggagccattactatattattaacagatcgaaatttaaatacttctttctttgatcctgcggggggaggagaccctattctttatcaacatttgttt
>myceto_ZRCBDP0140741_SwampForest
tctttcatcgactattgcccatgctgggtcttcagttgatttagctattttttctcttcatttagcgggaatttcttctattttaggagctattaattttattactaccattattaatatacgttctgtaggaattacttttgaccggatacctttatttgtatgatcagtattaattacagctattcttcttcttctttcattaccagttttagcgggagctattacaatacttttaacagatcgtaatttaaatacttctttttttgatcctgctgggggaggagaccctattttatatcaacatttattt
>myceto_ZRCBDP0140742_SwampForest
tctatcttcaactattgctcacgcaggagcatctgttgatttagctattttttctcttcatttagctggtatttcttctattttaggagctattaattttattacaactattattaatatacgatctgtaggaattactcttgatcgaatacctttatttgtttgatcagtattaattactgctattcttttattattatctttacctgttcttgcaggagccattactatattattaacagatcgaaatttaaatacttctttctttgatcctgcaggaggaggagaccctattctttatcaacatttgttt
>myceto_ZRCBDP0140743_SwampForest
tctttcttcaacaatcgctcacgcaggagcatcagttgatttagcaattttttctctacatttagcaggaatttcatctattttaggtgctgtaaattttattacaactattattaatatacgagcccccggaattaatttcgatcgaatacctttatttgtttgatcagttttaattactgctgttttacttcttctctctctcccagttttagctggtgctattactatattattaactgatcgaaatttaaatacttcattttttgacccagccggtggaggtgaccctattctttaccaacatttattt
>myceto_ZRCBDP0140745_SwampForest
tctttcttctactattgctcatgctggatcttctgtagatttagcaattttttctttacatttagcaggtatttcttcaattttaggagcaattaattttattacaactattattaatatacgagctccaggtattacttttgatcgaatacctttatttgtatgatcagtattaattactgcagtactattattattatctttaccggtattagctggggctattactatattattaacagatcgaaacttaaatacttcattttttgacccagcaggagggggggatcctattttatatcaacatttattt
>myceto_ZRCBDP0140746_SwampForest
tctatcttcaactattgctcacgcaggagcatctgttgatttagctattttttctcttcatttagctggtatttcttctattttaggagctattaattttattacaactattattaatatacgatctgtaggaattactcttgatcgaatacctttatttgtttgatcagtattaattactgctattcttttattattatctttacctgttcttgcaggagccattactatattattaacagatcgaaatttaaatacttctttctttgatcctgcagggggaggagaccctattctttatcaacatttgttt
>myceto_ZRCBDP0140747_SwampForest
tctttcttctacaattgctcatgcaggctcatctgttgatttagcaattttttctttacatttggcaggtatttcttctattttgggagctattaattttattactacaattattaatatacgagctccagggattacttttgatcgaatacctttatttgtttgatctgttttaattactgctgttttattgttattatctcttcctgttttagcgggggctattacaatattattaacagatcgtaatttaaatacttcattttttgatccagcgggagggggggatcctattttatatcaacatttattt
>myceto_ZRCBDP0140748_SwampForest
tctatcttcaactattgctcacgcaggagcatctgttgatttagctattttttctcttcatttagctggtatttcttctattttaggagctattaattttattacaactattattaatatacgatctgtaggaattactcttgatcgaatacctttatttgtttgatcagtattaattactgctattcttttattattatctttacctgttcttgcaggagccattactatattattaacagatcgaaatttaaatacttctttctttgatcctgcggggggaggagaccctattctttatcaacatttgttt
>myceto_ZRCBDP0140749_SwampForest
tctttcttctacaattgctcatgcaggctcatctgttgatttagcaattttttctttacatttggcaggtatttcttctattttgggagctattaattttattactacaattattaatatacgagccccagggattacttttgatcgaatacctttatttgtttgatctgttttaattactgctgttttattgttattatctcttcctgttttagcaggggctattacaatattattaacagatcgtaatttaaatacttcattttttgatccagcgggagggggagatcctattttatatcaacatttattt
>myceto_ZRCBDP0140750_SwampForest
tctttcttctacaattgctcatgcaggctcatctgttgatttagcaattttttctttacatttggcaggtatttcttctattttgggagctattaattttattactacaattattaatatacgagccccagggattacttttgatcgaatacctttatttgtttgatctgttttaattactgctgttttattgttattatctcttcctgttttagcaggggctattacaatattattaacagatcgtaatttaaatacttcattttttgatccagcgggagggggagatcctattttatatcaacatttattt
>myceto_ZRCBDP0140752_SwampForest
tctttcatctacaattgctcatgcaggttcttctgttgatttagcgattttttcccttcatttagcaggtatttcttcaattttaggagcaattaattttattacaactattattaatatgcgagcccccggcatttcttttgatcgaatacccttgtttgtctgatcagtattaattacagctgtgttattattattgtctcttccagttttagcgggggcaattacaatattattaacagatcgaaatttaaatacatctttctttgatcccgcaggagggggagacccaattttataccaacatttattt
>myceto_ZRCBDP0140753_SwampForest
tctttcttctacaattgctcatgcaggctcatctgttgatttagcaattttttctttacatttggcaggtatttcttctattttgggagctattaattttattactacaattattaatatacgagccccagggattacttttgatcgaatacctttatttgtttgatctgttttaattactgctgttttattgttattatctcttcctgttttagcaggggctattacaatattattaacagatcgtaatttaaatacttcattttttgatccagcgggagggggagatcctattttatatcaacatttattt
>myceto_ZRCBDP0140754_SwampForest
tctttcttctactattgctcatgctggatcttctgtagatttagcaattttttctttacatttagcaggtatttcttcaattttaggagcaattaattttattacaactattattaatatacgagctccaggtattacttttgatcgaatacctttatttgtatgatcagtattaattactgcagtacttttattattatctttaccggtattagctggggctattactatattattaacagatcgaaacttaaatacttcattttttgacccagcgggaggtggggatcctattttataccaacatttattt
>myceto_ZRCBDP0140755_SwampForest
tctttcttctactattgctcatgctggatcttctgtagatttagcaattttttctttacatttagcaggtatttcttcaattttaggagcaattaattttattacaactattattaatatacgagctccaggtattacttttgatcgaatacctttatttgtatgatcagtattaattactgcggtacttttattattatctttaccggtattagctggggctattactatattattaacagatcgaaacttaaatacttcattttttgacccagcaggaggtggggatcctattttataccaacatttattt
>myceto_ZRCBDP0140756_SwampForest
tctatcttcaactattgctcacgcaggagcatctgttgatttagctattttttctcttcatttagctggtatttcttctattttaggagctattaattttattacaactattattaatatacgatctgtaggaattactcttgatcgaatacctttatttgtttgatcagtattaattactgctattcttttattattatctttacctgttcttgcaggagccattactatattattaacagatcgaaatttaaatacttctttctttgatcctgcagggggaggagaccctattctttatcaacatttgttt
>myceto_ZRCBDP0140757_SwampForest
tttatcctcaacaattgctcatacaggggcttctgttgatttagccattttttcattacatttagcaggaatttcatctattttaggagctgttaactttattacaacaattattaatatacgagcccccggaattcaatttgatcgaatacctttatttgtttgatcagttttaattacagctgtacttcttttactttctttaccagtattagctggagctattacaatattattaacagatcgaaatttaaatactagattctttgacccagctgggggaggagaccctattctttatcaacatttattt
>myceto_ZRCBDP0140758_SwampForest
cttatcctcaactattgcccatgctggatcttctgtagatttagctattttttctttacatttagccggaatctcctcaattttaggggcaattaattttattaccacaattattaatatacgatccccaggaattacttttgatcgaatacctctatttgtttgatcagtattaatcacagctattttacttcttctttctttacctgttttagcgggagctattacaatattattaacagatcgaaatttaaatacttctttttttgatccagcgggaggaggggatcctattttatatcaacatttattt
>myceto_ZRCBDP0140759_SwampForest
tttatcctcaacaattgcccatacaggagcttctgttgatttagctattttttctttacatcttgctggtatctcttctattttaggagctgtaaattttattactacaattattaatatacgagcccccggtattcaatttgatcgaatacctttatttgtatgatcagtattaattacagctattcttttattattatctttacctgttttagctggtgctattacaatattattaacagatcgaaatttaaatacaagattttttgatcctgcaggtgggggagatcctattttatatcaacatttattt
>myceto_ZRCBDP0140760_SwampForest
tctttcttctacaattgctcatgcaggctcttctgtagatttagctattttttctcttcatttagcaggaatttcttctattttaggggcaattaactttattacaacaattattaatatacgttctccaggaattacttttgatcgaatacctttatttgtatgatcagtattaattacagcagttttacttcttttatcattacctgttttagcgggagctattacaatattattaactgatcgaaatttaaatacttctttttttgaccctgccggaggaggagaccctattttatatcaacatctattt
>myceto_ZRCBDP0140761_Unknown
cctatcttctacaattgcccatactggggcatctgttgacttagctattttttcattacatttagctggtatttcttcaattttaggggccgttaattttattacaactattattaatatacgagccccaggaattcaatttgatcgaatacctctatttgtctgatctgtattaattactgcaattcttcttttattatctttaccagttttagctggagctattacaatattattaacagatcgtaacttaaataccagattttttgaccctgctggaggtggagaccctattctctatcaacacttattt
>myceto_ZRCBDP0140762_SwampForest
tctttcatctacaattgctcatgcaggttcttctgttgatttagcgattttttcccttcatttagcaggtatttcttcaattttaggagcaattaattttattacaactattattaatatgcgagcccccggcatttcttttgatcgaatacccttgtttgtctgatcagtattaattacagctgtgttattattattatctctcccagttttagcgggggcaattacaatattattaacagatcgaaatttaaatacatctttctttgatcccgcaggagggggagacccaattttataccaacatttattt
>myceto_ZRCBDP0140764_SwampForest
tctttcttctactattgctcatgcaggatcttctgtagatttagctattttttctcttcatttagcaggtatttcttcaattttaggagccattaattttattactactattattaatatacgagctcctggaattacttttgatcgtatacctttatttgtttgatcagtcttaattactgctgtacttttactattatctttacctgttttagcaggtgctattactatattattaacagatcgaaatttaaatacatcttttttcgatcccgcaggaggaggagaccctattttatatcaacatctattt
>myceto_ZRCBDP0140767_SwampForest
tctatcttcaactattgctcacgcaggagcatctgttgatttagctattttttctcttcatttagctggtatttcttctattttaggagctattaattttattacaactattattaatatacgatctgtaggaattactcttgatcgaatacctttatttgtttgatcagtattaattactgctattcttttattattatctttacctgttcttgcaggagccattactatattattaacagatcgaaatttaaatacttctttctttgatcctgcaggaggaggagaccctattctttatcaacatttgttt
>myceto_ZRCBDP0140768_SwampForest
tttatcctcaacaattgctcatacaggagcttctgttgatttagccattttttcattacatttagcaggaatttcatctattttaggagctgttaacttcattacaacaattattaatatacgagcccccggaattcaatttgatcgaatacctttgtttgtttgatcagttttaattacagctgtacttcttttactttctttaccagtattagctggagctattacaatattattaacagatcgaaatttaaatactagattctttgacccagctgggggaggagaccctattctttatcaacatttattt
>myceto_ZRCBDP0140769_SwampForest
tctttcttctacaattgctcatgcaggctcttctgtagatttagctattttttctcttcatttagcaggaatttcttctattttaggggcaattaactttattacaacaattattaatatacgttctccaggaattacttttgatcgaatacctttatttgtatgatcagtattaattacagcagttttacttcttttatcattacctgttttagcgggagctattacaatattattaactgatcgaaatttaaatacttctttttttgaccctgccggaggaggagaccctattttatatcaacatctattt
>myceto_ZRCBDP0140770_SwampForest
tttagcatcaaatattgctcatgttggagcttccgttgatttagctattttttctcttcatttagcgggaatttcttcaattttaggagcagtaaattttattactacaatttttaatataaaaacccctggaatttcatttgaccaaataccattatttgtttgatcagttttaatcacagcaattttattattactctctttaccagttttagctggagcaattactatactattaacagaccgaaatttaaatacatcgttctttgacccttcaggaggaggagatccaattttatatcaacatttattc
>myceto_ZRCBDP0140772_SwampForest
tctttcatctacaatcgcccattcagggtcatctgtagatttagctattttttctttacatttagccggtatttcttctattttgggggcaattaattttattactacaattattaatatacgttcgccaggtatttcatttgatcgaatacctttatttgtatgatcagtattaattacagctgttttattactcctctctctcccagttttagccggggctattactatattattaacagatcgaaatttaaatacatctttttttgatcctgctggagggggtgatccaattttataccaacatttattt
>myceto_ZRCBDP0140774_SwampForest
tctttcttctacaattgctcatgcaggctcatctgttgatttagcaattttttctttacatttggcaggtatttcttctattttgggggctattaattttattactacaattattaatatacgagctccagggattacttttgatcgaatacctttatttgtttgatctgttttaattactgctgttttattgttattatctcttcctgttttagcaggggctattacaatattattaacagatcgtaatttaaatacttcattttttgatccagcaggaggaggagatcctattttatatcaacatttattt
>myceto_ZRCBDP0140777_SwampForest
tctatcttcaactattgctcacgcaggagcatctgttgatttagctattttttctcttcatttagctggtatttcttctattttaggagctattaattttattacaactattattaatatacgatctgtaggaattactcttgatcgaatacctttatttgtttgatcagtattaattactgctattcttttattactatctttacctgttcttgcaggagccattactatattattaacagatcgaaatttaaatacttctttctttgatcctgcggggggaggagaccctattctttatcaacatttattt
>myceto_ZRCBDP0140778_SwampForest
tctttcttctacaattgctcatgcaggctcttctgtagatttagctattttttctcttcatttagcaggaatttcttctattttaggggcaattaactttattacaacaattattaatatacgttctccaggaattacttttgatcgaatacctttatttgtatgatcagtattaattacagcagttttacttcttttatcattacctgttttagcgggagctattacaatattattaactgatcgaaatttaaatacttctttttttgaccctgccggaggaggagaccctattttatatcaacatctattt
>myceto_ZRCBDP0140779_SwampForest
tctttcttctactattgctcatgcaggatcttctgtagatttagctattttttctcttcatttagcaggtatttcttcaattttgggagccattaattttattactactattattaatatacgagctcctggaattacttttgatcgtatacctttatttgtttgatcagtcttaattactgctgtacttttactattatctttacctgttttagcaggtgctattactatattattaacagatcgaaatttaaatacatcttttttcgatcccgcaggaggaggagaccctattttatatcaacatctattt
>myceto_ZRCBDP0140780_SwampForest
tctgtcctctacaattgcccatacaggagcttcagtagatttagctattttttccttacatttagcaggtatctcttcaattttaggtgctgttaattttatcacaactattattaatatacgagccccaggaattcaatttgaccgaatgcctttatttgtttgatcagttttaattacagcagtattattattactttcattaccagttttagccggagcaattactatattattaacagaccgaaatttaaatactagtttctttgaccctgctggaggaggagacccaattttataccaacatttattt
>myceto_ZRCBDP0140781_SwampForest
tctatcttcaactattgctcacgcaggagcatctgttgatttagctattttttctcttcatttagctggtatttcttctattttaggagctattaattttattacaactattattaatatacgatctgtaggaattactcttgatcgaatacctttatttgtttgatcagtattaattactgctattcttttattattatctttacctgttcttgcaggagccattactatattattaacagatcgaaatttaaatacttctttctttgatcctgcagggggaggagaccctattctttatcaacatttgttt
>myceto_ZRCBDP0140782_SwampForest
actttcatctagaattgcccatgctggagcatctgtagatttagcaatcttttctcttcatttagcaggtatttcttctattttaggagctattaattttattacaacaattattaatatacgagccccaggaataacctttgatcgaatacctttatttgtatgagcagtactcattacagctattcttttattactttccttacctgttttagcaggggctattactatactactaactgatcgtaacctaaatacttctttttttgaccctgctggaggaggtgaccctattctatatcaacatttattt
>myceto_ZRCBDP0142305_UrbanForest
tttagctgcctcaattgctcattctggagcatcagtagatttatcaattttttccttacatttagcaggaatttcttcaattttaggagcagtaaattttattacaactattattaatatacgtacacctaatataaattttactcaaatacctttatttgtttgatcagtcttaattacagcaattctgttacttttatcacttccagttttagcaggagcaattactatacttttaacagatcgaaatttaaatacgtctttttttgatcctgcggggggtggagacccaattttatatcaacatttattt
>myceto_ZRCBDP0142309_UrbanForest
cctttcttctacattagctcatggaggatcatctgtagatttagcaattttttctttacatttagcaggaatctcttcaattttaggtgctattaattttattacaactattattaatataaaatctccaggaatatcttttgataaaatacctttatttgtttgatctgttttaattacagctattttattattattatctttacctgtattagcaggagctattacaatattattaacagatcgaaatttaaacacctcattttttgaccccgccggaggaggagatccaattttatatcaacatttattt
>myceto_ZRCBDP0142312_Rainforest
attagctgctaatattgctcatactggagcgtcagttgatttagctattttttcattacatttagctggtatttcatctattttaggagcagtaaattttattactacaattattaatatacgagctcctggaattagatttgataaaatacctttatttgtatgatcagttcttattacagctattttattattactttctttaccagtattagcaggagctattacaatattattaacagatcgtaatttaaatacttcattttttgatccagctggaggaggagatccaattttataccaacatttattt
>myceto_ZRCBDP0142313_Rainforest
-ctttcatccgttattgcccatgcaggtgcttctgttgatttagcaattttttctcttcatttagctggtatttcttcaattttaggagcaattaactttattacaactatcattaacatacgagctccaggaatctcttttgatcgattacctttatttgtatgatctgtattaatcacggctattcttttacttttatccttacctgttttagcaggagctattacaatattattaacagatcgaaatttaaatacatcattttttgaccccgcaggagggggagacccaattttataccaacatttattt
>myceto_ZRCBDP0143085_SwampForest
tctttcatcgactattgcccatgctgggtcttcagttgatttagctattttttctcttcatttagcgggaatttcttctattttaggagctattaattttattactaccattattaatatacgttctgtaggaattacttttgaccggatacctttatttgtatgatcagtattaattacagctattcttcttcttctttcattaccagttttagcgggagctattacaatacttttaacagatcgtaatttaaatacttctttttttgatcctgctggggggggagaccctattttatatcaacatttattt
>myceto_ZRCBDP0143087_SwampForest
tctttcttctacaattgctcatgcaggttcatctgttgatttagcaattttttctttacatttggcaggtatttcttctattttgggagctattaattttattactacaattattaatatacgagccccagggattacttttgatcgaatacctttatttgtttgatctgttttaattactgctgttttattgttattatctcttcctgttttagcaggggctattacaatattattaacagatcgtaatttaaatacttcattttttgatccagcgggagggggagatcctattttatatcaacatttattt
>myceto_ZRCBDP0143088_SwampForest
tctttcttctacaattgctcatgcaggttcatctgttgatttagcaattttttctttacatttggcaggtatttcttctattttgggggctattaattttattactacaattattaatatacgagctccagggattacttttgatcgaatacctttatttgtttgatctgttttaattactgctgttttattgttattatctcttcctgttttagcaggggctattacaatattattaacagatcgtaatttaaatacttcattttttgatccagcgggaggaggagatcctattttatatcaacatttattt
>myceto_ZRCBDP0143090_SwampForest
tttatcctcaacaattgctcatacaggagcttctgttgatttagccattttttcattacatttagcaggaatttcatctattttaggagctgttaacttcattacaacaattattaatatacgagcccccggaattcaatttgatcgaatacctttatttgtttgatcagttttaattacagctgtacttcttttactttctttaccagtattagctggagctattacaatattattaacagatcgaaatttaaatactagattctttgacccagctgggggaggagaccctattctttatcaacatttattt
>myceto_ZRCBDP0143092_SwampForest
tctttcttctacaattgctcatgcaggctcatctgttgatttagcaattttttctttacatttggcaggtatttcttctattttgggggctattaattttattactacaattattaatatacgagctccagggattacttttgatcgaatacctttatttgtttgatctgttttaattactgctgttttattgttattatctcttcctgttttagcgggggctattacaatattattaacagatcgtaatttaaatacttcattttttgatccagcgggaggaggagatcctattttatatcaacatttattt
>myceto_ZRCBDP0143093_SwampForest
tctttcttctacaattgctcatgcaggctcatctgttgatttagcaattttttctttacatttggcaggtatttcttctattttgggagctattaattttattactacaattattaatatacgagctccagggattacttttgatcgaatacctttatttgtttgatctgttttaattactgctgttttattgttattatctcttcctgttttagcgggggctattacaatattattaacagatcgtaatttaaatacttcattttttgatccagcgggagggggggatcctattttatatcaacatttattt
>myceto_ZRCBDP0143095_SwampForest
tctttcttctactattgctcatgctggatcttctgtagatttagcaattttttctttacatttagcaggtatttcttcaattttaggagcaattaattttattacaactattattaatatacgagctccaggtattacttttgatcgaatacctttatttgtatgatcagtattaattactgcagtacttttattattatctttaccggtattagctggggctattactatattattaacagatcgaaacttaaatacttcattttttgacccagcgggaggtggggatcctattttataccaacatttattt
>myceto_ZRCBDP0143096_SwampForest
tctttcttctactattgctcatgctggatcttctgtagatttagcaattttttctttacatttagcaggtatttcttcaattttaggagcaattaattttattacaactattattaatatacgagctccaggtattacttttgatcgaatacctttatttgtatgatcagtattaattactgcagtacttttattattatctttaccggtattagctggggctattactatattattaacagatcgaaacttaaatacttcattttttgacccagcaggaggtggggatcctattttataccaacatttattt
>myceto_ZRCBDP0143097_SwampForest
tctttcttctacaattgctcatgcaggctcatctgttgatttagcaattttttctttacatttggcaggtatttcttctattttgggagctattaattttattactacaattattaatatacgagccccagggattacttttgatcgaatacctttatttgtttgatctgttttaattactgctgttttattgttattatctcttcctgttttagcaggggctattacaatattattaacagatcgtaatttaaatacttcattttttgatccagcgggagggggagatcctattttatatcaacatttattt
>myceto_ZRCBDP0143098_SwampForest
tctttcttctacaattgctcatgcaggctcatctgttgatttagcaattttttctttacatttggcaggtatttcttctattttgggagctattaattttattactacaattattaatatacgagccccagggattacttttgatcgaatacctttatttgtttgatctgttttaattactgctgttttattgttattatctcttcctgttttagcgggggctattacaatattattaacagatcgtaatttaaatacttcattttttgatccagcgggagggggagatcctattttatatcaacatttattt
>myceto_ZRCBDP0143099_SwampForest
tctatcttctactattgctcatgcaggatcttctgtagatttagctattttttctcttcatttagcaggtatttcttcaattttgggagccattaattttattactactattattaatatacgagctcctggaattacttttgatcgtatacctttatttgtttgatcagtcttaattactgctgtacttttactattatctttacctgttttagcaggtgctattactatattattaacagatcgaaatttaaatacatcttttttcgatcccgcaggaggaggagaccctattttatatcaacatctattt
>myceto_ZRCBDP0143100_SwampForest
tctttcttctactattgctcatgctggatcttctgtagatttagcaattttttctttacatttagcaggtatttcttcaattttaggagcaattaattttattacaactattattaatatacgagctccaggtattacttttgatcgaatacctttatttgtatgatcagtattaattactgcagtactattattattatctttaccggtattagctggggctattactatattattaacagatcgaaacttaaatacttcattttttgacccagcaggagggggggatcctattttatatcaacatttattt
>myceto_ZRCBDP0143101_SwampForest
tctatcttcaactattgctcacgcaggagcatctgttgatttagctattttttctcttcatttagctggtatttcttctattttaggagctattaattttattacaactattattaatatacgatctgtaggaattactcttgatcgaatacctttatttgtttgatcagtattaattactgctattcttttattattatctttacctgttcttgcaggagccattactatattattaacagatcgaaatttaaatacttctttctttgatcctgcggggggaggagaccctattctttatcaacatttgttt
>myceto_ZRCBDP0143102_SwampForest
tctttcttctacaattgctcatgcaggttcatctgttgatttagcaattttttctttacatttggcaggtatttcttctattttgggagctattaattttattactacaattattaatatacgagccccagggattacttttgatcgaatacctttatttgtttgatctgttttaattactgctgttttattgttattatctcttcctgttttagcaggggctattacaatattattaacagatcgtaatttaaatacttcattttttgatccagcgggagggggagatcctattttatatcaacatttattt
>myceto_ZRCBDP0143104_SwampForest
tttagctgcctcaattgctcattctggagcatcagtagatttatcaattttttccttacatttagcaggaatttcttcaattttaggagcagtaaattttattacaactattattaatatacgtacacctaatataaattttactcaaatacctttatttgtttgatcagtcttaattacagcaattctgttacttttatcacttccagttttagcaggagcaattactatacttttaacagatcgaaatttaaatacgtctttttttgatcctgcggggggtggagacccaattttatatcaacatttattt
>myceto_ZRCBDP0143106_SwampForest
cctttcatccgttattgcccatgcaggtgcttctgttgatttagcaattttttctcttcatttagctggtatttcttcaattttaggagcaattaactttattacaactatcattaacatacgagctccaggaatctcttttgatcgattacctttatttgtatgatctgtattaatcacggctattcttttacttttatccttacctgttttagcaggagctattacaatattattaacagatcgaaatttaaatacatcattttttgaccccgcaggagggggagacccaattttataccaacatttattt
>myceto_ZRCBDP0143107_SwampForest
tctttcttctactattgctcatgctggatcttctgtagatttagcaattttttctttacatttagcaggtatttcttcaattttaggagcaattaattttattacaactattattaatatacgagctccaggtattacttttgatcgaatacctttatttgtatgatcagtattaattactgcagtactattattattatctttaccggtattagctggggctattactatattattaacagatcgaaacttaaatacttcattttttgacccagcaggagggggggatcctattttatatcaacatttattt
>myceto_ZRCBDP0143110_SwampForest
tctttcttctactattgctcatgctggatcttctgtagatttagcaattttttctttacatttagcaggtatttcttcaattttaggagcaattaattttattacaactattattaatatacgagctccaggtattacttttgatcgaatacctttatttgtatgatcagtattaattactgcagtactattattattatctttaccggtattagctggggctattactatattattaacagatcgaaacttaaatacttcattttttgacccagcaggagggggggatcctattttatatcaacatttattt
>myceto_ZRCBDP0143111_SwampForest
tctttcttctactattgctcatgctggatcttctgtagatttagcaattttttctttacatttagcaggtatttcttcaattttaggagcaattaattttattacaactattattaatatacgagctccaggtattacttttgatcgaatacctttatttgtatgatcagtattaattactgcagtactattattattatctttaccggtattagctggggctattactatattattaacagatcgaaacttaaatacttcattttttgacccagcaggagggggggatcctattttatatcaacatttattt
>myceto_ZRCBDP0143112_SwampForest
tctttcttctactattgctcatgctggatcttctgtagatttagcaattttttctttacatttagcaggtatttcttcaattttaggggcaattaattttattacaactattattaatatacgagctccaggtattacttttgatcgaatacctttatttgtatgatcagtattaattactgcagtactattattattatctttaccggtattagctggggctattactatattattaacagatcgaaacttaaatacttcattttttgacccagcaggagggggggatcctattttatatcaacatttattt
>myceto_ZRCBDP0143115_SwampForest
tttagctgcttcaattgcccattctggagcttctgttgatttatcaattttttctcttcatcttgcaggaatttcttcaattcttggagcagtaaattttattacaacaattattaatatacgaactccaaatataagttttactcaaataccactatttgtatgatcagttttaattacggcaattttacttttattatcattacctgtattagctggagctattactatacttttaactgatcgaaacttaaatacaacattttttgatccagctggtgggggtgatcctattttataccaacatttattt
>myceto_ZRCBDP0143116_SwampForest
tctttcttctacaattgctcatgcaggctcatctgttgatttagcaattttttctttacatttggcaggtatttcttctattttgggggctattaattttattactacaattattaatatacgagctccagggattacttttgatcgaatacctttatttgtttgatctgttttaattactgctgttttattgttattatctcttcctgttttagcaggggctattacaatattattaacagatcgtaatttaaatacttcattttttgatccagcgggagggggagatcctattttatatcaacacttattt
>myceto_ZRCBDP0143117_SwampForest
--tttcttcaacaattgcacacgcaggagcttctgtcgatttagcaattttttctcttcatttagctgggatttcttctattttaggggctattaattttattactacaattattaatatacgagctcctggaatttcttttgatcgaatacctctttttgtttgatcagttttaattacagctattctcttattattatccttacctgtattagcaggtgctattacaatattattaacagatcgaaatttaaatacatcattttttgaccctgcaggagggggagaccctattttatatcaacatttattt
>myceto_ZRCBDP0143118_SwampForest
tctttcttctacaattgctcatacaggggcatctgtagatttagctattttttctcttcatcttgccgggatttcctcaattttaggggcagtaaattttattactacaattattaatatacgagccccaggtattcaatttgatcgaatacccttatttgtttgatcagttttaattactgctgttcttctattgctatctttacctgtcctagcaggggctattacaatattattaacagatcgaaatttaaatactagtttcttcgacccagctggtgggggagaccctatcctttatcaacacttattt
>myceto_ZRCBDP0143119_SwampForest
tctttcttctactattgctcatgctggatcttctgtagatttagcaattttttctttacatttagcaggtatttcttcaattttaggagcaattaattttattacaactattattaatatacgagctccaggcattacttttgatcgaatacctttatttgtatgatcagtattaatcactgcagtacttttattattatctttaccggtattagctggggctattactatattattaacagatcgaaacttaaatacttcattttttgatccagcaggaggaggagatcctattttatatcaacatttattt
>myceto_ZRCBDP0154776_SwampForest
tctttcttctactattgctcatgcaggatcttctgtagatttagctattttttctcttcatttagcaggtatttcttcaattttgggagccattaattttattactactattattaatatacgagctcctggaattacttttgatcgtatacctttatttgtttgatcagtcttaattactgctgtacttttactattatctttacctgttttagcaggcgctattactatattattaacagatcgaaatttaaatacatcttttttcgatcccgcaggaggaggagaccctattttatatcaacatctattt
>myceto_ZRCBDP0154779_SwampForest
tctttcttctactattgctcatgcaggatcttctgtagatttagctattttttctcttcatttagcaggtatttcttcaattttgggagccattaattttattactactattattaatatacgagctcctggaattacttttgatcgtatacctttatttgtttgatcagtcttaattactgctgtacttttactattatctttacctgttttagcaggtgctattactatattattaacagatcgaaatttaaatacatcttttttcgatcccgcaggaggaggagaccctattttataccaacatctattt
>myceto_ZRCBDP0154785_SwampForest
tctatcttcaactattgctcacgcaggagcatctgttgatttagctattttttctcttcatttagctggtatttcttctattttaggagctattaattttattacaactattattaatatacgatctgtaggaattactcttgatcgaatacctttatttgtttgatcagtattaattactgctattcttttattattatctttacctgttcttgcaggagccattactatattattaacagatcgaaatttaaatacttctttctttgatcctgcaggaggaggagaccctattctttatcaacatttgttt
>myceto_ZRCBDP0154786_SwampForest
tctatcttcaactattgctcacgcaggagcatctgttgatttagctattttttctcttcatttagctggtatttcttctattttaggagctattaattttattacaactattattaatatacgatctgtaggaattactcttgatcgaatacctttatttgtttgatcagtattaattactgctattcttttattattatctttacctgttcttgcaggagccattactatattattaacagatcgaaatttaaatacttctttctttgatcctgcggggggaggagatcctattctttatcaacatttgttt
>myceto_ZRCBDP0154788_SwampForest
tctttcatctacaattgctcatgcaggttcttctgttgatttagcgattttttcccttcatttagcaggtatttcttcaattttaggagcaattaattttattacaactattattaatatacgagcccccggcatttcttttgatcgaatacccttgtttgtctgatcagtattaattacagctgtgttattattattatctctcccagttttagcgggggcaattacaatattattaacagatcgaaatttaaatacatctttctttgatcccgcaggagggggagacccaattttataccaacatttattt
>myceto_ZRCBDP0154789_SwampForest
tctttcttctacaattgctcatgcaggctcatctgttgatttagcaattttttctttacatttggcaggtatttcttctattttgggagctattaattttattactacaattattaatatacgagctccagggattacttttgatcgaatacctttatttgtttgatctgttttaattactgctgttttattgttattatctcttcctgttttagcgggggctattacaatattattaacagatcgtaatttaaatacttcattttttgatccagcgggagggggggatcctattttatatcaacatttattt
>myceto_ZRCBDP0154790_SwampForest
tctttcttctactattgctcatgctggatcttctgtagatttagcaattttttctttacatttagcaggtatttcttcaattttaggagcaattaattttattacaactattattaatatacgagctccaggtattacttttgatcgaatacctttatttgtatgatcagtattaattactgcagtacttttattattatctttaccggtattagctggggctattactatattattaacagatcgaaacttaaatacttcattttttgacccagcaggaggtggggatcctattttataccaacatttattt
>myceto_ZRCBDP0154791_SwampForest
tctatcttcaactattgctcacgcaggagcatctgttgatttagctattttttctcttcatttagctggtatttcttctattttaggagctattaattttattacaactattattaatatacgatctgtaggaattactcttgatcgaatacctttatttgtttgatcagtattaattactgctattcttttattattatctttacctgttcttgcaggagccattactatattattaacagatcgaaatttaaatacttctttctttgatcctgcggggggaggagaccctattctttatcaacatttgttt
>myceto_ZRCBDP0154792_SwampForest
tctttcttctactattgctcatgctggatcttctgtagatttagcaattttttctttacatttagcaggtatttcttcaattttaggagcaattaattttattacaactattattaatatacgagctccaggtattacttttgatcgaatacctttatttgtatgatcagtattaattactgcagtacttttattattatctttaccggtattagctggggctattactatattattaacagatcgaaacttaaatacttcattttttgacccagcaggaggtggggatcctattttataccaacatttattt
>myceto_ZRCBDP0154794_SwampForest
tttatcctcatctattgctcatacaggagcttctgttgatttaactattttttctctccatttagctggtatttcctcaattttaggagctattaattttattacaactattattaatatacgagccccaggaatttattttgacaaaatacctctatttgtttgatctgtttttattacagctattcttcttcttctttctcttccagttctagcaggagctattactatacttttaacagaccgaaatattaatacatcattttttgaccccgcaggaggaggagacccaattctttatcaacatctattt
>myceto_ZRCBDP0154795_SwampForest
tctatcttcaactattgctcacgcaggagcatctgttgatttagctattttttctcttcatttagctggtatttcttctattttaggagctattaattttattacaactattattaatatacgatctgtaggaattactcttgatcgaatacctttatttgtttgatcagtattaattactgctattcttttattattatctttacctgttcttgcaggagccattactatattattaacagatcgaaatttaaatacttctttctttgatcctgcggggggaggagaccctattctttatcaacatttgttt
>myceto_ZRCBDP0154797_SwampForest
tctttcttctactattgctcatgctggatcttctgtagatttagcaattttttctttacatttagcaggtatttcttcaattttaggagcaattaattttattacaactattattaatatacgagctccaggtattacttttgatcgaatacctttatttgtatgatcagtattaattactgcagtactattattattatctttaccggtattagctggggctattactatattattaacagatcgaaacttaaatacttcattttttgacccagcaggagggggggatcctattttatatcaacatttattt
>myceto_ZRCBDP0154798_SwampForest
tctatcttcaactattgctcacgcaggagcatctgttgatttagctattttttctcttcatttagctggtatttcttctattttaggagctattaattttattacaactattattaatatacgatctgtaggaattactcttgatcgaatacctttatttgtttgatcagtattaattactgctattcttttattattatccttacctgttcttgcaggagccattactatattattaacagatcgaaatttaaatacttctttctttgatcctgcggggggaggagaccctattctttatcaacatttgttt
>myceto_ZRCBDP0154800_SwampForest
tctatcttcaactattgctcacgcaggagcatctgttgatttagctattttttctcttcatttagctggtatttcttctattttaggagctattaattttattacaactattattaatatacgatctgtaggaattactcttgatcgaatacctttatttgtttgatcagtattaattactgctattcttttattattatctttacctgttcttgcaggagccattactatattattaacagatcgaaatttaaatacttctttctttgatcctgcaggaggaggagaccctattctttatcaacatttgttt
>myceto_ZRCBDP0154801_SwampForest
tctttcttctactattgctcatgctggatcttctgtagatttagcaattttttctttacatttagcaggtatttcttcaattttaggagcaattaattttattacaactattattaatatacgagctccaggtattacttttgatcgaatacctttatttgtatgatcagtattaattactgcagtactattattattatctttaccggtattagctggggctattactatattattaacagatcgaaacttaaatacttcattttttgacccagcaggagggggagatcctattttatatcaacatttattt
>myceto_ZRCBDP0154802_SwampForest
tctttcttctacaattgctcatgcaggctcatctgttgatttagcaattttttctttacatttggcaggtatttcttctattttgggggctattaattttattactacaattattaatatacgagctccagggattacttttgatcgaatacctttatttgtttgatctgttttaattactgctgttttattgttattatctcttcctgttttagcaggggctattacaatattattaacagatcgtaatttaaatacttcattttttgatccagcgggaggaggagatcctattttatatcaacatttattt
>myceto_ZRCBDP0154803_SwampForest
tttagcagcatctattgctcattctggagcttctgtagatttatctattttttcattacatttagcaggaatttcttcaattttaggagcagttaattttattacaacaattattaatatacgagcccctaatataaattttacccaaatacctttatttgtatgatcagttctaattacagctattcttttattactttctttaccagtattagctggagcaatcactatattattaacagaccgaaatttaaatacatcattttttgaccctgctggaggaggagacccaattttataccaacacttattt
>myceto_ZRCBDP0154805_SwampForest
tctttcttctactattgctcatgctggatcttctgtagatttagcaattttttctttacatttagcaggtatttcttcaattttaggggcaattaattttattacaactattattaatatacgagctccaggtattacttttgatcgaatacctttatttgtatgatcagtattaattactgcagtacttttattattatctttaccggtattagctggggctattactatattattaacagatcgaaacttaaatacttcattttttgacccagcaggaggtggggatcctattttataccaacatttattt
>myceto_ZRCBDP0154806_SwampForest
tctttcttctacaattgctcatacaggggcatctgtagatttagctattttttctcttcatcttgccgggatttcctcaattttaggagcagtaaattttattactacaattattaatatacgagccccaggtattcaatttgatcgaatacctttatttgtttgatcagttttaattactgctgttcttctattgttatctttacctgttctagcaggggctattacaatattattaacagatcgaaatttaaatactagtttcttcgacccagctggtgggggagatcctatcctttatcaacacttattt
>myceto_ZRCBDP0154807_SwampForest
tctttcttctactattgctcatgcaggatcttctgtagatttagctattttttctcttcatttagcaggtatttcttcaattttgggagccattaattttattactactattattaatatacgagctcctggaattacttttgatcgtatacctttatttgtttgatcagtcttaattactgctgtacttttactattatctttacctgttttagcaggtgctattactatattattaacagatcgaaatttaaatacatcttttttcgatcccgcaggaggaggagaccctattttatatcaacatctattt
>myceto_ZRCBDP0154809_SwampForest
tctttcttctacaattgctcatgcaggctcatctgttgatttagcaattttttctttacatttggcaggtatttcttctattttgggagctattaattttattactacaattattaatatacgagccccagggattacttttgatcgaatacctttatttgtttgatctgttttaattactgctgttttattgttattatctcttcctgttttagcgggggctattacaatattattaacagatcgtaatttaaatacttcattttttgatccagcgggagggggagatcctattttatatcaacatttattt
>myceto_ZRCBDP0154810_SwampForest
tctttcttctacaattgctcatgcaggctcatctgttgatttagcaattttttctttacatttggcaggtatttcttctattttgggggctattaattttattactacaattattaatatacgagctccagggattacttttgatcgaatacctttatttgtttgatctgttttaattactgctgttttattgttattatctcttcctgttttagcaggggctattacaatattattaacagatcgtaatttaaatacttcattttttgatccagcgggagggggagatcctattttatatcaacacttattt
>myceto_ZRCBDP0154811_SwampForest
tctttcttctactattgctcatgctggatcttctgtagatttagcaattttttctttacatttagcaggtatttcttcaattttaggagcaattaattttattacaactattattaatatacgagctccaggtattacttttgatcgaatacctttatttgtatgatcagtattaattactgcagtacttttattattatctttaccggtattagctggggctattactatattattaacagatcgaaacttaaatacttcattttttgacccagcaggaggtggggatcctattttataccaacatttattt
>myceto_ZRCBDP0154812_SwampForest
tctttcttctactattgctcatgcaggatcttctgtagatttagctattttttctcttcatttagcaggtatttcttcaattttgggagccattaattttattactactattattaatatacgagctcctggaattacttttgatcgtatacctttatttgtttgatcagtcttaattactgctgtacttttactattatctttacctgttttagcaggtgctattactatattattaacagatcgaaatttaaatacatcttttttcgatcccgcaggaggaggagaccctattttatatcaacatctattt
>myceto_ZRCBDP0154814_SwampForest
cttatcctcaactattgcccatgctggatcttctgtagatttagctattttttctttacatttagccggaatctcctcaattttaggggcaattaattttattaccacaattattaatatacgatccccaggaattacttttgatcgaatacctctatttgtttgatcagtattaatcacagctattttacttcttctttctttacctgttttagcgggagctattacaatattattaacagatcgaaatttaaatacttctttttttgatccagcgggaggaggggatcctattttatatcaacatttattt
>myceto_ZRCBDP0154816_SwampForest
tctttcttctacaattgctcatgcaggttcatctgttgatttagcaattttttctttacatttggcaggtatttcttctattttgggggctattaattttattactacaattattaatatacgagctccagggattacttttgatcgaatacctttatttgtttgatctgttttaattactgctgttttattgttattatctcttcctgttttagcaggggctattacaatattattaacagatcgtaatttaaatacttcattttttgatccagcgggaggaggagatcctattttatatcaacatttattt
>myceto_ZRCBDP0154817_SwampForest
tctttcttctacaattgctcatgcaggctcatctgttgatttagcaattttttctttacatttggcaggtatttcttctattttgggagctattaattttattactacaattattaatatacgagctccagggattacttttgatcgaatacctttatttgtttgatctgttttaattactgctgttttattgttattatctcttcctgttttagcgggggctattacaatattattaacagatcgtaatttaaatacttcattttttgatccagcgggagggggggatcctattttatatcaacatttattt
>myceto_ZRCBDP0154818_SwampForest
gctatcttctacaattgctcacacaggtgcatctgtagatttagctattttttccctacatttagccggaatttcttctattttaggggctgttaattttattacaactattattaacatacgagccccaggcattcaatttgatcgaatacctttatttgtatgatccgttttaattacagccgtactattattattatcattaccagtattagctggagcaattactatattattaacagatcgaaacttaaatacaagcttttttgacccagccggaggaggagatcccattctataccaacatttattt
>myceto_ZRCBDP0154819_SwampForest
tctttcttctactattgctcatgcaggatcttctgtagatttagctattttttctcttcatttagcaggtatttcttcaattttgggagccattaattttattactactattattaatatacgagctcctggaattacttttgatcgtatacctttatttgtttgatcagtcttaattactgctgtacttttactattatctttacctgttttagcaggtgctattactatattattaacagatcgaaatttaaatacatcttttttcgatcccgcaggaggaggagaccctattttatatcaacatctattt
>myceto_ZRCBDP0154820_SwampForest
tttagctgcttcaattgctcattctggagcttctgttgatttatcaattttttctcttcatcttgcaggaatttcttcaattcttggagcagtaaattttattacaacaattattaatatacgaactccaaatataagttttactcaaataccactatttgtatgatcagttttaattacggcaattttacttttattatcattacctgtattagctggagctattactatacttttaactgatcgaaacttaaatacaacattttttgatccagctggtgggggtgatcctattttataccaacatttattt
>myceto_ZRCBDP0154821_SwampForest
tctttcttctacaattgctcatgcaggctcatctgttgatttagcaattttttctttacatttggcaggtatttcttctattttgggagctattaattttattactacaattattaatatacgagccccagggattacttttgatcgaatacctttatttgtttgatctgttttaattactgctgttttattgttattatctcttcctgttttagcgggggctattacaatattattaacagatcgtaatttaaatacttcattttttgatccagcgggagggggagatcctattttatatcaacatttattt
>myceto_ZRCBDP0154822_SwampForest
tctttcttctacaattgctcatgcaggctcatctgttgatttagcaattttttctttacatttggcaggtatttcttctattttgggggctattaattttattactacaattattaatatacgagctccaggaattacttttgatcgaatacctttatttgtttgatctgttttaattactgctgttttattgttattatctcttcctgttttagcaggggctattacaatattattaacagatcgtaatttaaatacttcattttttgatccagcaggagggggagatcctattttatatcaacatttattt
>myceto_ZRCBDP0154823_SwampForest
tttatcttcaactattgctcatacaggagcttcagttgatttagctattttttccttacatcttgcaggtatttcttctattttaggggctgtaaattttattactactattattaatatacgagccccaggaattcaatttgatcgaatacctttatttgtttgatctgttttaattacagcagttctccttttattatctttaccagttttagccggagctatcactatactattaactgatcgaaatttaaatactagtttctttgacccagcaggaggaggagatcctatcttataccaacatttattt
>myceto_ZRCBDP0154824_SwampForest
tctatcttcaactattgctcacgcaggagcatctgttgatttagctattttttctcttcatttagctggtatttcttctattttaggagctattaattttattacaactattattaatatacgatctgtaggaattactcttgatcgaatacctttatttgtttgatcagtattaattactgctattcttttattactatctttacctgttcttgcaggagccattactatattattaacagatcgaaatttaaatacttctttctttgatcctgcggggggaggagaccctattctttatcaacatttattt
>myceto_ZRCBDP0154857_SwampForest
tctttcttctactattgctcatgcaggatcttctgtagatttagctattttttctcttcatttagcaggtatttcttcaattttgggagccattaattttattactactattattaatatacgagctcctggaattacttttgatcgtatacctttatttgtttgatcagtcttaattactgctgtacttttactattatctttacctgttttagcaggtgctattactatattattaacagatcgaaatttaaatacatcttttttcgatcccgcaggagggggagatcctattttatatcaacatctattt
>myceto_ZRCBDP0154858_SwampForest
cctatcttctacaattgcccatactggagcatctgttgacttagctattttttcattacatttagctggtatttcttcaattttaggggccgttaattttattacaactattattaatatacgagccccaggaattcaatttgatcgaatacctctatttgtctgatctgtattaattactgcaattcttcttttattatctttaccagttttagctggagctattacaatattattaacagatcgtaacttaaataccagattttttgaccctgctggaggtggagaccctattctctatcaacacttattt
>myceto_ZRCBDP0154859_SwampForest
actttcatcatctatcgcccattcaggagcttctgttgatttggctattttttctcttcacttagccggaatttcttctattttaggagccgtaaattttattacaacaattatcaatatacgatctccaggaataacaatagataaaatacctttatttgtatgatctgtatttattacagccattttattacttttatctttacctgtattagctggagctattacaatattattaacagatcgtaatttaaatacctcattttttgacccagctggaggaggagaccctattttatatcaacatttattt
>myceto_ZRCBDP0154861_SwampForest
tttatcctcaacaattgctcatacaggagcttctgttgatttagccattttttcattacatttagcaggaatttcatctattttaggagctgttaacttcattacaacaattattaatatacgagcccccggaattcaatttgatcgaatacctttatttgtttgatcagttttaattacagctgtacttcttttactttctttaccagtattagctggggctattacaatattattaacagatcgaaatttaaatactagattctttgatccagctggaggaggagaccctattctttatcaacatttattt
>myceto_ZRCBDP0154863_SwampForest
tctttcttctacaattgctcatgcaggctcatctgttgatttagcaattttttctttacatttggcaggtatttcttctattttgggagctattaattttattactacaattattaatatacgagccccagggattacttttgatcgaatacctttatttgtttgatctgttttaattactgctgttttattgttattatctcttcctgttttagcaggggctattacaatattattaacagatcgtaatttaaatacttcattttttgatccagcgggagggggagatcctattttatatcaacatttattt
>myceto_ZRCBDP0154864_SwampForest
tctttcctctactattgctcatgccgggtcttctgtagatttagcaattttttctttacatttagcaggtatttcttcaattttaggagcaattaattttattacaactattattaatatacgagctccaggcattacttttgatcgaatacctttatttgtatgatcagtattaatcactgcagtacttttattattatctttaccggtattagctggggctattactatattattaacagatcgaaacttaaatacttcattttttgatccagcaggaggaggggatcctattttataccaacatttattt
>myceto_ZRCBDP0154865_SwampForest
tctttcttctactattgctcatgctggatcttctgtagatttagcaattttttctttacatttagcaggtatttcttcaattttaggagcaattaattttattacaactattattaatatacgagctccaggtattacttttgatcgaatacctttatttgtatgatcagtattaattactgcagtacttttattattatctttaccggtattagctggggctattactatattattaacagatcgaaacttaaatacttcattttttgacccagcaggaggtggggatcctattttataccaacatttattt
>myceto_ZRCBDP0154866_SwampForest
tctttcttctactattgctcatgctggatcttctgtagatttagcaattttttctttacatttagcaggtatttcttcaattttaggagcaattaattttattacaactattattaatatacgagctccaggtattacttttgatcgaatacctttatttgtatgatcagtattaattactgcagtacttttattattatctttaccggtattagctggggctattactatattattaacagatcgaaacttaaatacttcattttttgacccagcaggaggtggggatcctattttataccaacatttattt
>myceto_ZRCBDP0154868_SwampForest
tctttcttctacaattgctcatgcaggctcatctgttgatttagcaattttttctttacatttggcaggtatttcttctattttgggggctattaattttattactacaattattaatatacgagctccaggaattacttttgatcgaatacctttatttgtttgatctgttttaattactgctgttttattgttgttatctcttcctgttttagcaggggctattacaatattattaacagatcgtaatttaaatacttcattttttgatccagcgggagggggagatcctattttatatcaacatttattt
>myceto_ZRCBDP0154869_SwampForest
tctttcttctacaattgctcatgcaggctcatctgttgatttagcaattttttctttacatttggcaggtatttcttctattttgggggctattaattttattactacaattattaatatacgagctccaggaattacttttgatcgaatacctttatttgtttgatctgttttaattactgctgttttattgttgttatctcttcctgttttagcaggggctattacaatattattaacagatcgtaatttaaatacttcattttttgatccagcgggagggggagatcctattttatatcaacatttattt
>myceto_ZRCBDP0154870_SwampForest
tctttcttctactattgctcatgctggatcttctgtagatttagcaattttttctttacatttagcaggtatttcttcaattttaggagcaattaattttatcacaactattattaatatacgagctccaggtattacttttgatcgaatacctttatttgtatgatcagtattaattactgcagtactattattattatctttaccggtattagctggggctattactatattattaacagatcgaaacttaaatacttcattttttgacccagcaggagggggggatcctattttatatcaacatttattt
>myceto_ZRCBDP0154871_SwampForest
cctatcttctacaattgctcatacaggggcatctgtcgatttggccatcttttctttacatttagcagggatctcttctattttaggagccgtaaattttattacaacaattattaatatacgagcacctggaattcaatttgatcgaatacctttatttgtatgatcagttttaattacagctattttattacttttatctttacctgttttagctggagctattacaatattattaactgaccgaaatttaaatacaagtttttttgaccctgctggaggaggagacccaattttatatcaacatttattt
>myceto_ZRCBDP0154875_SwampForest
tttagcatctacaattgctcatgcaggagcttcagttgatttagcaattttttctttacatttagcaggaatttcttcaattttaggagctgtaaattttattactactgtaattaatatacgagccccaggaattacatttgatcgaatacctttatttgtttgatcagttttaattactgctgttttacttttattatcattaccagtattagctggtgctattactatattattaacagatcgaaatttaaatacttctttttttgatccagcaggaggaggagatccaattttataccaacatttattt
>myceto_ZRCBDP0154877_SwampForest
tttagcatctacaattgctcatgcaggagcttcagttgatttagcaattttttctttacatttagcaggaatttcttcaattttaggagctgtaaattttattactactgtaattaatatacgagccccaggaattaaatttgatcgaatacctttatttgtttgatcagttttaattactgctgttttacttttattatcattaccagtattagctggtgctattactatattattaacagatcgaaatttaaatacttctttttttgatccagcaggaggaggagatccaattttataccaacatttattt
>myceto_ZRCBDP0154878_SwampForest
tttatcctcaacaattgctcatacaggagcttctgttgatttagctatcttttctttacatcttgctggtatctcttctattttaggagctgtaaattttattactacaattattaatatacgagcccccggtattcaatttgaccgaatacctttatttgtatgatcagtattaattacagctattcttttattattatctttacctgttttagctggtgctattacaatattattaacagatcgaaatttaaatacaagattttttgatcctgcaggtggaggagaccctattttatatcaacatttattt
>myceto_ZRCBDP0154879_SwampForest
tttatcctcaacaattgctcatacaggagcttctgttgatttagctatcttttctttacatcttgctggtatctcttctattttaggagctgtaaattttattactacaattattaatatacgagcccccggtattcaatttgaccgaatacctttatttgtatgatcagtattaattacagctattcttttattattatctttacctgttttagctggtgctattacaatattattaacagatcgaaatttaaatacaagattttttgatcctgcaggtgggggagatcctattttatatcaacatttattt
>myceto_ZRCBDP0154880_SwampForest
tttagcatctacaattgctcatgcaggagcttcagttgatttagcaattttttctttacatttagcaggaatttcttcaattttaggagctgtaaattttattactactgtaattaatatacgagccccaggaattacatttgatcgaatacctttatttgtttgatcagttttaattactgctgttttacttttattatcattaccagtattagctggtgctattactatattattaacagatcgaaatttaaatacttctttttttgatccagcaggaggaggagatccaattttataccaacatttattt
>myceto_ZRCBDP0154881_SwampForest
cttatcttcaacaattgcccatacaggagcttcagttgatttagcaattttttctcttcatttagcaggtatttcttcaattttaggagctgttaattttattacaacaattattaacatacgagccccaggtattcaatttgatcgaatacctttatttgtttgatctgtattaattacagctattttattattattgtctttacctgttttagctggggccattactatattattaacagaccgaaacttaaatactagcttttttgacccagcaggaggtggagatcctattctttatcaacatttattt
>myceto_ZRCBDP0154883_SwampForest
tttatcctcaacaattgctcatacaggagcttctgttgatttagccattttttcattacatttagcaggaatttcatctattttaggagctgttaactttattacaacaattattaatatacgagcccccggaattcaatttgatcgaatacctttatttgtttgatcagttttaattacagctgtacttcttttactttctttaccagtattagctggagctattacaatattattaacagatcgaaatttaaatactagattctttgacccagctgggggaggagaccctattctttatcaacatttattt
>myceto_ZRCBDP0154884_SwampForest
attagctgctaatattgctcatactggagcgtcagttgatttagctattttttcattacatttagctggtatttcatctattttaggagcagtaaattttattactacaattattaatatacgagctcctggaattagatttgataaaatacctttatttgtatgatcagttcttattacagctattttattattactttctttaccagtattagcaggagctattacaatattattaacagatcgtaatttaaatacttcattttttgatccagctggaggaggagatccaattttataccaacatttattt
>myceto_ZRCBDP0154887_SwampForest
-ttatcttctacaattgctcacgcaggatcatcggtagatttagcaattttttctcttcatttagctggaatttcttctattttaggagctattaattttattacaacaattattaatatacgatcatctggaattacttttgatcgattacctctatttgtttgatctgtattaatcacagctattttattattattatcattaccagtattagcgggggctattactatactattaacagatcgtaatttaaatacatctttttttgacccagcaggagggggagatccaattttataccaacatttattt
>myceto_ZRCBDP0154888_SwampForest
tctttcttcaacaattgctcatactggagcttcagttgacttagctattttttctttacatttagctggtatttcttcaattttaggagctgtaaattttattactactattattaatatacgagctccaggaattcaatttgatcgaatacctttatttgtttgatctgtattaattacagctattcttttactattatctttacctgtattagcaggagctattacaatattattaacagatcgaaatttaaatactagcttctttgatccagctggaggaggagatcctattctttatcaacatttattt
>myceto_ZRCBDP0154889_SwampForest
tttagcatctacaattgctcatgcaggagcttcagttgatttagcaattttttctttacatttagcaggaatttcttcaattttaggagctgtaaattttattactactgtaattaatatacgagccccaggaattacatttgatcgaatacctttatttgtttgatcagttttaattactgctgttttacttttattatcattaccagtattagctggtgctattactatattattaacagatcgaaatttaaatacttctttttttgacccagcaggaggaggagatccaattttataccaacatttattt
>myceto_ZRCBDP0154890_SwampForest
cctatcatcaacaattgctcacgccggtgcatcagttgatttagctattttttctcttcatttagctggaatttcatcaattttaggagctgtaaattttattacaacaattattaatatacgagctcctggaattacttttgatcgaataccattatttgtttgatcagtattaattacagctgttttattacttctttcattaccagttttagctggtgctattactatactattaactgatcgaaatttaaatacttcattttttgatcctgctggaggaggagatccaattttatatcaacatttattt
>myceto_ZRCBDP0154891_SwampForest
tttatcctcaacaattgctcatactggagcatctgttgatttagctattttttctttacatttagctggaatttcttctattttaggagctgttaattttattacaacaattattaatatacgagcccctggaattcaatttgatcgaatacctttatttgtttgatctgtattaattacagcagttttattacttctttcattgcctgttttagcaggagctattacaatattattaacagatcgaaatttaaatactagtttttttgatccagctggaggaggggacccaattttatatcaacatttattt
>myceto_ZRCBDP0154892_SwampForest
tttagcatctacaattgctcatgcaggagcttcagttgatttagcaattttttctttacatttagcaggaatttcttcaattttaggagctgtaaattttattactactgtaattaatatacgagccccaggaattacatttgatcgaatacctttatttgtttgatcagttttaattactgctgttttacttttattatcattaccagtattagctggtgctattactatattattaacagatcgaaatttaaatacttctttttttgatccagcaggaggaggagatccaattttataccaacatttattt
>myceto_ZRCBDP0154893_SwampForest
tctttcttctactattgctcatgctggatcttctgtagatttagcaattttttctttacatttagcaggtatttcttcaattttaggagcaattaattttattacaactattattaatatacgagctccaggtattacttttgatcgaatacctttatttgtatgatcagtattaattactgcagtactattattattatctttaccggtattagctggggctattactatattattaacagatcgaaacttaaatacttcattttttgacccagcaggagggggggatcctattttatatcaacatttattt
>myceto_ZRCBDP0154895_SwampForest
tttatcctcaacaattgctcatacaggagcttctgttgatttagccattttttcattacatttagcaggaatttcatctattttaggagctgttaacttcattacaacaattattaatatacgagcccccggaattcaatttgatcgaatacctttgtttgtttgatcagttttaattacagctgtacttcttttactttctttaccagtattagctggagctattacaatattattaacagatcgaaatttaaatactagattctttgacccagctgggggaggagaccctattctttatcaacatttattt
>myceto_ZRCBDP0154896_SwampForest
tttatcctcaacaattgctcatacaggagcttctgttgatttagccattttttcattacatttagcaggaatttcatctattttaggagctgttaacttcattacaacaattattaatatacgagcccccggaattcaatttgatcgaatacctttatttgtttgatcagttttaattacagctgtacttcttttactttctttaccagtattagctggagctattacaatattattaacagatcgaaatttaaatactagattctttgacccagctgggggaggagaccctattctttatcaacatttattt
>myceto_ZRCBDP0154898_SwampForest
tttatcctcaacaattgctcatacaggagcttctgttgatttagccattttttcattacatttagcaggaatttcatctattttaggagctgttaacttcattacaacaattattaatatacgagcccccggaattcaatttgatcgaatacctttatttgtttgatcagttttaattacagctgtacttcttttactttctttaccagtattagctggagctattacaatattattaacagatcgaaatttaaatactagattctttgacccagctgggggaggagaccctattctttatcaacatttattt
>myceto_ZRCBDP0154899_SwampForest
tctttcatcgactattgcccatgctgggtcttcagttgatttagctattttttctcttcatttagcgggaatttcttctattttaggagctattaattttattactaccattattaatatacgttctgtaggaattacttttgaccggatacctttatttgtatgatcagtattaattacagctattcttcttcttctttcattaccagttttagcgggagctattacaatacttttaacagatcgtaatttaaatacttctttttttgatcctgctgggggaggagaccctattttatatcaacatttattt
>myceto_ZRCBDP0154900_SwampForest
tttatcctcaacaattgctcatacaggagcttctgttgatttagccattttttcattacatttagcaggaatttcatctattttaggagctgttaacttcattacaacaattattaatatacgagcccccggaattcaatttgatcgaatacctttgtttgtttgatcagttttaattacagctgtacttcttttactttctttaccagtattagctggagctattacaatattattaacagatcgaaatttaaatactagattctttgacccagctgggggaggagaccctattctttatcaacatttattt
>myceto_ZRCBDP0154902_SwampForest
tctttcatcgactattgcccatgctgggccttcagttgatttagctattttttctcttcatttagcgggaatttcttctattttaggagctattaattttattactaccattattaatatacgttctgtaggaattacttttgaccggatacctttatttgtatgatcagtattaattacagctattcttcttcttctttcattaccagttttagcgggagctattacaatacttttaacagatcgtaatttaaatacttctttttttgatcctgctgggggaggagaccctattttatatcaacatttattt
>myceto_ZRCBDP0154904_SwampForest
tctttcatcgactattgcccatgctgggtcttcagttgatttagctattttttctcttcatttagcgggaatttcttctattttaggagctattaattttattactaccattattaatatacgttctgtaggaattacttttgaccggatacctttatttgtatgatcagtattaattacagctattcttcttcttctttcattaccagttttagcgggagctattacaatacttttaacagatcgtaatttaaatacttctttttttgatcctgctgggggaggagaccctattttatatcaacatttattt
>myceto_ZRCBDP0154906_SwampForest
-ctttcatcatcaattgcacattcaggagcatcagtagattttgctattttttctttacatttagcaggtatttcttcaattttaggagccgtaaattttattacaacaattattaatatacgatctcctggaataacaatagataaaataccattatttgtatgatcagtatttattacagctattttattacttctgtcattaccagtattagcaggggctattacaatattattaacagatcgaaacctaaatacttcattttttgacccagctggaggaggagatccaattttatatcaacatttattt
>myceto_ZRCBDP0154907_SwampForest
actctcatctactattgctcatataggagcctcagtagatttagctattttttcccttcatttagcaggaatttcctcaattcttggagctattaactttattactacaattattaatatacgatctccaggaattaaatttgatcgaatacctttatttgtttgatcagtattaattactgcaattttactattattatctctaccagtactggcaggagctattactatattattaacagatcgaaatttaaatacttcattttttgacccagcagggggaggagacccaattttatatcaacatttattt
>myceto_ZRCBDP0154911_SwampForest
tctatcttcaactattgctcacgcaggagcatctgttgatttagctattttttctcttcatttagctggtatttcttctattttaggagctattaattttattacaactattattaatatacgatctgtaggaattactcttgatcgaatacctttatttgtttgatcagtattaattactgctattcttttattattatctttacctgttcttgcaggagccattactatattattaacagatcgaaatttaaatacttctttctttgatcctgcaggaggaggagaccctattctttatcaacatttgttt
>myceto_ZRCBDP0154912_SwampForest
tctatcttcaactattgctcacgcaggagcatctgttgatttagctattttttctcttcatttagctggtatttcttctattttaggagctattaattttattacaactattattaatatacgatctgtaggaattactcttgatcgaatacctttatttgtttgatcagtattaattactgctattcttttattattatctttacctgttcttgcaggagccattactatattattaacagatcgaaatttaaatacttctttctttgatcctgcggggggaggagaccctattctttatcaacatttgttt
>myceto_ZRCBDP0154913_SwampForest
actttcatctagaattgcccatgctggagcatctgtagatttagcaatcttttctcttcatttagcaggtatttcttctattttaggagctattaattttattacaacaattattaatatacgagccccaggaataacctttgatcgaatacctttatttgtatgagcagtactcattacagctattcttttattactttccttacctgttttagcaggggctattactatactactaactgatcgtaacctaaatacttctttttttgaccctgctggaggaggtgaccctattctatatcaacatttattt
>myceto_ZRCBDP0154914_SwampForest
tctttcttctactattgctcatgctggatcttctgtagatttagcaattttttctttacatttagcaggtatttcttcaattttaggagcaattaattttattacaactattattaatatacgagctccaggcattacttttgatcgaatacctttatttgtatggtcagtattaatcactgcagtacttttattattatctttaccggtattagctggggctattactatattattaacagatcgaaacttaaatacttcattttttgatccagcaggaggaggagatcctattttatatcaacatttattt
>myceto_ZRCBDP0154915_SwampForest
cttatcttctacaattgctcacgcaggatcatcggtagatttagcaattttttctcttcatttagctggaatttcttctattttaggagctattaattttattacaacaattattaatatacgatcatctggaattacttttgatcgattacctctatttgtttgatctgtattaatcacagctattttattattattatcattaccagtattagcgggggctattactatactattaacagatcgtaatttaaatacatctttttttgacccagcaggagggggagatccaattttataccaacatttattt
>myceto_ZRCBDP0154917_SwampForest
tttatcctcaacaattgctcatacaggagcttctgttgatttagccattttttcattacatttagcaggaatttcatctattttaggagctgttaacttcattacaacaattattaatatacgagcccccggaattcaatttgatcgaatacctttgtttgtttgatcagttttaattacagctgtacttcttttactttctttaccagtattagctggagctattacaatattattaacagatcgaaatttaaatactagattctttgacccagctgggggaggagaccctattctttatcaacatttattt
>myceto_ZRCBDP0154918_SwampForest
gctgtcatctagtattgcccatgctggagcatccgtagatttagcaattttttctcttcatttagcaggtatttcttcaattttaggagcaattaatttcattacaacaatcattaatatacgagcccctggaataacttttgatcgaatacccttatttgtttgagcagttcttattacagctatcttactattactttcattacctgttctagcaggagctattactatactattaactgaccgtaatttaaatacttctttttttgacccagcaggaggaggagaccctatcttatatcaacatttattt
>myceto_ZRCBDP0154919_SwampForest
attatctaatattattgctcatgaaggagcttctgtagattttgcaattttttcccttcatttagcaggaatttcttctattttaggagcagtaaattttattactacaattctaaatatacgagcaccaggcatttcttttgaccaaatacctttattcgtttgatcagtattaattactgcaattcttttattactttcattaccagtattagcaggtgctattacaatattacttacagatcgaaatttaaatacatctttttttgatcctataggaggaggagatccaattctttatcaacatctattt
>myceto_ZRCBDP0154921_SwampForest
tttatcctcaacaattgctcatacaggggcttctgttgatttagccattttttcattacatttagcaggaatttcatctattttaggagctgttaacttcattacaacaattattaatatacgagcccccggaattcaatttgatcgaatacctttatttgtttgatcagttttaattacagctgtacttcttttactttctttaccagtattagctggagctattacaatattattaacagatcgaaatttaaatactagattctttgacccagctggaggaggagaccctattctttatcaacatttattt
>myceto_ZRCBDP0154922_SwampForest
tttatcctcaacaattgctcatacaggagcttctgttgatttagccattttttcattacatttagcaggaatttcatctattttaggagctgttaacttcattacaacaattattaatatacgagcccccggaattcaatttgatcgaatacctttatttgtttgatcagttttaattacagctgtacttcttttactttctttaccagtattagctggagctattacaatattattaacagatcgaaatttaaatactagattctttgacccagctgggggaggagaccctattctttatcaacatttattt
>myceto_ZRCBDP0154923_SwampForest
tttatcctcaacaattgctcatacaggagcttctgttgatttagccattttttcattacatttagcaggaatttcatctattttaggagctgttaacttcattacaacaattattaatatacgagcccccggaattcaatttgatcgaatacctttatttgtttgatcagttttaattacagctgtacttcttttactttctttaccagtattagctggggctattacaatattattaacagatcgaaatttaaatactagattctttgatccagctggaggaggagaccctattctttatcaacatttattt
>myceto_ZRCBDP0154924_SwampForest
tctttcatcaacaattgcccatgctggggcatcagttgatttagctattttttcccttcatttagctggaatttcctcaatccttggagctgtaaattttattacaacaatcattaatatacgagcttctggaattacttttgatcgaatacccttatttgtttgatcggtattaattacagctgttcttcttcttctctcattaccagttttagccggggctattacaatattattaactgatcgaaatttaaatacatcattttttgatcctgcaggaggaggagacccaattttataccaacatttattt
>myceto_ZRCBDP0154925_SwampForest
tctttcttctactattgctcatgctggatcttctgtagatttagcaattttttctttacatttagcaggtatttcttcaattttaggagcaattaattttattacaactattattaatatacgagctccaggtattacttttgatcgaatacctttatttgtatgatcagtattaattactgcagtacttttattattatctttaccggtattagctggggctattactatattattaacagatcgaaacttaaatacttcattttttgacccagcaggagggggggatcctattttataccaacatttattt
>myceto_ZRCBDP0154926_SwampForest
tttatcctcatctattgctcatacaggagcttctgttgatttaactattttttctctccatttagctggtatttcctcaattttaggagctattaattttattacaactattattaatatacgagccccaggaatttattttgacaaaatacctctatttgtttgatctgtttttattacagctattcttcttcttctttctcttccagttctagcaggagctattactatacttttaacagaccgaaatattaatacatcattttttgaccccgcaggaggaggagacccaattctttatcaacatctattt
>myceto_ZRCBDP0154927_SwampForest
actctcatctactattgctcatataggagcctcagtagatttagctattttttcccttcatttagcaggaatttcctcaattcttggagctattaactttattactacaattattaatatacgatctccaggaattaaatttgatcgaatacctttatttgtttgatcagtattaattactgcaattttactattattatctctaccagtactggcaggagctattactatattattaacagatcgaaatttaaatacttcattttttgacccagcaggaggaggagacccaattttatatcaacatttattt
>myceto_ZRCBDP0154928_SwampForest
tctatcttcaactattgctcacgcaggagcatctgttgatttagctattttttctcttcatttagctggtatttcttctattttaggagctattaattttattacaactattattaatatacgatctgtaggaattactcttgatcgaatacctttatttgtttgatcagtattaattactgctattcttttattattatctttacctgttcttgcaggagccattactatattattaacagatcgaaatttaaatacttctttctttgatcctgcaggaggaggagaccctattctttatcaacatttgttt
>myceto_ZRCBDP0154929_SwampForest
tctttcttctacaattgctcatgcaggctcatctgttgatttagcaattttttctttacatttggcaggtatttcttctattttgggagctattaattttattactacaattattaatatacgagctccagggattacttttgatcgaatacctttatttgtttgatctgttttaattactgctgttttattgttattatctcttcctgttttagcgggggctattacaatattattaacagatcgtaatttaaatacttcattttttgatccagcgggagggggggatcctattttatatcaacatttattt
>myceto_ZRCBDP0154930_SwampForest
tctttcttctactattgctcatgctggatcttctgtagatttagcaattttttctttacatttagcaggtatttcttcaattttaggagcaattaattttattacaactattattaatatacgagctccaggtattacttttgatcgaatacctttatttgtatgatcagtattaattactgcagtacttttattattatctttaccggtattagccggggctattactatattattaacagatcgaaacttaaatacttcattttttgacccagcaggaggtggggatcctattttataccaacatttattt
>myceto_ZRCBDP0154933_SwampForest
actctcatctactattgctcatataggagcctcagtagatttagctattttttcccttcatttagcaggaatttcctcaattcttggagctattaactttattactacaattattaatatacgatctccaggaattaaatttgatcgaatacctttatttgtttgatcagtattaattactgcaattttactattattatctctaccagtactggcaggagctattactatattattaacagatcgaaatttaaatacttcattttttgacccagcaggaggaggagacccaattttatatcaacatttattt
>myceto_ZRCBDP0154935_SwampForest
actttcatctagaattgcccatgctggagcatctgtagatttagcaatcttttctcttcatttagcaggtatttcttctattttaggagctattaattttattacaacaattattaatatacgagccccaggaataacctttgatcgaatacctttatttgtatgagcagtactcattacagctattcttttattactttccttacctgttttagcaggggctattactatactactaactgatcgtaacctaaatacttctttttttgaccctgctggaggaggtgaccctattctatatcaacatttattt
>myceto_ZRCBDP0154937_SwampForest
actttcatccacaattgcacattctggagcatcagtagatttaactattttttcacttcatttagcaggaatttcctctatcttaggagctgtaaattttattacaacaattattaatatacgatctccaggaatttcatttaaccaaatacctttatttgtatgatctgtattaattactgctattttattattactttctttacctgtattagcaggagctattaccatacttctcacagatcgaaatttaaacacttcattttttgatcccgccggaggaggagaccctattctttatcaacatttattt
>myceto_ZRCBDP0154939_SwampForest
tctttcttctacaattgctcatgcaggctcttctgtagatttagctattttttctcttcatttagcaggaatttcttctattttaggggcaattaactttattacaacaattattaatatacgttctccaggaattacttttgatcgaatacctttatttgtatgatcagtattaattacagcagttttacttcttttatcattacctgttttagcgggagctattacaatattattaactgatcgaaatttaaatacttctttttttgaccctgccggaggaggagaccctattttatatcaacatctattt
>myceto_ZRCBDP0154940_SwampForest
cctttcttcaacaattgcacacgcaggagcttctgtcgatttagcaattttttctcttcatttagctgggatttcttctattttaggggctattaattttattactacaattattaatatacgagctcctggaatttcttttgatcgaatacctctttttgtttgatcagttttaattacagctattctcttattattatccttacctgtattagcaggtgctattacaatattattaacagatcgaaatttaaatacatcattttttgaccctgcaggagggggagaccctattttatatcaacatttattt
>myceto_ZRCBDP0154941_SwampForest
cctttcttcaacaattgcacacgcaggagcttctgtcgatttagcaattttttctcttcatttagctgggatttcttctattttaggggctattaattttattactacaattattaatatacgagctcctggaatttcttttgatcgaatacctctttttgtttgatcagttttaattacagctattctcttattattatccttacctgtattagcaggtgctattacaatattattaacagatcgaaatttaaatacatcattttttgaccctgcaggagggggagaccctattttatatcaacatttattt
>myceto_ZRCBDP0154942_SwampForest
tctatcttcaactattgctcacgcaggagcatctgttgatttagctattttttctcttcatttagctggtatttcttctattttaggagctattaattttattacaactattattaatatacgatctgtaggaattactcttgatcgaatacctttatttgtttgatcagtattaattactgctattcttttattattatctttacctgttcttgcaggagccattactatattattaacagatcgaaatttaaatacttctttctttgatcctgcggggggaggagaccctattctttatcaacatttgttt
>myceto_ZRCBDP0154945_SwampForest
actctcatctactattgctcatataggagcctcagtagatttagctattttttcccttcatttagcaggaatttcctcaattcttggagctattaactttattactacaattattaatatacgatctccaggaattaaatttgatcgaatacctttatttgtttgatcagtattaattactgcaattttactattattatctctaccagtactggcaggagctattactatattattaacagatcgaaatttaaatacttcattttttgacccagcaggaggaggagacccaattttatatcaacatttattt
>myceto_ZRCBDP0154947_SwampForest
tctttcttctactattgctcatgctggatcttctgtagatttagcaattttttctttacatttagcaggtatttcttcaattttaggagcaattaattttattacaactattattaatatacgagctccaggtattacttttgatcgaatacctttatttgtatgatcagtattaattactgcagtactattattattatctttaccggtattagctggggctattactatattattaacagatcgaaacttaaatacttcattttttgacccagcaggagggggggatcctattttatatcaacatttattt
>myceto_ZRCBDP0154948_SwampForest
actttcatcttctattgcccatgctggatcatcagttgatttagctattttttctcttcatcttgctggtatttcttcaattttaggagcaattaattttattactacaattattaatatgcgagcccccggcctatcttttgatcaattacctttatttgtatgatctgtattaattacagcagtacttttattattatccttgccagtattagctggagctattactatattattaacagatcgaaatctaaatacatctttctttgatcctgcaggagggggagacccaatcctttaccaacatttattt
>myceto_ZRCBDP0154949_SwampForest
tctatcttcaactattgctcacgcaggagcatctgttgatttagctattttttctcttcatttagctggtatttcttctattttaggagctattaattttattacaactattattaatatacgatctgtaggaattactcttgatcgaatacctttatttgtttgatcagtattaattactgctattcttttattattatctttacctgttcttgcaggagccattactatattattaacagatcgaaatttaaatacttctttctttgatcctgcagggggaggagaccctattctttatcaacatttgttt
>myceto_ZRCBDP0154950_SwampForest
tctttcttcaacaattgctcatactggagcttcagttgacttagctattttttctttacatttagctggtatttcttcaattttaggagctgtaaattttattactactattattaatatacgagctccaggaattcaatttgatcgaatacctttatttgtttgatctgtattaattacagctattcttttactattatctttacctgtattagcaggagctattacaatattattaacagatcgaaatttaaatactagcttctttgatccagctggaggaggagatcctattctttatcaacatttattt
>myceto_ZRCBDP0154951_SwampForest
tctatcttcaactattgctcacgcaggagcatctgttgatttagctattttttctcttcatttagctggtatttcttctattttaggagctattaattttattacaactattattaatatacgatctgtaggaattactcttgatcgaatacctttatttgtttgatcagtattaattactgctattcttttattattatctttacctgttcttgcaggagccattactatattattaacagatcgaaatttaaatacttctttctttgatcctgcagggggaggagaccctattctttatcaacatttgttt
>myceto_ZRCBDP0154952_SwampForest
tctttcttctacaattgctcatgcaggctcatctgttgatttagcaattttttctttacatttggcaggtatttcttctattttgggagctattaattttattactacaattattaatatacgagccccagggattacttttgatcgaatacctttatttgtttgatctgttttaattactgctgttttattgttattatctcttcctgttttagcaggggctattacaatattattaacagatcgtaatttaaatacttcattttttgatccagcgggagggggagatcctattttatatcaacatttattt
>myceto_ZRCBDP0154954_SwampForest
tttatcctcatctattgctcatacaggagcttctgttgatttaactattttttctctccatttagctggtatttcctcaattttaggagctattaattttattacaactattattaatatacgagccccaggaatttattttgacaaaatacctctatttgtttgatctgtttttattacagctattcttcttcttctttctcttccagttctagcaggagctattactatacttttaacagaccgaaatattaatacatcattttttgaccccgcaggaggaggagacccaattctttatcaacatctattt
>myceto_ZRCBDP0154956_SwampForest
cttatcttctacaattgctcacgcaggatcatcggtagatttagcaattttttctcttcatttagctggaatttcttctattttaggagctattaattttattacaacaattattaatatacgatcatctggaattacttttgatcgattacctctatttgtttgatctgtattaatcacagctattttattattattatcattaccagtattagcgggggctattactatactattaacagatcgtaatttaaatacatctttttttgacccagcaggagggggagatccaattttataccaacatttattt
>myceto_ZRCBDP0154958_SwampForest
tctgtcctctacaattgcccatacaggagcttcagtagatttagctattttttccttacatttagcaggtatctcttcaattttaggtgctgttaattttatcacaactattattaatatacgagccccaggaattcaatttgaccgaatacctttatttgtttgatcagttttaattacagcagtattattattactttcattaccagttttagccggagcaattactatattattaacagaccgaaatttaaatactagtttctttgaccctgctggaggaggagacccaattttataccaacatttattt
>myceto_ZRCBDP0154959_SwampForest
actttcatcatctatcgcccattcaggagcttctgttgatttggctattttttctcttcacttagccggaatttcttctattttaggagccgtaaattttattacaacaattatcaatatacgatctccaggaataacaatagataaaatacctttatttgtatgatctgtatttattacagccattttattacttttatctttacctgtattagctggagctattacaatattattaacagatcgtaatttaaatacctcattttttgacccagctggaggaggagaccctattttatatcaacatttattt
>myceto_ZRCBDP0154961_SwampForest
tctttcttctactattgctcatgctggatcttctgtagatttagcaattttttctttacatttagcaggtatttcttcaattttaggagcaattaattttattacaactattattaatatacgagctccaggtattacttttgatcgaatacctttatttgtatgatcagtattaattactgcagtacttttattattatctttaccggtattagctggggctattactatattattaacagatcgaaacttaaatacttcattttttgacccagcaggaggtggggatcctattttataccaacatttattt
>myceto_ZRCBDP0154962_SwampForest
tctttcttctactattgctcatgctggatcttctgtagatttagcaattttttctttacatttagcaggtatttcttcaattttaggagcaattaattttattacaactattattaatatacgagctccaggtattacttttgatcgaatacctttatttgtatgatcagtattaattactgcagtacttttattattatctttaccggtattagctggggctattactatattattaacagatcgaaacttaaatacttcattttttgacccagcaggaggtggggatcctattttataccaacatttattt
>myceto_ZRCBDP0154963_SwampForest
tctatcttcaactattgctcacgcaggagcatctgttgatttagctattttttctcttcatttagctggtatttcttctattttaggagctattaattttattacaactattattaatatacgatctgtaggaattactcttgatcgaatacctttatttgtttgatcagtattaattactgctattcttttattattatctttacctgttcttgcaggagccattactatattattaacagatcgaaatttaaatacttctttctttgatcctgcaggaggaggagaccctattctttatcaacatttgttt
>myceto_ZRCBDP0154964_SwampForest
attatcttcaattattgcacatgctggagcttcagttgatttaacaattttttctcttcatttagccggaatttcttcaattttaggagcaattaattttattacaacaattattaatatacgagctacaggaattacttttgatcgtataccattatttgtttgatctgtttttattacagctattttactacttttatcattaccagttttagctggagctattaccatattattaacagatcgaaatttaaatacttctttttttgaccctgctggaggaggagatccaatcttatatcaacatctattt
>myceto_ZRCBDP0154966_SwampForest
tctatcttcaactattgctcacgcaggagcatctgttgatttagctattttttctcttcatttagctggtatttcttctattttaggagctattaattttattacaactattattaatatacgatctgtaggaattactcttgatcgaatacctttatttgtttgatcagtattaattactgctattcttttattattatctttacctgttcttgcaggagccattactatattattaacagatcgaaatttaaatacttctttctttgatcctgcggggggaggagaccctattctttatcaacatttgttt
>myceto_ZRCBDP0154968_SwampForest
tctatcttcaactattgctcacgcaggagcatctgttgatttagctattttttctcttcatttagctggtatttcttctattttaggagctattaattttattacaactattattaatatgcgatctgtaggaattactcttgatcgaatacctttatttgtttgatcagtattaattactgctattcttttattattatctttacctgttcttgcaggagccattactatattattaacagatcgaaatttaaatacttctttctttgatcctgcggggggaggagaccctattctttatcaacatttattt
>myceto_ZRCBDP0154969_SwampForest
cctttcttcaacaattgcacatgcaggagcttctgtcgatttagcaattttttctcttcatttagctgggatttcttctattttaggagctattaattttattactacaattattaatatacgagctcctggaatttcttttgatcgaatacctctttttgtttgatcagttttaattacagctattctcttattattatccttacctgtattagcaggcgctattacaatattgttaacagatcgaaacttaaatacatcattttttgaccccgcaggagggggagaccctattttataccaacatttattt
>myceto_ZRCBDP0154971_SwampForest
tctatcttcaactattgctcacgcaggagcatctgttgatttagctattttttctcttcatttagctggtatttcttctattttaggagctattaattttattacaactattattaatatacgatctgtaggaattactcttgatcgaatacctttatttgtttgatcagtattaattactgctattcttttattactatctttacctgttcttgcaggagccattactatattattaacagatcgaaatttaaatacttctttctttgatcctgcggggggaggagaccctattctttatcaacatttgttt
>myceto_ZRCBDP0154976_SwampForest
cctatcttctacaattgctcatacaggagcatctgtcgatttggccatcttttctttacatttagcagggatctcttctattttaggggccgtaaattttattacaacaattattaatatacgagcacctggaattcaatttgatcgaatacctttatttgtatgatcagttttaattacagctattttattacttttatctttacctgttttagctggagctattacaatattattaactgaccgaaatttaaatacaagtttttttgaccctgctggaggaggagacccaattttatatcaacatttattt
>myceto_ZRCBDP0154978_SwampForest
tctatcttcaactattgctcacgcaggagcatctgttgatttagctattttttctcttcatttagctggtatttcttctattttaggagctattaattttattacaactattattaatatacgatctgtgggaattactcttgatcgaatacctttatttgtttgatcagtattaattactgctattcttttattattatctttacctgttcttgcaggagccattactatattattaacagatcgaaatttaaatacttctttctttgatcctgcaggagggggagaccctattctttatcaacatttgttt
>myceto_ZRCBDP0154982_SwampForest
cttatcctcaactattgcccatgctggatcttctgtagatttagctattttttctttacatttagccggaatctcctcaattttaggggcaattaattttattaccacaattattaatatacgatccccaggaattacttttgatcgaatacctctatttgtttgatcagtattaatcacagctattttacttcttctttctttacctgttttagcgggagctattacaatattattaacagatcgaaatttaaatacttctttttttgatccagcgggaggaggggatcctattttatatcaacatttattt
>myceto_ZRCBDP0154983_SwampForest
cctttcatcatcaattgcacattcaggagcatcagtagattttgctattttttctttacatttagcaggtatttcttcaattttaggagccgtaaattttattacaacaattattaatatacgatctcctggaataacaatagataaaataccattatttgtatgatcagtatttattacagctattttattacttctgtcattaccagtattagcaggggctattacaatattattaacagatcgaaacctaaatacttcattttttgacccagctggaggaggagatccaattttatatcaacatttattt
>myceto_ZRCBDP0154987_SwampForest
cctttcttctactattgcacatgcaggagcatcagtagatttagctattttttctcttcatttagcaggaatttcttctattttaggggctattaactttattacaacaattattaatatacgagctccaggaattacatttgatcgagtccctttatttgtttgatctgttttaattactgccgttttattattactatctttaccagtattagcaggggctatcactatattattgacagatcgaaatttaaatacatcattttttgatccagcaggaggaggagaccctattttatatcaacatttattt
>myceto_ZRCBDP0154988_SwampForest
tctttcatcgactattgcccatgctgggtcttcagttgatttagctattttttctcttcatttagcgggaatttcttctattttaggagctattaattttattactaccattattaatatacgttctgtaggaattacttttgaccggatacctttatttgtatgatcagtattaattacagctattcttcttcttctttcattaccagttttagcgggagctattacaatacttttaacagatcgtaatttaaatacttctttttttgatcctgctggggggggagaccctattttatatcaacatttattt
>myceto_ZRCBDP0154989_SwampForest
tctttcttcaacaattgctcatactggagcttcagttgacttagctattttttctttacatttagctggtatttcttcaattttaggagctgtaaattttattactactattattaatatacgagctccaggaattcaatttgatcgaatacctttatttgtttgatctgtattaattacagctattcttttactattatctttacctgtattagcaggagctattacaatattattaacagatcgaaatttaaatactagcttctttgatccagctggaggaggagatcctattctttatcaacatttattt
>myceto_ZRCBDP0154991_SwampForest
tttagcatcaaatattgctcatgttggagcttccgttgatttagctattttttctcttcatttagcgggaatttcttcaattttaggagcagtaaattttattactacaatttttaatataaaaacccctggaatttcatttgaccaaataccattatttgtttgatcagttttaatcacagcaattttattattactctctttaccagttttagctggagcaattactatactattaacagaccgaaatttaaatacatcgttctttgacccttcaggaggaggagatccaattttatatcaacatttattc
>myceto_ZRCBDP0154994_SwampForest
tttagctgcttcaattgcccattctggagcttctgttgatttatcaattttttctcttcatcttgcaggaatttcttcaattcttggagcagtaaattttattacaacaattattaatatacgaactccaaatataagttttactcaaataccactatttgtatgatcagttttaattacggcaattttacttttattatcattacctgtattagctggagctattactatacttttaactgatcgaaacttaaatacaacattttttgatccagctggtgggggtgatcctattttataccaacatttattt
>myceto_ZRCBDP0154995_SwampForest
-ctttcttcaacaattgcacatgcaggagcttctgtcgatttagcaattttttctcttcatttagctgggatttcttctattttaggagctattaattttattactacaattattaatatacgagctcctggaatttcttttgatcgaatacctctttttgtttgatcagttttaattacagctattctcttattattatccttacctgtattagcaggcgctattacaatattgttaacagatcgaaacttaaatacatcattttttgaccctgcaggggggggagaccctattttataccaacatttattt
>myceto_ZRCBDP0154996_SwampForest
-ctttcttcaacaattgcacatgcaggagcttctgtcgatttagcaattttttctcttcatttagctgggatttcttctattttaggagctattaattttattactacaattattaatatacgagctcctggaatttcttttgatcgaatacctctttttgtttgatcagttttaattacagctattctcttattattatccttacctgtattagcaggcgctattacaatattgttaacagatcgaaacttaaatacatcattttttgaccccgcaggagggggagaccctattttataccaacatttattt
>myceto_ZRCBDP0154997_SwampForest
gctgtcatctagtattgcccatgctggagcatccgtagatttagcaattttttctcttcatttagcaggtatttcttcaattttaggagcaattaatttcattacaacaatcattaatatacgagcccctggaataacttttgatcgaatacccttatttgtttgagcagttcttattacagctatcttactattactttcattacctgttctagcaggagctattactatactattaactgaccgtaatttaaatacttctttttttgacccagcaggaggaggggaccctatcttatatcaacatttattt
>myceto_ZRCBDP0155003_SwampForest
cctttcatctacaatcgcccattcaggatcatctgtagatttagctattttttctttacatttagccggtatttcttctattttgggggcaattaattttattactacaattattaatatacgttcgccaggtatttcatttgatcgaatacctttatttgtatgatcagtattaattacagctgttttattactcctttctctcccagttttagccggagctattactatattattaacagatcgaaatttaaatacatctttttttgatcctgctggagggggtgatccaattttataccaacatttattt
>myceto_ZRCBDP0155004_SwampForest
tttagcatcaaatattgctcatgttggagcttccgttgatttagctattttttctcttcatttagcgggaatttcttcaattttaggagcagtaaattttattactacaatttttaatataaaaacccctggaatttcatttgaccaaataccattatttgtttgatcagttttaatcacagcaattttattattactctctttaccagttttagctggagcaattactatactattaacagaccgaaatttaaatacatcgttctttgacccttcaggaggaggagatccaattttatatcaacatttattc
>myceto_ZRCBDP0155007_SwampForest
cctatcttctacaattgctcatacaggagcatctgtcgatttggccatcttttctttacatttagcagggatctcttctattttaggggccgtaaattttattacaacaattattaatatacgagcacctggaattcaatttgatcgaatacctttatttgtatgatcagttttaattacagctattttattacttttatctttacctgttttagctggagctattacaatattattaactgaccgaaatttaaatacaagtttttttgaccctgctggaggaggagacccaattttatatcaacatttattt
>myceto_ZRCBDP0155009_SwampForest
actttcatctagaattgcccatgctggagcatctgtagatttagcaatcttttctcttcatttagcaggtatttcttctattttaggagctattaattttattacaacaattattaatatacgagccccaggaataacctttgatcgaatacctttatttgtatgagcagtactcattacagctattcttttattactttccttacctgttttagcaggggctattactatactactaactgatcgtaacctaaatacttctttttttgaccctgctggaggaggtgaccctattctatatcaacatttattt
>myceto_ZRCBDP0155011_SwampForest
cttatcttctacaattgctcacgcaggatcatcggtagatttagcaattttttctcttcatttagctggaatttcttctattttaggagctattaattttattacaacaattattaatatacgatcatctggaattacttttgatcgattacctctatttgtttgatctgtattaatcacagctattttattattattatcattaccagtattagcgggggctattactatactattaacagatcgtaatttaaatacatctttttttgacccagcaggagggggagatccaattttataccaacatttattt
>myceto_ZRCBDP0155012_SwampForest
actctcatctactattgctcatataggagcctcagtagatttagctattttttcccttcatttagcaggaatttcctcaattcttggagctattaactttattactacaattattaatatacgatctccaggaattaaatttgatcgaatacctttatttgtttgatcagtattaattactgcaattttactattattatctctaccagtactggcaggagctattactatattattaacagatcgaaatttaaatacttcattttttgacccagcaggaggaggagacccaattttatatcaacatttattt
>myceto_ZRCBDP0155013_SwampForest
cttatcttctacaattgctcacgcaggatcatcggtagatttagcaattttttctcttcatttagctggaatttcttctattttaggagctattaattttattacaacaattattaatatacgatcatctggaattacttttgatcgattacctctatttgtttgatctgtattaatcacagctattttattattattatcattaccagtattagcgggggctattactatactattaacagatcgtaatttaaatacatctttttttgacccagcaggaggaggagacccaattttatatcaacatttattt
>myceto_ZRCBDP0155014_SwampForest
actctcatctactattgctcatataggagcctcagtagatttagctattttttcccttcatttagcaggaatttcctcaattcttggagctattaactttattactacaattattaatatacgatctccaggaattaaatttgatcgaatacctttatttgtttgatcagtattaattactgcaattttactattattatctctaccagtactggcaggagctattactatattattaacagatcgaaatttaaatacttcattttttgacccagcagggggaggagacccaattttatatcaacatttattt
>myceto_ZRCBDP0155015_SwampForest
actctcatctactattgctcatataggagcctcagtagatttagctattttttcccttcatttagcaggaatttcctcaattcttggagctattaactttattactacaattattaatatacgatctccaggaattaaatttgatcgaatacctttatttgtttgatcagtattaattactgcaattttactattattatctctaccagtactggcaggagctattactatattattaacagatcgaaatttaaatacttcattttttgacccagcaggaggaggagacccaattttatatcaacatttattt
>myceto_ZRCBDP0155017_SwampForest
actttcatcatctatcgcccattcaggagcttctgttgatttggctattttttctcttcacttagccggaatttcttctattttaggagccgtaaattttattacaacaattatcaatatacgatctccaggaataacaatagataaaatacctttatttgtatgatctgtatttattacagccattttattacttttatctttacctgtattagctggagctattacaatattattaacagatcgtaatttaaatacctcattttttgacccagctggaggaggagaccctattttatatcaacatttattt
>myceto_ZRCBDP0155019_SwampForest
tctttcttctactattgctcatgctggatcttctgtagatttagcaattttttctttacatttagcaggtatttcttcaattttaggagcaattaattttattacaactattattaatatacgagctccaggtattacttttgatcgaatacctttatttgtatgatcagtattaattactgcagtacttttattattatctttaccggtattagctggggctattactatattattaacagatcgaaacttaaatacttcattttttgacccagcaggaggtggggatcctattttataccaacatttattt
>myceto_ZRCBDP0155022_SwampForest
tctgtcctctacaattgcccatacaggagcttcagtagatttagctattttttccttacatttagcaggtatctcttcaattttaggtgctgttaattttatcacaactattattaatatacgagccccaggaattcaatttgaccgaatgcctttatttgtttgatcagttttaattacagcagtattattattactttcattaccagttttagccggagcaattactatattattaacagaccgaaatttaaatactagtttctttgaccctgctggaggaggagacccaattttataccaacatttattt
>myceto_ZRCBDP0155041_SwampForest
tctttcttctactattgctcatgctggatcttctgtagatttagcaattttttctttacatttagcaggtatttcttcaattttaggagcaattaattttattacaactattattaatatacgagctccaggtattacttttgatcgaatacctttatttgtatgatcagtattaattactgcagtacttttattattatctttaccggtattagctggggctattactatattattaacagatcgaaacttaaatacttcattttttgacccagcgggaggtggggatcctattttataccaacatttattt
>myceto_ZRCBDP0155042_SwampForest
-ctttcatcatcaattgcacattcaggagcatcagtagattttgctattttttctttacatttagcaggtatttcttcaattttaggagccgtaaattttattacaacaattattaatatacgatctcctggaataacaatagataaaataccattatttgtatgatcagtatttattacagctattttattacttctgtcattaccagtattagcaggggctattacaatattattaacagatcgaaacctaaatacttcattttttgacccagctggaggaggagatccaattttatatcaacatttattt
>myceto_ZRCBDP0155043_SwampForest
tctttcttctacaattgctcatgcaggctcatctgttgatttagcaattttttctttacatttggcaggtatttcttctattttgggggctattaattttattactacaattattaatatacgagctccagggattacttttgatcgaatacctttatttgtttgatctgttttaattactgctgttttattgttattatctcttcctgttttagcaggggctattacaatattattaacagatcgtaatttaaatacttcattttttgatccagcgggaggaggagatcctattttatatcaacatttattt
>myceto_ZRCBDP0155045_SwampForest
tctgtcctctacaattgcccatacaggagcttcagtagatttagctattttttccttacatttagcaggtatctcttcaattttaggtgctgttaattttatcacaactattattaatatacgagccccaggaattcaatttgaccgaatacctttatttgtttgatcagttttaattacagcagtattattattactttcattaccagttttagccggagcaattactatattattaacagaccgaaatttaaatactagtttctttgaccctgctggaggaggagacccaattttataccaacatttattt
>myceto_ZRCBDP0155047_SwampForest
attagctgctaatattgctcatactggagcatcagttgatttagctattttttcattacatttagctggtatttcatctattttaggagcagtaaattttattactacaattattaatatacgagctcctggaattagatttgataaaatacctttatttgtatgatcagttcttattacagctattttattattactttctttaccagtactagcaggagctatcacaatattattaacagatcgtaatttaaatacctcattttttgatccagctggaggaggagatccaattttataccaacatttattt
>myceto_ZRCBDP0155048_SwampForest
tttagctgcttcaattgcccattctggagcttctgttgatttatcaattttttctcttcatcttgcaggaatttcttcaattcttggagcagtaaattttattacaacaattattaatatacgaactccaaatataagttttactcaaataccactatttgtatgatcagttttaattacggcaattttacttttattatcattacctgtattagctggagctattactatacttttaactgatcgaaacttaaatacaacattttttgatccagctggtgggggtgatcctattttataccaacatttattt
>myceto_ZRCBDP0155049_SwampForest
tctttcttctactattgctcatgctggatcttctgtagatttagcaattttttctttacatttagcaggtatttcttcaattttaggagcaattaattttattacaactattattaatatacgagctccaggtattacttttgatcgaatacctttatttgtatgatcagtattaattactgcagtacttttattattatctttaccggtattagctggggctattactatattattaacagatcgaaacttaaatacttcattttttgacccagcgggaggtggggatcctattttataccaacatttattt
>myceto_ZRCBDP0155051_SwampForest
tctttcttctactattgctcatgctggatcttctgtagatttagcaattttttctttacatttagcaggtatttcttcaattttaggagcaattaattttattacaactattattaatatacgagctccaggtattacttttgatcgaatacctttatttgtatgatcagtattaattactgcagtactattattattatctttaccggtattagctggggctattactatattattaacagatcgaaacttaaatacttcattttttgacccagcaggagggggggatcctattttatatcaacatttattt
>myceto_ZRCBDP0155053_SwampForest
tctttcttctacaattgctcatgcaggctcatctgttgatttagcaattttttctttacatttggcaggtatttcttctattttgggggctattaattttattactacaattattaatatacgagctccagggattacttttgatcgaatacctttatttgtttgatctgttttaattactgctgttttattgttattatctcttcctgttttagcaggggctattacaatattattaacagatcgtaatttaaatacttcattttttgatccagcgggagggggagatcctattttatatcaacacttattt
>myceto_ZRCBDP0155055_SwampForest
tttatcctcatctattgctcatacaggagcttctgttgatttaactattttttctctccatttagctggtatttcctcaattttaggagctattaattttattacaactattattaatatacgagccccaggaatttattttgacaaaatacctctatttgtttgatctgtttttattacagctattcttcttcttctttctcttccagttctagcaggagctattactatacttttaacagaccgaaatattaatacatcattttttgaccccgcaggaggaggagacccaattctttatcaacatctattt
>myceto_ZRCBDP0155056_SwampForest
tttagcatcaaatattgctcatgttggagcttccgttgatttagctattttttctcttcatttagcgggaatttcttcaattttaggagcagtaaattttattactacaatttttaatataaaaacccctggaatttcatttgaccaaataccattatttgtttgatcagttttaatcacagcaattttattattactctctttaccagttttagctggagcaattactatactattaacagaccgaaatttaaatacatcgttctttgacccttcaggaggaggagatccaattttatatcaacatttattc
>myceto_ZRCBDP0155057_SwampForest
tttagcatcaaatattgctcatgttggagcttccgttgatttagctattttttctcttcatttagcgggaatttcttcaattttaggagcagtaaattttattactacaatttttaatataaaaacccctggaatttcatttgaccaaataccattatttgtttgatcagttttaatcacagcaattttattattactctctttaccagttttagctggagcaattactatactattaacagaccgaaatttaaatacatcgttctttgacccttcaggaggaggagatccaattttatatcaacatttattc
>myceto_ZRCBDP0155058_SwampForest
tttagcatcaaatattgctcatgttggagcttccgttgatttagctattttttctcttcatttagcgggaatttcttcaattttaggagcagtaaattttattactacaatttttaatataaaaacccctggaatttcatttgaccaaataccattatttgtttgatcagttttaatcacagcaattttattattactctctttaccagttttagctggagcaattactatactattaacagaccgaaatttaaatacatcgttctttgacccttcaggaggaggagatccaattttatatcaacatttattc
>myceto_ZRCBDP0155059_SwampForest
tctttcatctacaattgctcatgctggagcatcagttgatttagcaattttttcacttcatttagctgggatttcttcaattcttggagctgtaaattttattacaacaattattaatatacgagcttcaggaatttcatttgatcgaatacccttatttgtttgatcagttttaattactgctgttcttcttcttctttctttaccagttttagctggagcaattactatattattaactgatcgaaatttaaatacatcattttttgatcctgcaggaggaggtgatccaattttatatcaacatttattt
>myceto_ZRCBDP0155060_SwampForest
cctatcttctacaattgcccatactggagcatctgttgacttagctattttttcattacatttagctggtatttcttcaattttaggagccgttaattttattacaactattattaatatacgagccccaggaattcaatttgatcgaatacctctatttgtctgatctgtattaattactgcaattcttcttttattatctttaccagttttagctggagctattacaatattattaacagatcgtaacttaaataccagattttttgaccctgctggaggtggagaccctattctctatcaacacttattt
>myceto_ZRCBDP0155061_SwampForest
tttagctgcttcaattgcccattctggagcttctgttgatttatcaattttttctcttcatcttgcaggaatttcttcaattcttggagcagtaaattttattacaacaattattaatatacgaactccaaatataagttttactcaaataccactatttgtatgatcagttttaattacggcaattttacttttattatcattacctgtattagctggagctattactatacttttaactgatcgaaacttaaatacaacattttttgatccagctggtgggggtgatcctattttataccaacatttattt
>myceto_ZRCBDP0155062_SwampForest
tttagcatcaaatattgctcatgttggagcttccgttgatttagctattttttctcttcatttagcgggaatttcttcaattttaggagcagtaaattttattactacaatttttaatataaaaacccctggaatttcatttgaccaaataccattatttgtttgatcagttttaatcacagcaattttattattactctctttaccagttttagctggagcaattactatactattaacagaccgaaatttaaatacatcgttctttgacccttcaggaggaggagatccaattttatatcaacatttattc
>myceto_ZRCBDP0155063_SwampForest
tttatcctcaacaatcgcccatactggagcatccgttgatttagctattttttctttacatttagctggaatttcttctattttaggagctgttaattttattacaacaattattaatatacgagcccctggaattcaatttgatcgaatacctttatttgtttgatctgtattaattacagcagttttattacttctttcattgcctgttttagcaggagctattacaatattattaacagatcgaaatttaaatactagtttttttgatccagctgggggaggagacccaattttatatcaacatttattt
>myceto_ZRCBDP0155064_SwampForest
tttagcatcaaatattgctcatgttggagcttccgttgatttagctattttttctcttcatttagcgggaatttcttcaattttaggagcagtaaattttattactacaatttttaatataaaaacccctggaatttcatttgaccaaataccattatttgtttgatcagttttaatcacagcaattttattattactctctttaccagttttagctggagcaattactatactattaacagaccgaaatttaaatacatcgttctttgacccttcaggaggaggagatccaattttatatcaacatttattc
>myceto_ZRCBDP0155065_SwampForest
tttagcatcaaatattgctcatgttggagcttccgttgatttagctattttttctcttcatttagcgggaatttcttcaattttaggagcagtaaattttattactacaatttttaatataaaaacccctggaatttcatttgaccaaataccattatttgtttgatcagttttaatcacagcaattttattattactctctttaccagttttagctggagcaattactatactattaacagaccgaaatttaaatacatcgttctttgacccttcaggaggaggagatccaattttatatcaacatttattc
>myceto_ZRCBDP0155066_SwampForest
tttagcatcaaatattgctcatgttggagcttccgttgatttagctattttttctcttcatttagcgggaatttcttcaattttaggagcagtaaattttattactacaatttttaatataaaaacccctggaatttcatttgaccaaataccattatttgtttgatcagttttaatcacagcaattttattattactctctttaccagttttagctggagcaattactatactattaacagaccgaaatttaaatacatcgttctttgacccttcaggaggaggagatccaattttatatcaacatttattc
>myceto_ZRCBDP0155068_SwampForest
tttagcatcaaatattgctcatgttggagcttccgttgatttagctattttttctcttcatttagcgggaatttcttcaattttaggagcagtaaattttattactacaatttttaatataaaaacccctggaatttcatttgaccaaataccattatttgtttgatcagttttaatcacagcaattttattattactctctttaccagttttagctggagcaattactatactattaacagaccgaaatttaaatacatcgttctttgacccttcaggaggaggagatccaattttatatcaacatttattc
>myceto_ZRCBDP0155069_SwampForest
tctgtcctctacaattgcccatacaggagcttcagtagatttagctattttttccttacatttagcaggtatctcttcaattttaggtgctgttaattttatcacaactattattaatatacgagccccaggaattcaatttgaccgaatgcctttatttgtttgatcagttttaattacagcagtattattattactttcattaccagttttagccggagcaattactatattattaacagaccgaaatttaaatactagtttctttgaccctgctggaggaggagacccaattttataccaacatttattt
>myceto_ZRCBDP0155070_SwampForest
tttagcatcaaatattgctcatgttggagcttccgttgatttagctattttttctcttcatttagcgggaatttcttcaattttaggagcagtaaattttattactacaatttttaatataaaaacccctggaatttcatttgaccaaataccattatttgtttgatcagttttaatcacagcaattttattattactctctttaccagttttagctggagcaattactatactattaacagaccgaaatttaaatacatcgttctttgacccttcaggaggaggagatccaattttatatcaacatttattc
>myceto_ZRCBDP0155071_SwampForest
actttcatctagaattgcccatgctggagcatctgtagatttagcaatcttttctcttcatttagcaggtatttcttctattttaggagctattaattttattacaacaattattaatatacgagccccaggaataacctttgatcgaatacctttatttgtatgagcagtactcattacagctattcttttattactttccttacctgttttagcaggggctattactatactactaactgatcgtaacctaaatacttctttttttgaccctgctggaggaggtgaccctattctatatcaacatttattt
>myceto_ZRCBDP0155072_SwampForest
tctatcttcaactattgctcacgcaggagcatctgttgatttagctattttttctcttcatttagctggtatttcttctattttaggagctattaattttattacaactattattaatatacgatctgtaggaattactcttgatcgaatacctttatttgtttgatcagtattaattactgctattcttttattattatctttacctgttcttgcaggagccattactatattattaacagatcgaaatttaaatacttctttctttgatcctgcggggggaggagaccctattctttatcaacatttgttt
>myceto_ZRCBDP0155074_SwampForest
tttatcctcaacaattgctcatacaggggcttctgttgatttagccattttttcattacatttagcaggaatttcatctattttaggagctgttaacttcattacaacaattattaatatacgagctcccggaattcaatttgatcgaatacctttatttgtttgatcagttttaattacagctgtacttcttttactttctttaccagtattagctggagctattacaatattattaacagatcgaaatttaaatactagattctttgacccagctgggggaggagaccctattctttatcaacatttattt
>myceto_ZRCBDP0155075_SwampForest
cctttcttcaacaattgcacacgcaggagcttctgtcgatttagcaattttttctcttcatttagctgggatttcttctattttaggggctattaattttattactacaattattaatatacgagctcctggaatttcttttgatcgaatacctctttttgtttgatcagttttaattacagctattctcttattattatccttacctgtattagcaggtgctattacaatattattaacagatcgaaatttaaatacatcattttttgaccctgcaggagggggagaccctattttatatcaacatttattt
>myceto_ZRCBDP0155078_SwampForest
-ttatcttctactattgctcacgcaggtgcatctgttgatttagctattttttctcttcatttagctggtatttcttcaattttaggggctattaattttattacaactattattaatatacgatctgtaggaattacccttgaccgaatacctttatttgtttgatctgtgttaattactgctattcttttattattatcattacctgttcttgcaggagcaattactatattactaacagatcgaaatttaaatacttctttttttgacccagcaggagggggggaccctattctttatcaacatttattt
>myceto_ZRCBDP0155079_SwampForest
cttatcttctacaattgctcacgcaggatcatcggtagatttagcaattttttctcttcatttagctggaatttcttctattttaggagctattaattttattacaacaattattaatatacgatcatctggaattacttttgatcgattacctctatttgtttgatctgtattaatcacagctattttattattattatcattaccagtattagcgggggctattactatactattaacagatcgtaatttaaatacatctttttttgacccagcaggagggggagatccaattttataccaacatttattt
>myceto_ZRCBDP0155080_SwampForest
tctatcttcaactattgctcacgcaggagcatctgttgatttagctattttttctcttcatttagctggtatttcttctattttaggagctattaattttattacaactattattaatatacgatctgtaggaattactcttgatcgaatacctttatttgtttgatcagtattaattactgctattcttttattattatctttacctgttcttgcaggagccattactatattattaacagatcgaaatttaaatacttctttctttgatcctgcggggggaggagaccctattctttatcaacatttgttt
>myceto_ZRCBDP0155082_SwampForest
tctttcttcaacaattgctcatactggagcttcagttgacttagctattttttctttacatttagctggtatttcttcaattttaggagctgtaaattttattactactattattaatatacgagctccaggaattcaatttgatcgaatacctttatttgtttgatctgtattaattacagctattcttttactattatctttacctgtattagcaggagctattacaatattattaacagatcgaaatttaaatactagcttctttgatccagctggaggaggagatcctattctttatcaacatttattt
>myceto_ZRCBDP0155084_SwampForest
tctttcatcaacaattgcccatgcaggagcatctgttgatttagcaattttttctcttcatttagcaggaatttcttcaattttaggagctattaattttattactactattattaatatgcgagcaccaggaatttcttttgatcgaatacctttatttgtttggtcagttttaattactgctattcttttattactttctttacctgtattagcaggcgctattactatattattaactgatcgaaatttaaatacttccttttttgaccctgcgggaggaggagatccaattttatatcaacacttattt
>myceto_ZRCBDP0155085_SwampForest
tctttcatctacaattgctcatgctggagcatcagttgatttagcaattttttcacttcatttagctgggatttcttcaattcttggagctgtaaattttattacaacaattattaatatacgagcttcaggaatttcatttgatcgaatacccttatttgtttgatcagttttaattactgctgttcttcttcttctttctttaccagttttagctggagcaattactatattattaactgatcgaaatttaaatacatcattttttgatcctgcaggaggaggtgatccaattttatatcaacatttattt
>myceto_ZRCBDP0155086_SwampForest
tttagcagcatctattgctcattctggagcttctgtagatttatctattttttcattacatttagcaggaatttcttcaattttaggagcagttaattttattacaacaattattaatatacgagcccctaatataaattttacccaaatacctttatttgtatgatcagttctaattacagctattcttttattactttctttaccagtattagctggagcaatcactatattattaacagaccgaaatttaaatacatcattttttgaccctgctggaggaggagacccaattttataccaacacttattt
>myceto_ZRCBDP0155087_SwampForest
tttatcctcaacaattgctcatacaggagcttctgttgatttagccattttttcattacatttagcaggaatttcatctattttaggagctgttaacttcattacaacaattattaatatacgagcccccggaattcaatttgatcgaatacctttatttgtttgatcagttttaattacagctgtacttcttttactttctttaccagtattagctggagctattacaatattattaacagatcgaaatttaaatactagattctttgacccagctgggggaggagaccctattctttatcaacatttattt
>myceto_ZRCBDP0155088_SwampForest
tctttcatcgactattgcccatgctgggtcttcagttgatttagctattttttctcttcatttagcgggaatttcttctattttaggagctattaattttattactaccattattaatatacgttctgtaggaattacttttgaccggatacctttatttgtatgatcagtattaattacagctattcttcttcttctttcattaccagttttagcgggagctattacaatacttttaacagatcgtaatttaaatacttctttttttgatcctgctgggggaggagaccctattttatatcaacatttattt
>myceto_ZRCBDP0155090_SwampForest
tctttcatcgactattgcccatgctgggtcttcagttgatttagctattttttctcttcatttagcgggaatttcttctattttaggagctattaattttattactaccattattaatatacgttctgtaggaattacttttgaccggatacctttatttgtatgatcagtattaattacagctattcttcttcttctttcattaccagttttagcgggagctattacaatacttttaacagatcgtaatttaaatacttctttttttgatcctgctgggggaggagaccctattttatatcaacatttattt
>myceto_ZRCBDP0155091_SwampForest
-ctatcttctacaattgcccatactggagcatctgttgacttagctattttttcattacatttagctggtatttcttcaattttaggagccgttaattttattacaactattattaatatacgagccccaggaattcaatttgatcgaatacctctatttgtctgatctgtattaattactgcaattcttcttttattatctttaccagttttagctggagctattacaatattattaacagatcgtaacttaaataccagattttttgaccctgctggaggtggagaccctattctctatcaacacttattt
>myceto_ZRCBDP0155094_SwampForest
-ctttcatccgttattgcccatgcaggtgcttctgttgatttagcaattttttctcttcatttagctggtatttcttcaattttaggagcaattaactttattacaactatcattaacatacgagctccaggaatctcttttgatcgattacctttatttgtatgatctgtattaatcacggctattcttttacttttatccttacctgttttagcaggagctattacaatattattaacagatcgaaatttaaatacatcattttttgaccccgcaggagggggagacccaattttataccaacatttattt
>myceto_ZRCBDP0155095_SwampForest
tctatcttcaactattgctcacgcaggagcatctgttgatttagctattttttctcttcatttagctggtatttcttctattttaggagctattaattttattacaactattattaatatacgatctgtaggaattactcttgatcgaatacctttatttgtttgatcagtattaattactgctattcttttattattatctttacctgttcttgcaggagccattactatattattaacagatcgaaatttaaatacttctttctttgatcctgcaggaggaggagaccctattctttatcaacatttgttt
>myceto_ZRCBDP0155096_SwampForest
tctatcttcaactattgctcacgcaggagcatctgttgatttagctattttttctcttcatttagctggtatttcttctattttaggagctattaattttattacaactattattaatatacgatctgtaggaattactcttgatcgaatacctttatttgtttgatcagtattaattactgctattcttttattattatctttacctgttcttgcaggagccattactatattattaacagatcgaaatttaaatacttctttctttgatcctgcaggaggaggagaccctattctttatcaacatttgttt
>myceto_ZRCBDP0155098_SwampForest
tctatcttcaactattgctcacgcaggagcatctgttgatttagctattttttctcttcatttagctggtatttcttctattttaggagctattaattttattacaactattattaatatacgatctgtaggaattactcttgatcgaatacctttatttgtttgatcagtattaattactgctattcttttattattatctttacctgttcttgcaggagccattactatattattaacagatcgaaatttaaatacttctttctttgatcctgcggggggaggagaccctattctttatcaacatttgttt
>myceto_ZRCBDP0155099_SwampForest
tctttcttctactattgctcatgctggatcttctgtagatttagcaattttttctttacatttagcaggtatttcttcaattttaggagcaattaattttattacaactattattaatatacgagctccaggtattacttttgatcgaatacctttatttgtatgatcagtattaattactgcagtacttttattattatctttaccggtattagctggggctattactatattattaacagatcgaaacttaaatacttcattttttgacccagcaggaggtggggatcctattttataccaacatttattt
>myceto_ZRCBDP0155101_SwampForest
actctcatctactattgctcatataggagcctcagtagatttagctattttttcccttcatttagcaggaatttcctcaattcttggagctattaactttattactacaattattaatatacgatctccaggaattaaatttgatcgaatacctttatttgtttgatcagtattaattactgcaattttactattattatctctaccagtactggcaggagctattactatattattaacagatcgaaatttaaatacttcattttttgacccagcaggaggaggagacccaattttatatcaacatttattt
>myceto_ZRCBDP0155102_SwampForest
tctgtcctctacaattgcccatacaggagcttcagtagatttagctattttttccttacatttagcaggtatctcttcaattttaggcgctgttaatttcatcacaactattattaatatacgagccccaggaattcaatttgaccgaatgcctttatttgtttgatcagttttaattacagcagtattattattactttcattaccagttttagccggagcaattactatattattaacagaccgaaatttaaatactagtttctttgaccctgctggaggaggagatccaattttataccaacatttattt
>myceto_ZRCBDP0155104_SwampForest
tctttcttctactattgctcatgctggatcttctgtagatttagcaattttttctttacatttagcaggtatttcttcaattttaggagcaattaattttattacaactattattaatatacgagctccaggtattacttttgatcgaatacctttatttgtatgatcagtattaattactgcagtacttttattattatctttaccggtattagctggggctattactatattattaacagatcgaaacttaaatacttcattttttgatccagcaggaggtggggatcctattttataccaacatttattt
>myceto_ZRCBDP0155105_SwampForest
tttagcatcaaatattgctcatgttggagcttccgttgatttagctattttttctcttcatttagcgggaatttcttcaattttaggagcagtaaattttattactacaatttttaatataaaaacccctggaatttcatttgaccaaataccattatttgtttgatcagttttaatcacagcaattttattattactctctttaccagttttagctggagcaattactatactattaacagaccgaaatttaaatacatcgttctttgacccttcaggaggaggagatccaattttatatcaacatttattc
>myceto_ZRCBDP0155111_SwampForest
actttcatctagaattgcccatgctggagcatctgtagatttagcaatcttttctcttcatttagcaggtatttcttctattttaggagctattaattttattacaacaattattaatatacgagccccaggaataacctttgatcgaatacctttatttgtatgagcagtactcattacagctattcttttattactttccttacctgttttagcaggggctattactatactactaactgatcgtaacctaaatacttctttttttgaccctgctggaggaggtgaccctattctatatcaacatttattt
>myceto_ZRCBDP0155112_SwampForest
-ctttcatcatcaattgcacattcaggagcatcagtagattttgctattttttctttacatttagcaggtatttcttcaattttaggagccgtaaattttattacaacaattattaatatacgatctcctggaataacaatagataaaataccattatttgtatgatcagtatttattacagctattttattacttctgtcattaccagtattagcaggggctattacaatattattaacagatcgaaacctaaatacttcattttttgacccagctggaggaggagatccaattttatatcaacatttattt
>myceto_ZRCBDP0155114_SwampForest
tttagctgcttcaattgctcattcaggagcttcagttgacttatctattttttcccttcatttagctggaatttcttctattttaggagctgtaaattttattactacaattattaatatacgtgccccaaatataaactttacacaaatacccctttttgtatgatctgttttaattacagcaattttacttctcttatctcttcctgtattagcaggagctattactatacttttaacagatcgaaatttaaatacttctttttttgatcctgcaggaggtggagatcctattttatatcaacatttattt
>myceto_ZRCBDP0155121_SwampForest
tttagcttcttcaattgctcattctggagcttcagtagatttatcaattttttctcttcacttagcaggaatttcatcaattttaggagcagtaaatttcattacaacaattgttaatatacgagctccagaaataaatctaactcaaatacctttattcgtttgatcagttttaattacagctattttattattattatcattaccagtattggcaggagcaattactatattattaacagatcgaaacttaaatacatcatttttcgacccaacaggaggaggagatccaattttatatcaacatttattc
>myceto_ZRCBDP0155124_SwampForest
tctttcttctactattgctcatgctggatcttctgtagatttagcaattttttctttacatttagcaggtatttcttcaattttaggagcaattaattttattacaactattattaatatacgagctccaggtattacttttgatcgaatacctttatttgtatgatcagtattaattactgcagtactattattattatctttaccggtattagctggggctattactatattattaacagatcgaaacttaaatacttcattttttgacccagcaggagggggggatcctattttatatcaacatttattt
>myceto_ZRCBDP0155125_SwampForest
tctttcttctactattgctcatgctggatcttctgtagatttagcaattttttctttacatttagcaggtatttcttcaattttaggagcaattaattttattacaactattattaatatacgagctccaggtattacttttgatcgaatacctttatttgtatgatcagtattaattactgcagtacttttattattatctttaccggtattagctggggctattactatattattaacagatcgaaacttaaatacttcattttttgacccggcaggaggtggagatcctattttataccaacatttattt
>myceto_ZRCBDP0155126_SwampForest
attatctaatattattgctcatgaaggagcttctgtagattttgcaattttttcccttcatttagcaggaatttcttctattttaggagcagtaaattttattactacaattctaaatatacgagcaccaggcatttcttttgaccaaatacctttattcgtttgatcagtattaattactgcaattcttttattactttcattaccagtattagcaggtgctattacaatattacttacagatcgaaatttaaatacatctttttttgatcctataggaggaggagatccaattctttatcaacatctattt
>myceto_ZRCBDP0155127_SwampForest
-ctttcatccgttattgcccatgcaggtgcttctgttgatttagcaattttttctcttcatttagctggtatttcttcaattttaggagcaattaactttattacaactatcattaacatacgagctccaggaatctcttttgatcgattacctttatttgtatgatctgtattaatcacggctattcttttacttttatccttacctgttttagcaggagctattacaatattattaacagatcgaaatttaaatacatcattttttgaccccgcaggagggggagacccaattttataccaacatttattt
>myceto_ZRCBDP0155128_SwampForest
tctttcatcgactattgcccatgctgggtcttcagttgatttagctattttttctcttcatttagcgggaatttcttctattttaggagctattaattttattactaccattattaatatacgttctgtaggaattacttttgaccggatacctttatttgtatgatcagtattaattacagctattcttcttcttctttcattaccagttttagcgggagctattacaatacttttaacagatcgtaatttaaatacttctttttttgatcctgctgggggaggagaccctattttatatcaacatttattt
>myceto_ZRCBDP0155996_Mangrove
actatcttcaacaattgctcatgcaggagcatcagttgatttaacaattttttctttacatttagcaggaatttcatcaattttaggagctgtaaattttattacaactattattaatatacgttctcctggaatttatttagatcgaatacctttatttgtatgatcagtaataattacagctattttattattattatcacttcctgtattagcaggagctattactatattattaacagatcgaaatttaaatacttctttttttgatcctgcaggaggaggagatcctattttatatcaacatttattt
>myceto_ZRCBDP0155999_UrbanForest
tttagctgcctcaattgctcattctggagcatcagtagatttatcaattttttccttacatttagcaggaatttcttcaattttaggagcagtaaattttattacaactattattaatatacgtacacctaatataaattttactcaaatacctttatttgtttgatcagtcttaattacagcaattctgttacttttatcacttccagttttagcaggagcaattactatacttttaacagatcgaaatttaaatacgtctttttttgatcctgcggggggtggagacccaattttatatcaacatttattt
>myceto_ZRCBDP0211214_CoastalForest
cctttcttctacattagctcatggaggatcatctgtagatttagcaattttttctttacatttagcaggaatctcttcaattttaggtgctattaattttattacaactattattaatataaaatctccaggaatatcttttgataaaatacctttatttgtttgatctgttttaattacagctattttattattattatctttacctgtattagcaggagctattacaatattattaacagatcgaaatttaaacacctcattttttgaccccgccggaggaggagatccaattttatatcaacatttattt
>myceto_ZRCBDP0211224_CoastalForest
cctttcttctacattagctcatggaggatcatctgtagatttagcaattttttctttacatttagcaggaatctcttcaattttaggtgctattaattttattacaactattattaatataaaatctccaggaatatcttttgataaaatacctttatttgtttgatctgttttaattacagctattttattattattatctttacctgtattagcaggagctattacaatattattaacagatcgaaatttaaacacctcattttttgaccccgccggaggaggagatccaattttatatcaacatttattt
>myceto_ZRCBDP0211231_CoastalForest
cctttcttctacattagctcatggaggatcatctgtagatttagcaattttttctttacatttagcaggaatctcttcaattttaggtgctattaattttattacaactattattaatataaaatctccaggaatatcttttgataaaatacctttatttgtttgatctgttttaattacagctattttattattattatctttacctgtattagcaggagctattacaatattattaacagatcgaaatttaaacacctcattttttgaccccgccggaggaggagacccaattttatatcaacatttattt
>myceto_ZRCBDP0211242_CoastalForest
cctttcttctacattagctcatggaggatcatctgtagatttagcaattttttctttacatttagcaggaatctcttcaattttaggtgctattaattttattacaactattattaatataaaatctccaggaatatcttttgataaaatacctttatttgtttgatctgttttaattacagctattttattattattatctttacctgtattagcaggagctattacaatattattaacagatcgaaatttaaacacctcattttttgaccccgccggaggaggagacccaattttatatcaacatttattt
>myceto_ZRCBDP0211256_CoastalForest
cctttcttctacattagctcatggaggatcatctgtagatttagcaattttttctttacatttagcaggaatctcttcaattttaggtgctattaattttattacaactattattaatataaaatctccaggaatatcttttgataaaatacctttatttgtttgatctgttttaattacagctattttattattattatctttacctgtattagcaggagctattacaatattattaacagatcgaaatttaaacacctcattttttgaccccgccggaggaggagacccaattttatatcaacatttattt
>myceto_ZRCBDP0217968_CoastalForest
tctttcatctactattgctcacgcaggttcttctgtagatttagctattttttctcttcatttagcaggaatttcttcaattttgggagctattaattttattactactattatcaatatacgagcccctggtatttcttttgataaaatacctttatttgtttgatcagtcttaattacagctattttacttcttttatctttacctgttttagctggagctattactatattattaacagatcgaaatttaaatacttctttttttgaccctgcgggagggggagaccctattttatatcaacatttattt
>myceto_ZRCBDP0278162_CoastalForest
-ttagctgctaatattgctcatactggagcatcagttgatttagctattttttcattacatttagctggtatttcatctattttaggagcagtaaattttattactacaattattaatatacgagctcctggaattagatttgataaaatacctttatttgtatgatcagttcttattacagctattttattattactttctttaccagtactagcaggagctatcacaatattattaacagatcgtaatttaaatacctcattttttgatccagctggaggaggagatccaattttataccaacatttattt
>myceto_ZRCBDP0278163_CoastalForest
-ttagctgctaatattgctcatactggagcatcagttgatttagctattttttcattacatttagctggtatttcatctattttaggagcagtaaattttattactacaattattaatatacgagcccctggaattagatttgataaaatacctttatttgtatgatcagttcttattacagctattttattattactttctttaccagtactagcaggagctatcacaatattattaacagatcgtaatttaaatacctcattttttgatccagctggaggaggagatccaattttataccaacatttattt
>myceto_ZRCBDP0278166_CoastalForest
-ttagctgctaatattgctcatactggagcgtcagttgatttagctattttttcattacatttagctggtatttcatctattttaggagcagtaaattttattactacaattattaatatacgagctcctggaattagatttgataaaatacctttatttgtatgatcagttcttattacagctattttattattactttctttaccagtattagcaggagctattacaatattattaacagatcgtaatttaaatacttcattttttgatccagctggaggaggagatccgattttataccaacatttattt
>myceto_ZRCBDP0278183_CoastalForest
-ttagctgctaatattgctcatactggagcgtcagttgatttagctattttttcattacatttagctggtatttcatctattttaggagcagtaaattttattactacaattattaatatacgagctcctggaattagatttgataaaatacctttatttgtatgatcagttcttattacagctattttattattactttctttaccagtattagcaggagctattacaatattattaacagatcgtaatttaaatacttcattttttgatccagctggaggaggagatccaattttataccaacatttattt
>myceto_ZRCBDP0278184_CoastalForest
-ttagctgctaatattgctcatactggagcgtcagttgatttagctattttttcattacatttagctggtatttcatctattttaggagcagtaaattttattactacaattattaatatacgagctcctggaattagatttgataaaatacctttatttgtatgatcagttcttattacagctattttattattactttctttaccagtattagcaggagctattacaatattattaacagatcgtaatttaaatacttcattnttngatccagctggaggaggagatccgattttataccaacatttattt
>myceto_ZRCBDP0278185_CoastalForest
-ttagctgctaatattgctcatactggagcatcagttgatttagctattttttcattacatttagctggtatttcatctattttaggagcagtaaattttattactacaattattaatatacgagctcctggaattagatttgataaaatacctttatttgtatgatcagttcttattacagctattttattattactttctttaccagtactagcaggagctatcacaatattattaacagatcgtaatttaaatacctcattttttgatccagctggaggaggagatccaattttataccaacatttattt
>myceto_ZRCBDP0278195_CoastalForest
-ttagctgctaatattgctcatactggagcgtcagttgatttagctattttttcattacatttagctggtatttcatctattttaggagcagtaaattttattactacaattattaatatacgagctcctggaattagatttgataaaatacctttatttgtatgatcagttcttattacagctattttattattactttctttaccagtattagcaggagctattacaatattattaacagatcgtaatttaaatacttcattttttgatccagctggaggaggagatccaattttataccaacatttattt
>myceto_ZRCBDP0278196_CoastalForest
-ttagctgctaatattgctcatactggancgtcagttgatttagctattttttcattacatttagctggtatttcatctattttaggagcagtaaattttattactacaattattaatatacgagctcctggaattagatttgataaaatacctttatttgtatgatcagttcttattacagctattttattattactttctttaccagtattagcaggagctattacaatattattaacagatcgtaatttaaatacttcattttttgatccagctggaggaggagatccaattttataccaacatttattt
>myceto_ZRCBDP0278197_CoastalForest
-ttagctgctaatattgctcatactggagcgtcagttgatttagctattttttcattacatttagctggtatttcatctattttaggagcagtaaattttattactacaattattaatatacgagctcctggaattagatttgataaaatacctttatttgtatgatcagttcttattacagctattttattattactttctttaccagtattagcaggagctattacaatattattaacagatcgtaatttaaatacttcattttttgatccagctggaggaggagatccaattttataccaacatttattt
>myceto_ZRCBDP0278200_CoastalForest
-ttagctgctaatattgctcatactggagcgtcagttgatttagctattttttcattacatttagctggtatttcatctattttaggagcagtaaattttattactacaattattaatatacgagctcctggaattagatttgataaaatacctttatttgtatgatcagttcttattacagctattttattattactttctttaccagtattagcaggagctattacaatattattaacagatcgtaatttaaatacttcattttttgatccagctggaggaggagatccgattttataccaacatttattt
>myceto_ZRCBDP0278201_CoastalForest
-ttagctgctaatattgctcatactggagcntcagttgatttagctattttttcattacatttagctggtatttcatctattttaggagcagtaaattttattactacaattattaatatacgagctcctggaattagatttgataaaatacctttatttgtatgatcagttcttattacagctattttattattactttctttaccagtattagcaggagctattacaatattattaacagatcgtaatttaaatacttcattttttgatccagctggaggaggagatccaattttataccaacatttattt
>myceto_ZRCBDP0278203_CoastalForest
-ttagctgctaatattgctcatactggagcgtcagttgatttagctattttttcattacatttagctggtatttcatctattttaggagcagtaaattttattactacaattattaatatacgagctcctggaattagatttgataaaatacctttatttgtatgatcagttcttattacagctattttattattactttctttaccagtattagcaggagctattacaatattattaacagatcgtaatttaaatacttcattttttgatccagctggaggaggagatccaattttataccaacatttattt
>myceto_ZRCBDP0278204_CoastalForest
-ttagctgctaatattgctcatactggagcatcagttgatttagctattttttcattacatttagctggtatttcatctattttaggagcagtaaattttattactacaattattaatatacgagctcctggaattagatttgataaaatacctttatttgtatgatcagttcttattacagctattttattattactttctttaccagtactagcaggagctatcacaatattattaacagatcgtaatttaaatacctcattttttgatccagctggaggaggagatccaattttataccaacatttattt
>myceto_ZRCBDP0278205_CoastalForest
-ttagctgctaatattgctcatactggagcgtcagttgatttagctattttttcattacatttagctggtatttcatctattttaggagcagtaaattttattactacaattattaatatacgagctcctggaattagatttgataaaatacctttatttgtatgatcagttcttattacagctattttattattactttctttaccagtattagcaggagctattacaatattattaacagatcgtaatttaaatacttcattttttgatccagctggaggaggagatccaattttataccaacatttattt
>myceto_ZRCBDP0278206_CoastalForest
-ttagctgctaatattgctcatactggagcgtcagttgatttagctattttttcattacatttagctggtatttcatctattttaggagcagtaaattttattactacaattattaatatacgagctcctggaattagatttgataaaatacctttatttgtatgatcagttcttattacagctattttattattactttctttaccagtattagcaggagctattacaatattattaacagatcgtaatttaaatacttcattttttgatccagctggaggaggagatccaattttataccaacatttattt
>myceto_ZRCBDP0278214_CoastalForest
-ttagctgctaatattgctcatactggagcgtcagttgatttagctattttttcattacatttagctggtatttcatctattttaggagcagtaaattttattactacaattattaatatacgagctcctggaattagatttgataaaatacctttatttgtatgatcagttcttattacagctattttattattactttctttaccagtattagcaggagctattacaatattattaacagatcgtaatttaaatacttcattttttgatccagctggaggaggagatccgattttataccaacatttattt
>myceto_ZRCBDP0278216_CoastalForest
-ttagctgctaatattgctcatactggagcgtcagttgatttagctattttttcattacatttagctggtatttcatctattttaggagcagtaaattttattactacaattattaatatacgagctcctggaattagatttgataaaatacctttatttgtatgatcagttcttattacagctattttattattactttctttaccagtattagcaggagctattacaatattattaacagatcgtaatttaaatacttcattttttgatccagctggaggaggagatccaattttataccaacatttattt
>myceto_ZRCBDP0278222_CoastalForest
-ttagctgctaatattgctcatactggagcgtcagttgatttagctattttttcattacatttagctggtatttcatctattttaggagcagtaaattttattactacaattattaatatacgagctcctggaattagatttgataaaatacctttatttgtatgatcagttcttattacagctattttattattactttctttaccagtattagcaggagctattacaatattattaacagatcgtaacttaaatacttcattttttgatccagctggaggaggagatccaattttataccaacatttattt
>myceto_ZRCBDP0278224_CoastalForest
-ttagctgctaatattgctcatactggagcgtcagttgatttagctattttttcattacatttagctggtatttcatctattttaggagcagtaaattttattactacaattattaatatacgagctcctggaattagatttgataaaatacctttatttgtatgatcagttcttattacagctattttattattactttctttaccagtattagcaggagctattacaatattattaacagatcgtaatttaaatacttcattttttgatccagctggaggaggagatccaattttataccaacatttattt
>myceto_ZRCBDP0278225_CoastalForest
-ttagctgctaatattgctcatactggagcgtcagttgatttagctattttttcattacatttagctggtatttcatctattttaggagcagtaaattttattactacaattattaatatacgagctcctggaattagatttgataaaatacctttatttgtatgatcagttcttattacagctattttattattactttctttaccagtattagcaggagctattacaatattattaacagatcgtaatttaaatacttcattttttgatccagctggaggaggagatccaattttataccaacatttattt
>myceto_ZRCBDP0278226_CoastalForest
-ttagctgctaatattgctcatactggagcgtcagttgatttagctattttttcattacatttagctggtatttcatctattttaggagcagtaaattttattactacaattattaatatacgagctcctggaattagatttgataaaatacctttatttgtatgatcagttcttattacagctattttattattactttctttaccagtattagcaggagctattacaatattattaacagatcgtaatttaaatacttcattttttgatccagctggaggaggagatccgattttataccaacatttattt
>myceto_ZRCBDP0278227_CoastalForest
-ttagctgctaatattgctcatactggagcntcagttgatttagctattttttcattacatttagctggtatttcatctattttannagcagtaaattttattactacaattattaatatacgagctcctggaattagatttgataaaatacctttatttgtatgatcagttcttattacagctattttattattactttctttaccagtattagcaggagctattacaatattattaacagatcgtaatttaaatacttcattttttgatccagctggaggaggagatccaattttataccaacatttattt
>myceto_ZRCBDP0278229_CoastalForest
-ttagctgctaatattgctcatactggagcatcagttgatttagctattttttcattacatttagctggtatttcatctattttaggagcagtaaattttattactacaattattaatatacgagctcctggaattagatttgataaaatacctttatttgtatgatcagttcttattacagctattttattattactttctttaccagtactagcaggagctatcacaatattattaacagatcgtaatttaaatacctcattttttgatccagctggaggaggagatccaattttataccaacatttattt
>myceto_ZRCBDP0278230_CoastalForest
-ttagctgctaatattgctcatactggagcgtcagttgatttagctattttttcattacatttagctggtatttcatctattttaggagcagtaaattttattactacaattattaatatacgagctcctggaattagatttgataaaatacctttatttgtatgatcagttcttattacagctattttattattactttctttaccagtattagcaggagctattacaatattattaacagatcgtaatttaaatacttcattttttgatccagctggaggaggagatccaattttataccaacatttattt
>myceto_ZRCBDP0278231_CoastalForest
-ttagctgctaatattgctcatactggagcatcagttgatttagctattttttcattacatttagctggtatttcatctattttaggagcagtaaattttattactacaattattaatatacgagctcctggaattagatttgataaaatacctttatttgtatgatcagttcttattacagctattttattattactttctttaccagtactagcaggagctatcacaatattattaacagatcgtaatttaaatacctcattttttgatccagctggaggaggagatccaattttataccaacatttattt
>myceto_ZRCBDP0278232_CoastalForest
-ttagctgctaatattgctcatactggagcgtcagttgatttagctattttttcattacatttagctggtatttcatctattttaggagcagtaaattttattactacaattattaatatacgagctcctggaattagatttgataaaatacctttatttgtatgatcagttcttattacagctattttattattactttctttaccagtattagcaggagctattacaatattattaacagatcgtaatttaaatacttcattttttgatccagctggaggaggagatccaattttataccaacatttattt
>myceto_ZRCBDP0278235_CoastalForest
-ttagctgctaatattgctcatactggagcgtcagttgatttagctattttttcattacatttagctggtatttcatctattttaggagcagtaaattttattactacaattattaatatacgagctcctggaattagatttgataaaatacctttatttgtatgatcagttcttattacagctattttattattactttctttaccagtattagcaggagctattacaatattattaacagatcgtaatttaaatacttcattttttgatccagctggaggaggagatccaattttataccaacatttattt
>myceto_ZRCBDP0278236_CoastalForest
-ttagctgctaatattgctcatactggagcgtcagttgatttagctattttttcattacatttagctggtatttcatctattttaggagcagtaaattttattactacaattattaatatacgagctcctggaattagatttgataaaatacctttatttgtatgatcagttcttattacagctattttattattactttctttaccagtattagcaggagctattacaatattattaacagatcgtaatttaaatacttcattttttgatccagctggaggaggagatccaattttataccaacat------
>myceto_ZRCBDP0278239_CoastalForest
[truncated: 119,583 more chars]
